# Supplementary material for: Necroptosis-Related LncRNAs Signature and Subtypes for Predicting Prognosis and Revealing the Immune Microenvironment in Breast Cancer
Source: Front Oncol. 2022 May 24;12:887318. doi: 10.3389/fonc.2022.887318 (PMC9171493; doi:10.3389/fonc.2022.887318)
Supplement: Supplementary Table 1 — 1520 necroptosis-related lncRNAs (NRlncRNAs) (correlation coefficients >0.4 and p < 0.001). [file Table_1.xls]

necroptosis-related genes	lncRNA	cor	pvalue	Regulation
FAS	LINC02416	0.422588264	1.05E-48	postive
MLKL	LINC02416	0.500586753	1.43E-70	postive
ZBP1	LINC02416	0.438435433	1.06E-52	postive
TNFRSF1B	LINC02416	0.588477576	4.19E-103	postive
CD40	LINC02416	0.545105098	7.63E-86	postive
MAP3K7	AC107072.2	0.446512637	8.07E-55	postive
KLF9	AC008759.3	0.429674971	1.82E-50	postive
TNFRSF1B	AC007384.1	0.425584382	1.92E-49	postive
BACH2	AC007384.1	0.402776738	5.31E-44	postive
CYLD	AC007728.3	0.419479799	6.03E-48	postive
TRAF2	SNHG7	0.482611037	5.10E-65	postive
TSC1	ALOX12-AS1	0.406128366	8.94E-45	postive
TSC1	AC024075.3	0.535198551	3.02E-82	postive
MAPK8	AC024075.3	0.427912066	5.05E-50	postive
BRAF	AC024075.3	0.442112885	1.17E-53	postive
ATRX	AC024075.3	0.510862276	6.73E-74	postive
STUB1	AC074212.1	0.402194516	7.22E-44	postive
MPG	AC074212.1	0.427813359	5.34E-50	postive
MLKL	AC145098.1	0.412324761	3.14E-46	postive
TNFRSF1B	AC145098.1	0.567343307	2.25E-94	postive
CFLAR	AC145098.1	0.456748745	1.37E-57	postive
BACH2	AC145098.1	0.44931678	1.44E-55	postive
CD40	AC145098.1	0.46153014	6.48E-59	postive
AXL	MYHAS	0.521319626	2.11E-77	postive
ITPK1	AC137630.1	0.446257582	9.44E-55	postive
SIRT3	AC137630.1	0.454254783	6.63E-57	postive
GATA3	AC137630.1	0.456932618	1.22E-57	postive
DNMT1	AC125807.2	0.406384596	7.79E-45	postive
TERT	AC125807.2	0.569846444	2.25E-95	postive
TSC1	CTBP1-AS	0.523563487	3.60E-78	postive
TSC1	MIR29B2CHG	0.405571853	1.20E-44	postive
FAS	AC004847.1	0.409154006	1.76E-45	postive
MLKL	AC004847.1	0.488502519	8.39E-67	postive
ZBP1	AC004847.1	0.414021329	1.24E-46	postive
TNFRSF1B	AC004847.1	0.700290388	2.44E-162	postive
CYLD	AC004847.1	0.414554476	9.27E-47	postive
BACH2	AC004847.1	0.486730465	2.91E-66	postive
CD40	AC004847.1	0.59197334	1.30E-104	postive
TSC1	AL122035.2	0.454661786	5.13E-57	postive
AXL	AL139393.3	0.451654727	3.37E-56	postive
KLF9	AL139393.3	0.428190344	4.30E-50	postive
FAS	MAGI2-AS3	0.417621776	1.70E-47	postive
CFLAR	MAGI2-AS3	0.407121402	5.25E-45	postive
AXL	MAGI2-AS3	0.614470688	9.10E-115	postive
BACH2	MAGI2-AS3	0.476865762	2.59E-63	postive
KLF9	MAGI2-AS3	0.558662001	5.75E-91	postive
ALK	AL031587.1	0.482056062	7.47E-65	postive
KLF9	LINC01197	0.426310209	1.27E-49	postive
CFLAR	LRRC8C-DT	0.409816401	1.23E-45	postive
BACH2	LRRC8C-DT	0.405602914	1.18E-44	postive
SIRT3	ASB16-AS1	0.434297946	1.23E-51	postive
GATA3	ASB16-AS1	0.421676127	1.76E-48	postive
BRAF	AC021087.3	0.459642861	2.18E-58	postive
TSC1	AC018521.6	0.406261598	8.32E-45	postive
SIRT1	AL450326.1	0.454263983	6.59E-57	postive
TSC1	NORAD	0.410785978	7.27E-46	postive
DIABLO	NORAD	0.432580432	3.37E-51	postive
BRAF	NORAD	0.46069356	1.11E-58	postive
SIRT1	NORAD	0.4961741	3.53E-69	postive
GATA3	NORAD	0.419778866	5.10E-48	postive
ATRX	NORAD	0.526485086	3.53E-79	postive
SPATA2	NORAD	0.416838502	2.63E-47	postive
TSC1	AC010998.2	0.44024861	3.59E-53	postive
CFLAR	AC107884.1	0.415345891	5.99E-47	postive
TSC1	Z97832.2	0.435038852	7.96E-52	postive
TSC1	AC090607.1	0.442874254	7.39E-54	postive
BRAF	AC090607.1	0.455057504	4.00E-57	postive
ATRX	AC090607.1	0.435281476	6.90E-52	postive
SIRT3	LINC00504	0.461119581	8.44E-59	postive
BCL2	LINC00504	0.513913318	6.58E-75	postive
GATA3	LINC00504	0.61013134	9.59E-113	postive
OTULIN	AL050343.2	0.40533452	1.37E-44	postive
ATRX	AL050343.2	0.427353823	6.96E-50	postive
BRAF	DLEU2L	0.412822937	2.40E-46	postive
OTULIN	AC138028.2	0.404250967	2.43E-44	postive
EGFR	AC005550.1	0.468047851	9.33E-61	postive
TSC1	AL049840.4	0.562626092	1.65E-92	postive
BRAF	AL049840.4	0.434396243	1.16E-51	postive
ATRX	AL049840.4	0.484210431	1.68E-65	postive
TNFRSF1B	LINC02773	0.475530913	6.39E-63	postive
TSC1	SEMA3F-AS1	0.483585087	2.60E-65	postive
AXL	LINC00702	0.604643063	3.13E-110	postive
BACH2	AC015712.2	0.402153027	7.37E-44	postive
TSC1	LINC02175	0.477305733	1.92E-63	postive
BRAF	LINC02175	0.440702486	2.74E-53	postive
ATRX	LINC02175	0.426563124	1.09E-49	postive
TNF	AL844908.1	0.406796587	6.25E-45	postive
TSC1	ODF2-AS1	0.41441586	1.00E-46	postive
TSC1	AC006213.5	0.400926363	1.41E-43	postive
ATRX	AC006213.5	0.438838032	8.36E-53	postive
KLF9	AP003555.2	0.412277002	3.23E-46	postive
AXL	TBX5-AS1	0.758843398	5.74E-206	postive
AXL	AF015262.1	0.440558969	2.98E-53	postive
SIRT3	AC003102.1	0.414222326	1.11E-46	postive
BRAF	AC010168.2	0.482948895	4.04E-65	postive
FAS	HLA-F-AS1	0.408797629	2.13E-45	postive
CFLAR	HLA-F-AS1	0.488050035	1.15E-66	postive
BACH2	HLA-F-AS1	0.419103136	7.45E-48	postive
TSC1	RAD51-AS1	0.585459583	8.09E-102	postive
SIRT3	RAD51-AS1	0.469514299	3.55E-61	postive
SIRT3	AC121338.2	0.536356507	1.16E-82	postive
BCL2	AC121338.2	0.40025526	2.00E-43	postive
GATA3	AC121338.2	0.542737818	5.66E-85	postive
CFLAR	AC062037.3	0.406282249	8.23E-45	postive
GATA3	AC106738.2	0.412728862	2.52E-46	postive
TSC1	ZBTB40-IT1	0.40109662	1.29E-43	postive
TSC1	AC011477.3	0.560352506	1.27E-91	postive
BRAF	AC011477.3	0.44328284	5.77E-54	postive
BCL2	AC011477.3	0.437457466	1.90E-52	postive
SIRT1	AC011477.3	0.421445582	2.00E-48	postive
ATRX	AC011477.3	0.515045138	2.76E-75	postive
CDKN2A	AP001542.3	0.412473197	2.90E-46	postive
HDAC9	HAGLROS	0.495131204	7.49E-69	postive
SIRT3	AC009779.3	0.40197968	8.08E-44	postive
TSC1	AC008124.1	0.420837967	2.82E-48	postive
BCL2	AC008124.1	0.426449465	1.17E-49	postive
SIRT1	AC008124.1	0.406273271	8.27E-45	postive
GATA3	AC008124.1	0.45591472	2.33E-57	postive
DIABLO	FGD5-AS1	0.418761266	9.01E-48	postive
SIRT1	FGD5-AS1	0.427871028	5.17E-50	postive
ATRX	FGD5-AS1	0.426152718	1.38E-49	postive
BCL2L11	FGD5-AS1	0.403287444	4.05E-44	postive
TARDBP	FGD5-AS1	0.403353835	3.91E-44	postive
MYCN	MYCNOS	0.877293226	0	postive
CFLAR	AC008906.1	0.413521557	1.63E-46	postive
MLKL	USP30-AS1	0.573569435	7.02E-97	postive
ZBP1	USP30-AS1	0.643453299	3.98E-129	postive
TNFRSF1B	USP30-AS1	0.626639066	1.30E-120	postive
CD40	USP30-AS1	0.610750084	4.96E-113	postive
FAS	LINC01684	0.465532842	4.85E-60	postive
MLKL	LINC01684	0.450187772	8.39E-56	postive
TLR3	LINC01684	0.420425392	3.55E-48	postive
TNFRSF1B	LINC01684	0.501035112	1.03E-70	postive
CYLD	LINC01684	0.471462099	9.75E-62	postive
CFLAR	LINC01684	0.553540491	5.28E-89	postive
AXL	LINC01684	0.460902686	9.71E-59	postive
BACH2	LINC01684	0.416542581	3.09E-47	postive
MLKL	AC034199.1	0.477706837	1.46E-63	postive
TNFRSF1B	AC034199.1	0.523050477	5.39E-78	postive
CFLAR	AC034199.1	0.406745866	6.42E-45	postive
CD40	AC034199.1	0.492766637	4.08E-68	postive
PLK1	AC026401.3	0.458451432	4.66E-58	postive
TSC1	C9orf106	0.414784304	8.17E-47	postive
TRAF2	AC069281.2	0.406834769	6.12E-45	postive
STUB1	AC069281.2	0.483060509	3.74E-65	postive
MPG	AC069281.2	0.473455941	2.58E-62	postive
TSC1	AC108010.1	0.460048454	1.68E-58	postive
BRAF	AC108010.1	0.483150743	3.51E-65	postive
ATRX	AC108010.1	0.440231871	3.63E-53	postive
BRAF	AC004112.1	0.432889142	2.81E-51	postive
ATRX	AC004112.1	0.547875229	7.15E-87	postive
TSC1	RBM26-AS1	0.427077136	8.15E-50	postive
BRAF	PAXBP1-AS1	0.413713263	1.47E-46	postive
BACH2	AL512631.1	0.440311343	3.46E-53	postive
GATA3	AC010503.5	0.45966227	2.15E-58	postive
MYCN	AC124319.2	0.443140787	6.29E-54	postive
TSC1	LINC00641	0.481975769	7.90E-65	postive
TSC1	AP003392.1	0.5250441	1.11E-78	postive
CFLAR	AP003392.1	0.409630942	1.36E-45	postive
ATRX	AP003392.1	0.450804745	5.72E-56	postive
USP22	AADACL2-AS1	0.408226992	2.90E-45	postive
EGFR	AADACL2-AS1	0.457225786	1.02E-57	postive
TNFRSF1B	MIAT	0.540126791	5.07E-84	postive
CFLAR	MIAT	0.433151969	2.41E-51	postive
BACH2	MIAT	0.452716077	1.74E-56	postive
CD40	MIAT	0.434777316	9.28E-52	postive
BRAF	SMC5-AS1	0.424875283	2.87E-49	postive
CDKN2A	MELTF-AS1	0.474333728	1.43E-62	postive
TSC1	FAM160A1-DT	0.409140875	1.77E-45	postive
BRAF	FAM160A1-DT	0.421668708	1.77E-48	postive
ATRX	FAM160A1-DT	0.470101128	2.41E-61	postive
TSC1	AP001893.1	0.45513919	3.80E-57	postive
ATRX	AP001893.1	0.469413609	3.79E-61	postive
BRAF	CARNMT1-AS1	0.407936051	3.39E-45	postive
STUB1	AC009133.1	0.41385522	1.36E-46	postive
TSC1	AL139099.3	0.465423558	5.20E-60	postive
AXL	EMX2OS	0.420145835	4.16E-48	postive
TNFRSF1B	AC021188.1	0.420741733	2.97E-48	postive
EGFR	AL353699.1	0.427177898	7.70E-50	postive
CFLAR	IL10RB-DT	0.401053585	1.32E-43	postive
TRAF2	ARRDC1-AS1	0.617197422	4.70E-116	postive
STUB1	ARRDC1-AS1	0.441204039	2.03E-53	postive
MPG	ARRDC1-AS1	0.484834118	1.09E-65	postive
SIRT3	LMNTD2-AS1	0.441719388	1.48E-53	postive
SIRT3	HEIH	0.559526707	2.66E-91	postive
MPG	HEIH	0.438983348	7.66E-53	postive
TLR3	SGMS1-AS1	0.446570014	7.80E-55	postive
TSC1	SGMS1-AS1	0.468227806	8.29E-61	postive
SIRT3	SGMS1-AS1	0.463095792	2.36E-59	postive
BCL2	SGMS1-AS1	0.448245214	2.79E-55	postive
SIRT1	SGMS1-AS1	0.50028966	1.77E-70	postive
GATA3	SGMS1-AS1	0.458311565	5.09E-58	postive
ATRX	SGMS1-AS1	0.472151134	6.16E-62	postive
BCL2L11	SGMS1-AS1	0.405824878	1.05E-44	postive
SIRT3	AL358472.2	0.454813541	4.66E-57	postive
GATA3	AL358472.2	0.494066145	1.61E-68	postive
BRAF	AC010186.3	0.464080335	1.25E-59	postive
ATRX	AC010186.3	0.405402261	1.32E-44	postive
TNFRSF1B	AC008750.1	0.454241923	6.68E-57	postive
CD40	AC008750.1	0.420137335	4.18E-48	postive
BRAF	TIMM23B-AGAP6	0.455243249	3.56E-57	postive
ATRX	TIMM23B-AGAP6	0.418724686	9.20E-48	postive
ATRX	AC090115.1	0.400174309	2.09E-43	postive
TSC1	AL133355.1	0.431609198	5.94E-51	postive
SIRT3	AL133355.1	0.43924561	6.55E-53	postive
BCL2	AL133355.1	0.494548551	1.14E-68	postive
SIRT1	AL133355.1	0.447141525	5.49E-55	postive
GATA3	AL133355.1	0.477607596	1.57E-63	postive
ATRX	AL133355.1	0.41207696	3.60E-46	postive
BCL2L11	AL133355.1	0.427814616	5.34E-50	postive
OTULIN	PITRM1-AS1	0.423878151	5.06E-49	postive
CDKN2A	SNHG12	0.437377615	1.99E-52	postive
CFLAR	AC103858.1	0.429561239	1.95E-50	postive
BACH2	AC103858.1	0.431539633	6.18E-51	postive
TSC1	INE1	0.404133721	2.59E-44	postive
CDKN2A	LINC00511	0.420548229	3.32E-48	postive
SIRT3	APTR	0.413830369	1.38E-46	postive
GATA3	APTR	0.408027967	3.23E-45	postive
GATA3	GATA3-AS1	0.601526829	7.96E-109	postive
TSC1	AP002490.1	0.468517016	6.85E-61	postive
BRAF	AP002490.1	0.466514796	2.55E-60	postive
ATRX	AP002490.1	0.402945655	4.85E-44	postive
CFLAR	AC009226.1	0.491489067	1.01E-67	postive
TSC1	ZNF30-AS1	0.416866484	2.59E-47	postive
BRAF	ZNF30-AS1	0.487916314	1.27E-66	postive
MAPK8	AC067750.1	0.401967268	8.13E-44	postive
TSC1	LINC00893	0.432469876	3.59E-51	postive
MYCN	AC087491.1	0.436097078	4.26E-52	postive
BACH2	GTSCR1	0.471499099	9.51E-62	postive
SIRT3	SPINT1-AS1	0.4403618	3.36E-53	postive
STUB1	SPINT1-AS1	0.493847819	1.88E-68	postive
MPG	SPINT1-AS1	0.486276797	4.00E-66	postive
ALK	B3GALT1-AS1	0.499595016	2.95E-70	postive
CFLAR	AL161725.1	0.401051165	1.32E-43	postive
PLK1	AP000251.1	0.425184049	2.41E-49	postive
TSC1	AC005670.3	0.549579517	1.65E-87	postive
ATRX	AC005670.3	0.554471972	2.33E-89	postive
USP22	AC121154.1	0.417378943	1.95E-47	postive
EGFR	AC121154.1	0.501531497	7.13E-71	postive
CDKN2A	CDKN2A-DT	0.770908322	1.53E-216	postive
TSC1	PPP1R26-AS1	0.436185776	4.04E-52	postive
ATRX	LINC01719	0.401933916	8.28E-44	postive
AXL	AC134312.5	0.468892818	5.35E-61	postive
USP22	AC079598.1	0.421479929	1.96E-48	postive
EGFR	AC079598.1	0.501201394	9.09E-71	postive
BACH2	AC005332.2	0.444230049	3.25E-54	postive
MLKL	AL391832.3	0.408733047	2.21E-45	postive
TNFRSF1B	AL391832.3	0.41690255	2.53E-47	postive
ATRX	AC012313.5	0.433099	2.49E-51	postive
CFLAR	AL157786.1	0.402401748	6.47E-44	postive
AXL	AC108463.2	0.410013503	1.10E-45	postive
SIRT3	Z84492.1	0.518507638	1.90E-76	postive
MPG	Z84492.1	0.448031107	3.18E-55	postive
GATA3	Z84492.1	0.416554941	3.07E-47	postive
BRAF	AC090236.2	0.40412151	2.60E-44	postive
TNFRSF1B	LINC01891	0.458830099	3.66E-58	postive
BACH2	LINC01891	0.615881404	1.97E-115	postive
SIRT3	AC009171.2	0.413078115	2.08E-46	postive
STUB1	AC009171.2	0.465593249	4.66E-60	postive
MPG	AC009171.2	0.486228535	4.13E-66	postive
KLF9	AP003071.4	0.409694522	1.31E-45	postive
FAS	AC023202.1	0.475413013	6.92E-63	postive
OTULIN	AC023202.1	0.534178605	6.98E-82	postive
CD40	AC023202.1	0.425928276	1.57E-49	postive
TSC1	AC011477.2	0.484455631	1.42E-65	postive
MAPK8	AC011477.2	0.412894414	2.30E-46	postive
BCL2	AC011477.2	0.422664859	1.01E-48	postive
SIRT1	AC011477.2	0.475133486	8.35E-63	postive
ATRX	AC011477.2	0.494124312	1.54E-68	postive
BCL2L11	AC011477.2	0.49151392	9.96E-68	postive
TSC1	AL031714.1	0.448469649	2.43E-55	postive
TSC1	AC073476.3	0.411404763	5.19E-46	postive
BRAF	AC000123.1	0.444744477	2.38E-54	postive
FAS	AL157394.1	0.664801628	9.65E-141	postive
CFLAR	AL157394.1	0.438675424	9.21E-53	postive
TSC1	CCDC183-AS1	0.484224808	1.67E-65	postive
BACH2	AC074131.1	0.435843275	4.95E-52	postive
EGFR	AL354993.1	0.465016473	6.78E-60	postive
AXL	AC079298.3	0.431711997	5.59E-51	postive
CFLAR	AC093797.1	0.40272248	5.46E-44	postive
TSC1	AC090589.3	0.512347035	2.18E-74	postive
TSC1	LINC00265	0.521348554	2.06E-77	postive
RNF31	LINC00265	0.418542865	1.02E-47	postive
BACH2	AC010175.1	0.424559923	3.44E-49	postive
TNFRSF1B	AL135818.1	0.44451797	2.73E-54	postive
STUB1	AC133552.5	0.511193213	5.23E-74	postive
MPG	AC133552.5	0.521752257	1.50E-77	postive
BCL2	AC016705.2	0.411316786	5.45E-46	postive
ATRX	AC016705.2	0.426104267	1.42E-49	postive
TSC1	AP4B1-AS1	0.413057725	2.11E-46	postive
CFLAR	AP4B1-AS1	0.443948488	3.86E-54	postive
TNFRSF1B	IL6-AS1	0.401141263	1.26E-43	postive
CDKN2A	AP001505.1	0.458094506	5.85E-58	postive
PLK1	AP001505.1	0.405269006	1.41E-44	postive
EGFR	AC079760.2	0.434273677	1.25E-51	postive
AXL	LINC02823	0.415833485	4.58E-47	postive
FAS	TNFRSF10A-AS1	0.405255857	1.42E-44	postive
CFLAR	TNFRSF10A-AS1	0.42578225	1.71E-49	postive
FAS	TRG-AS1	0.45007882	8.98E-56	postive
MLKL	TRG-AS1	0.513404537	9.71E-75	postive
ZBP1	TRG-AS1	0.446914922	6.31E-55	postive
TNFRSF1B	TRG-AS1	0.783507448	2.65E-228	postive
CYLD	TRG-AS1	0.423107223	7.84E-49	postive
CFLAR	TRG-AS1	0.483219581	3.35E-65	postive
BACH2	TRG-AS1	0.52967007	2.73E-80	postive
CD40	TRG-AS1	0.623946295	2.70E-119	postive
FAS	AC083862.1	0.498879964	4.96E-70	postive
MLKL	AC083862.1	0.531029044	9.10E-81	postive
ZBP1	AC083862.1	0.481295021	1.26E-64	postive
TNFRSF1B	AC083862.1	0.561210638	5.89E-92	postive
CFLAR	AC083862.1	0.49158883	9.45E-68	postive
CD40	AC083862.1	0.469449384	3.70E-61	postive
DDX58	AC083862.1	0.413794574	1.41E-46	postive
CDKN2A	AC023403.1	0.45284481	1.60E-56	postive
MLKL	AC007278.1	0.418290252	1.17E-47	postive
TNFRSF1B	AC007278.1	0.530587437	1.30E-80	postive
CFLAR	AC007278.1	0.423938337	4.89E-49	postive
MLKL	AC078788.1	0.406849701	6.07E-45	postive
TNFRSF1B	AC078788.1	0.467586016	1.26E-60	postive
CD40	AC078788.1	0.405197787	1.47E-44	postive
ALK	AC036108.2	0.429587925	1.92E-50	postive
TSC1	AC104825.1	0.444847549	2.23E-54	postive
SIRT3	AC104825.1	0.441799349	1.41E-53	postive
GATA3	AC104825.1	0.452949454	1.50E-56	postive
TSC1	NDUFA6-DT	0.407717732	3.81E-45	postive
TSC1	AP003486.1	0.460375983	1.36E-58	postive
AXL	PRICKLE2-DT	0.421206618	2.29E-48	postive
BNIP3	AC114803.1	0.419905766	4.75E-48	postive
TSC1	AC005154.4	0.463586431	1.72E-59	postive
BRAF	AC005154.4	0.441189541	2.04E-53	postive
ATRX	AC005154.4	0.449062678	1.68E-55	postive
FAS	LINC02605	0.42506187	2.58E-49	postive
OTULIN	LINC02605	0.43910597	7.12E-53	postive
CFLAR	LINC02605	0.428207434	4.26E-50	postive
GATA3	DHRS4-AS1	0.462527247	3.41E-59	postive
RNF31	DHRS4-AS1	0.410273848	9.60E-46	postive
TSC1	AC026412.3	0.430143086	1.39E-50	postive
BRAF	AC026412.3	0.405551049	1.22E-44	postive
ATRX	AC026412.3	0.452759531	1.69E-56	postive
TNFRSF1B	AC093278.2	0.539262899	1.04E-83	postive
KLF9	AC093278.2	0.451745539	3.19E-56	postive
CFLAR	MANEA-DT	0.44521036	1.79E-54	postive
BRAF	AC004492.1	0.443958184	3.83E-54	postive
EGFR	AL450322.1	0.450240426	8.12E-56	postive
TLR3	AC060766.7	0.423767554	5.39E-49	postive
BRAF	AC007216.4	0.409676652	1.33E-45	postive
BRAF	AC006299.1	0.427444796	6.60E-50	postive
TSC1	AC097376.3	0.418833246	8.66E-48	postive
BRAF	AC097376.3	0.449138143	1.61E-55	postive
ATRX	AC097376.3	0.4088543	2.07E-45	postive
TSC1	AC253536.3	0.479873453	3.34E-64	postive
BRAF	AC253536.3	0.417893453	1.46E-47	postive
ATRX	AC253536.3	0.466633559	2.36E-60	postive
OTULIN	PLS3-AS1	0.470847326	1.47E-61	postive
ALK	PLS3-AS1	0.47663398	3.03E-63	postive
CDKN2A	LINC02043	0.42013696	4.18E-48	postive
TSC1	AP000866.1	0.479777945	3.57E-64	postive
ATRX	AP000866.1	0.468593276	6.51E-61	postive
EGFR	RNF144A-AS1	0.421438659	2.01E-48	postive
AXL	LINC01638	0.551573474	2.93E-88	postive
SIRT3	AC106782.5	0.438108473	1.29E-52	postive
MPG	AC106782.5	0.421537253	1.90E-48	postive
TNFRSF1B	TRBV11-2	0.701123272	6.96E-163	postive
BACH2	TRBV11-2	0.49654029	2.71E-69	postive
CD40	TRBV11-2	0.555135899	1.30E-89	postive
SIRT3	CD2BP2-DT	0.478341745	9.51E-64	postive
STUB1	CD2BP2-DT	0.475069885	8.71E-63	postive
MPG	CD2BP2-DT	0.511915106	3.02E-74	postive
ID1	SLC25A34-AS1	0.408431964	2.60E-45	postive
TSC1	AC005034.6	0.444875669	2.19E-54	postive
MAPK8	AC005034.6	0.401002626	1.35E-43	postive
BRAF	AC005034.6	0.407504233	4.28E-45	postive
SIRT1	AC005034.6	0.434822121	9.04E-52	postive
ATRX	AC005034.6	0.556860812	2.84E-90	postive
BCL2L11	AC005034.6	0.40047163	1.79E-43	postive
SIRT3	LINC00324	0.424916773	2.80E-49	postive
KLF9	AL049838.1	0.423021893	8.22E-49	postive
AXL	AL049775.1	0.431281504	7.18E-51	postive
TSC1	AC007066.2	0.465810939	4.04E-60	postive
MLKL	LINC00487	0.456409718	1.70E-57	postive
ZBP1	LINC00487	0.579637655	2.25E-99	postive
GATA3	AL158206.1	0.431881012	5.07E-51	postive
TERT	CACNA1C-AS1	0.531009419	9.24E-81	postive
CDKN2A	LINC01315	0.424214113	4.18E-49	postive
TSC1	SEPTIN7-DT	0.408602639	2.37E-45	postive
EGFR	AC092802.2	0.455325287	3.38E-57	postive
SIRT3	BAIAP2-DT	0.48529095	7.95E-66	postive
BCL2	BAIAP2-DT	0.405927453	9.95E-45	postive
GATA3	BAIAP2-DT	0.47439333	1.37E-62	postive
SIRT3	DICER1-AS1	0.46787698	1.04E-60	postive
PLK1	TYMSOS	0.411915503	3.93E-46	postive
TSC1	GAS5-AS1	0.430974249	8.59E-51	postive
TRIM11	LINC01703	0.417408712	1.91E-47	postive
PLK1	AC092718.4	0.583008749	8.76E-101	postive
TNFRSF1B	AL137186.1	0.48992041	3.08E-67	postive
CD40	AL137186.1	0.43867165	9.23E-53	postive
TNFRSF1B	AL357033.4	0.401066436	1.31E-43	postive
BCL2	LINC00909	0.460309407	1.42E-58	postive
TARDBP	LINC00909	0.408499337	2.50E-45	postive
MLKL	MIR155HG	0.448855197	1.91E-55	postive
TNFRSF1B	MIR155HG	0.574554392	2.79E-97	postive
BACH2	MIR155HG	0.485180827	8.58E-66	postive
CD40	MIR155HG	0.549388913	1.95E-87	postive
TSC1	LINC01772	0.508865005	3.04E-73	postive
BRAF	LINC01772	0.457897643	6.63E-58	postive
TSC1	ANKRD10-IT1	0.494638553	1.07E-68	postive
CFLAR	ANKRD10-IT1	0.454672105	5.10E-57	postive
ATRX	ANKRD10-IT1	0.448253533	2.77E-55	postive
TNFRSF1B	LINC01281	0.561893442	3.19E-92	postive
BACH2	LINC01281	0.40545524	1.28E-44	postive
CD40	LINC01281	0.46853621	6.76E-61	postive
ID1	AC082651.3	0.495238092	6.94E-69	postive
TSC1	AC074029.3	0.431529781	6.22E-51	postive
BRAF	AC074029.3	0.405440547	1.29E-44	postive
PLK1	AL136172.1	0.427796234	5.40E-50	postive
TSC1	RBM5-AS1	0.511632897	3.75E-74	postive
BRAF	RBM5-AS1	0.451037712	4.95E-56	postive
ATRX	RBM5-AS1	0.487886905	1.29E-66	postive
SIRT3	AC004156.1	0.411993644	3.77E-46	postive
GATA3	AC004156.1	0.406892532	5.94E-45	postive
TSC1	LINC01001	0.458522696	4.45E-58	postive
CFLAR	LINC01001	0.413320673	1.82E-46	postive
TERT	HORMAD2-AS1	0.450470171	7.04E-56	postive
GATA3	AC093510.2	0.407833465	3.58E-45	postive
SIRT3	AC009237.14	0.414996727	7.26E-47	postive
GATA3	AC009237.14	0.478152576	1.08E-63	postive
TERT	AC022893.2	0.570721301	9.99E-96	postive
TSC1	LINC00921	0.417151993	2.21E-47	postive
TSC1	AC004596.1	0.442298835	1.05E-53	postive
TSC1	AC004908.1	0.500811883	1.21E-70	postive
ATRX	AC004908.1	0.426252374	1.31E-49	postive
SIRT3	BDNF-AS	0.454991585	4.17E-57	postive
BCL2	BDNF-AS	0.40446017	2.17E-44	postive
GATA3	BDNF-AS	0.447777046	3.72E-55	postive
AXL	PTPRD-AS1	0.445962707	1.13E-54	postive
TSC1	AC060780.1	0.511475237	4.22E-74	postive
BRAF	AC060780.1	0.439334911	6.21E-53	postive
ATRX	AC060780.1	0.423819397	5.23E-49	postive
TSC1	AC112907.3	0.410503931	8.47E-46	postive
OTULIN	AL713965.1	0.415955516	4.28E-47	postive
TSC1	AC096586.2	0.461561599	6.35E-59	postive
BRAF	AC096586.2	0.479070848	5.79E-64	postive
ATRX	AC096586.2	0.427155328	7.80E-50	postive
SIRT3	AC116036.2	0.421993514	1.47E-48	postive
SIRT3	TAF1A-AS1	0.403937154	2.87E-44	postive
GATA3	TAF1A-AS1	0.414741275	8.36E-47	postive
AXL	MSC-AS1	0.630770297	1.18E-122	postive
TSC1	AP001107.4	0.414455222	9.79E-47	postive
OTULIN	NCK1-DT	0.444622605	2.56E-54	postive
MLKL	NRIR	0.557111312	2.28E-90	postive
ZBP1	NRIR	0.739010202	7.11E-190	postive
DDX58	NRIR	0.581461704	3.90E-100	postive
TERT	LINC01679	0.417647665	1.68E-47	postive
TSC1	AC104532.2	0.548291847	5.00E-87	postive
ATRX	AC104532.2	0.421372734	2.09E-48	postive
HAT1	KCNQ1-AS1	0.440011384	4.14E-53	postive
TSC1	AC009090.3	0.402767715	5.33E-44	postive
AXL	LINC01094	0.576899934	3.05E-98	postive
OTULIN	SLC16A1-AS1	0.441940946	1.30E-53	postive
AXL	MIR100HG	0.460128368	1.60E-58	postive
BACH2	MIR100HG	0.429142131	2.48E-50	postive
TNFRSF1B	AC002480.1	0.410160752	1.02E-45	postive
BACH2	AC002480.1	0.416901437	2.54E-47	postive
ITPK1	AC016888.1	0.408514522	2.48E-45	postive
STUB1	AC016888.1	0.40733549	4.68E-45	postive
BRAF	AC007390.1	0.402922836	4.91E-44	postive
ATRX	AC025917.1	0.427775039	5.46E-50	postive
ATRX	AC005021.1	0.412659019	2.62E-46	postive
OTULIN	AC122710.2	0.41838036	1.11E-47	postive
TSC1	AP003170.3	0.406584938	7.00E-45	postive
TSC1	AL360181.2	0.494644268	1.06E-68	postive
RNF31	AL360181.2	0.485817273	5.51E-66	postive
DNMT1	AC012073.1	0.410982358	6.53E-46	postive
CDKN2A	AC012073.1	0.50294912	2.51E-71	postive
PLK1	AC012073.1	0.624190423	2.05E-119	postive
TSC1	MALINC1	0.436526719	3.30E-52	postive
RIPK1	OIP5-AS1	0.424014239	4.69E-49	postive
TSC1	OIP5-AS1	0.48928127	4.84E-67	postive
MAPK8	OIP5-AS1	0.404686193	1.93E-44	postive
BRAF	OIP5-AS1	0.423341554	6.86E-49	postive
BCL2	OIP5-AS1	0.419108559	7.42E-48	postive
HAT1	OIP5-AS1	0.406812116	6.20E-45	postive
SIRT1	OIP5-AS1	0.524530958	1.67E-78	postive
ATRX	OIP5-AS1	0.627513803	4.85E-121	postive
BCL2L11	OIP5-AS1	0.4986718	5.78E-70	postive
SIRT3	AC093726.1	0.449561913	1.24E-55	postive
GATA3	AC093726.1	0.410310587	9.41E-46	postive
TSC1	AC006435.2	0.466184301	3.17E-60	postive
CDKN2A	AC092916.1	0.454530417	5.57E-57	postive
BRAF	AL390195.3	0.425975581	1.53E-49	postive
BRAF	AC012464.1	0.430418936	1.19E-50	postive
KLF9	AL445426.1	0.555373133	1.06E-89	postive
MLKL	LINC02446	0.402590839	5.85E-44	postive
TNFRSF1B	LINC02446	0.592081674	1.17E-104	postive
CD40	LINC02446	0.496831265	2.20E-69	postive
TRAF2	C9orf163	0.41033638	9.28E-46	postive
USP22	EGFR-AS1	0.416195124	3.75E-47	postive
EGFR	EGFR-AS1	0.529975618	2.13E-80	postive
SIRT3	ITGA9-AS1	0.439776237	4.77E-53	postive
EGFR	AL353751.1	0.425900557	1.60E-49	postive
MYCN	AL031432.3	0.434767946	9.33E-52	postive
FAS	AC015911.3	0.417038837	2.35E-47	postive
MLKL	AC015911.3	0.528415078	7.51E-80	postive
ZBP1	AC015911.3	0.481351501	1.21E-64	postive
TNFRSF1B	AC015911.3	0.634370616	1.84E-124	postive
CYLD	AC015911.3	0.416374087	3.40E-47	postive
CFLAR	AC015911.3	0.52028482	4.74E-77	postive
BACH2	AC015911.3	0.470864	1.45E-61	postive
CD40	AC015911.3	0.488733501	7.13E-67	postive
TERT	AC079089.1	0.536846604	7.76E-83	postive
SIRT3	AL391121.1	0.468502607	6.92E-61	postive
BCL2	AL391121.1	0.406807224	6.21E-45	postive
GATA3	AL391121.1	0.476595077	3.11E-63	postive
RNF31	AL391121.1	0.48474238	1.16E-65	postive
TSC1	AC138956.1	0.434134785	1.35E-51	postive
BRAF	AC138956.1	0.407579788	4.11E-45	postive
TNFRSF1B	LINC02325	0.544896882	9.10E-86	postive
CFLAR	LINC02325	0.444608284	2.58E-54	postive
BACH2	LINC02325	0.553931141	3.75E-89	postive
CD40	LINC02325	0.449843115	1.04E-55	postive
CFLAR	C20orf197	0.405972676	9.71E-45	postive
SIRT3	AC090246.1	0.495639956	5.19E-69	postive
BCL2	AC090246.1	0.44991657	9.92E-56	postive
GATA3	AC090246.1	0.472826215	3.93E-62	postive
TNFRSF1B	AL162414.1	0.544168655	1.69E-85	postive
CD40	AL162414.1	0.527833409	1.20E-79	postive
EGFR	AC073316.1	0.419122326	7.37E-48	postive
TSC1	AL031320.2	0.439838785	4.60E-53	postive
BRAF	AL031320.2	0.411634678	4.58E-46	postive
TSC1	MORF4L2-AS1	0.495032406	8.04E-69	postive
TSC1	UGDH-AS1	0.476348176	3.68E-63	postive
BRAF	UGDH-AS1	0.551986667	2.05E-88	postive
BCL2	UGDH-AS1	0.430510112	1.12E-50	postive
ATRX	UGDH-AS1	0.503702656	1.44E-71	postive
TSC1	AC037459.2	0.458591511	4.26E-58	postive
RNF31	AC037459.2	0.440283123	3.52E-53	postive
EGFR	AC010731.2	0.418234942	1.21E-47	postive
AXL	MIR22HG	0.505748348	3.14E-72	postive
KLF9	MIR22HG	0.443031019	6.72E-54	postive
TSC1	EBLN3P	0.571917568	3.29E-96	postive
MAPK8	EBLN3P	0.448076176	3.09E-55	postive
BRAF	EBLN3P	0.548401725	4.55E-87	postive
BCL2	EBLN3P	0.467914306	1.02E-60	postive
SIRT1	EBLN3P	0.530265535	1.69E-80	postive
GATA3	EBLN3P	0.433402727	2.08E-51	postive
ATRX	EBLN3P	0.590375186	6.40E-104	postive
BCL2L11	EBLN3P	0.447923385	3.40E-55	postive
CFLAR	AC078785.1	0.427066855	8.20E-50	postive
BACH2	AC078785.1	0.427611209	6.00E-50	postive
EGFR	ST7-OT4	0.482605541	5.12E-65	postive
TNFRSF1B	LINC01943	0.518313063	2.21E-76	postive
CD40	LINC01943	0.433594226	1.86E-51	postive
TSC1	AL049840.2	0.435375191	6.52E-52	postive
BRAF	AL049840.2	0.427999285	4.80E-50	postive
TSC1	AL590133.1	0.459659481	2.15E-58	postive
FADD	AP000487.1	0.624320259	1.77E-119	postive
TSC1	CCDC18-AS1	0.522135638	1.11E-77	postive
APP	MBNL1-AS1	0.405135503	1.52E-44	postive
BNIP3	MIR210HG	0.417785731	1.55E-47	postive
TSC1	AC018752.1	0.441387877	1.81E-53	postive
BRAF	AC018752.1	0.491321696	1.14E-67	postive
ATRX	AC018752.1	0.526592301	3.24E-79	postive
BRAF	NADK2-AS1	0.430938754	8.77E-51	postive
SIRT3	AC008758.4	0.408437127	2.59E-45	postive
TSC1	ALG13-AS1	0.400182349	2.08E-43	postive
BRAF	ALG13-AS1	0.416276763	3.58E-47	postive
TSC1	SUCLG2-AS1	0.431258845	7.28E-51	postive
ATRX	SUCLG2-AS1	0.550975985	4.93E-88	postive
BCL2L11	SUCLG2-AS1	0.440619415	2.88E-53	postive
AXL	LINC01561	0.489213687	5.08E-67	postive
GATA3	AC104109.2	0.422131191	1.36E-48	postive
TNFRSF1B	LINC00892	0.533449762	1.27E-81	postive
BACH2	LINC00892	0.432265671	4.05E-51	postive
CD40	LINC00892	0.455818461	2.47E-57	postive
CYLD	AC092376.2	0.406869836	6.01E-45	postive
AXL	AC092376.2	0.440237131	3.62E-53	postive
TSC1	FAM111A-DT	0.426021426	1.49E-49	postive
CASP8	FAM111A-DT	0.403776184	3.13E-44	postive
GATA3	FAM111A-DT	0.421954701	1.50E-48	postive
OTULIN	AC103923.1	0.409383814	1.55E-45	postive
OTULIN	SOS1-IT1	0.518988898	1.30E-76	postive
SIRT3	SLC25A21-AS1	0.454240564	6.69E-57	postive
USP22	FP671120.8	0.420222215	3.98E-48	postive
EGFR	FP671120.8	0.500887911	1.14E-70	postive
TSC1	AC002064.2	0.445220174	1.78E-54	postive
SIRT3	TOLLIP-AS1	0.475804543	5.31E-63	postive
TSC1	AL353593.1	0.412734417	2.51E-46	postive
STAT3	AL353593.1	0.412022277	3.71E-46	postive
ATRX	AL353593.1	0.453005097	1.45E-56	postive
CDKN2A	AL590617.2	0.431106037	7.96E-51	postive
GATA3	AL590617.2	-0.403612571	3.41E-44	negative
TSC1	AC021205.3	0.403886315	2.95E-44	postive
ZBP1	IRF1-AS1	0.421120777	2.40E-48	postive
CFLAR	IRF1-AS1	0.446636236	7.49E-55	postive
TSC1	ZKSCAN7-AS1	0.449435607	1.34E-55	postive
BRAF	ZKSCAN7-AS1	0.411563596	4.76E-46	postive
ATRX	ZKSCAN7-AS1	0.532572809	2.59E-81	postive
BRAF	CR936218.1	0.409737071	1.28E-45	postive
CYLD	AC007608.3	0.413097299	2.06E-46	postive
TSC1	AL031846.2	0.575148058	1.59E-97	postive
EGFR	LINC01415	0.447754238	3.77E-55	postive
TSC1	MIR600HG	0.545669063	4.72E-86	postive
KLF9	LINC02660	0.400170374	2.09E-43	postive
OTULIN	STEAP3-AS1	0.404330282	2.33E-44	postive
TSC1	L3MBTL2-AS1	0.402431577	6.37E-44	postive
ID1	AC114489.2	0.422936437	8.63E-49	postive
TSC1	AC022098.1	0.487208239	2.08E-66	postive
DNMT1	DDX11-AS1	0.41916877	7.18E-48	postive
CDKN2A	DDX11-AS1	0.431014762	8.39E-51	postive
PLK1	DDX11-AS1	0.450537254	6.75E-56	postive
BRAF	FAM66C	0.432807032	2.95E-51	postive
SIRT3	AP002840.2	0.465927116	3.75E-60	postive
TNFRSF1B	AC004687.1	0.556655275	3.41E-90	postive
BACH2	AC004687.1	0.431587436	6.01E-51	postive
CD40	AC004687.1	0.441323789	1.88E-53	postive
TSC1	AC087301.1	0.450584645	6.56E-56	postive
BRAF	AC087301.1	0.451094643	4.78E-56	postive
TSC1	STRA6LP	0.44607981	1.05E-54	postive
RIPK1	AL049840.5	0.417069955	2.31E-47	postive
TSC1	AL049840.5	0.568928284	5.25E-95	postive
ATRX	AL049840.5	0.418194388	1.24E-47	postive
RNF31	AL049840.5	0.425330452	2.22E-49	postive
EGFR	SMAD9-IT1	0.451089115	4.79E-56	postive
TNFRSF1B	AL109955.1	0.495898472	4.31E-69	postive
CFLAR	AL109955.1	0.40506179	1.58E-44	postive
BACH2	AL109955.1	0.58277682	1.10E-100	postive
CD40	AL109955.1	0.401870366	8.56E-44	postive
CFLAR	AC091185.1	0.426365974	1.23E-49	postive
TERT	CACNA1C-AS2	0.552660912	1.14E-88	postive
SIRT3	LINC00910	0.409039525	1.87E-45	postive
EGFR	LINC01276	0.401771199	9.02E-44	postive
TNFRSF1B	SENCR	0.476256516	3.91E-63	postive
TRAF2	U62317.2	0.413864718	1.35E-46	postive
KLF9	AC025280.2	0.472556123	4.70E-62	postive
TNFRSF1B	AL109914.1	0.412006496	3.74E-46	postive
BACH2	AL109914.1	0.57320708	9.86E-97	postive
GATA3	BMPR1B-DT	0.407030318	5.51E-45	postive
BRAF	AC087362.2	0.415993748	4.19E-47	postive
AXL	LINC01614	0.576456525	4.63E-98	postive
TSC1	AC084824.4	0.414511925	9.49E-47	postive
BRAF	AC084824.4	0.418654166	9.57E-48	postive
ATRX	AC084824.4	0.401388641	1.10E-43	postive
TSC1	AC109460.1	0.427654782	5.85E-50	postive
BACH2	AC233976.1	0.582942853	9.34E-101	postive
AXL	LINC01788	0.524898418	1.25E-78	postive
TSC1	CKMT2-AS1	0.477356678	1.86E-63	postive
SIRT3	CKMT2-AS1	0.429692298	1.81E-50	postive
TSC1	RAP2C-AS1	0.409011635	1.90E-45	postive
BRAF	RAP2C-AS1	0.42858861	3.42E-50	postive
SIRT1	RAP2C-AS1	0.456584735	1.52E-57	postive
ATRX	RAP2C-AS1	0.56736009	2.22E-94	postive
BCL2L11	RAP2C-AS1	0.472717239	4.22E-62	postive
AXL	LINC01711	0.413964898	1.28E-46	postive
TNFRSF1B	AC096734.1	0.454538295	5.55E-57	postive
TSC1	AL354696.2	0.4624952	3.48E-59	postive
ATRX	AL354696.2	0.407374182	4.59E-45	postive
OTULIN	AC006064.2	0.501877963	5.53E-71	postive
BRAF	USP3-AS1	0.41629433	3.55E-47	postive
TSC1	FAM215B	0.406407093	7.70E-45	postive
PLK1	TMPO-AS1	0.462673032	3.10E-59	postive
ZBP1	AL445490.1	0.474614307	1.18E-62	postive
DDX58	AL445490.1	0.618178057	1.61E-116	postive
BRAF	CPEB2-DT	0.403256926	4.12E-44	postive
TRAF2	AC007292.1	0.426251831	1.31E-49	postive
SIRT3	SCAMP1-AS1	0.432964894	2.69E-51	postive
OTULIN	AL133243.2	0.41541439	5.77E-47	postive
MYC	USP2-AS1	0.458414647	4.77E-58	postive
EGFR	AL121992.2	0.436987458	2.51E-52	postive
STUB1	AC020663.2	0.580859497	6.96E-100	postive
MPG	AC020663.2	0.546231015	2.92E-86	postive
TNFRSF1B	LINC00877	0.554611849	2.06E-89	postive
BACH2	LINC00877	0.546313747	2.72E-86	postive
CD40	LINC00877	0.452867458	1.58E-56	postive
TSC1	LINC02035	0.577538813	1.66E-98	postive
BRAF	LINC02035	0.40198353	8.06E-44	postive
ATRX	LINC02035	0.488719787	7.20E-67	postive
TSC1	AL034550.1	0.450883477	5.45E-56	postive
BRAF	AL034550.1	0.485149322	8.77E-66	postive
RIPK1	PAXIP1-AS2	0.421621425	1.81E-48	postive
TLR3	PAXIP1-AS2	0.491457155	1.04E-67	postive
TSC1	PAXIP1-AS2	0.569529759	3.01E-95	postive
CASP8	PAXIP1-AS2	0.432438306	3.66E-51	postive
BRAF	PAXIP1-AS2	0.491385218	1.09E-67	postive
BCL2	PAXIP1-AS2	0.468308198	7.86E-61	postive
SIRT1	PAXIP1-AS2	0.457131088	1.08E-57	postive
GATA3	PAXIP1-AS2	0.418950388	8.11E-48	postive
ATRX	PAXIP1-AS2	0.546156332	3.11E-86	postive
RNF31	PAXIP1-AS2	0.47638252	3.59E-63	postive
BCL2L11	PAXIP1-AS2	0.464461499	9.73E-60	postive
TSC1	AC138035.1	0.541694334	1.36E-84	postive
ATRX	AC138035.1	0.534788128	4.23E-82	postive
BCL2L11	AC138035.1	0.446417426	8.56E-55	postive
TSC1	AL021368.2	0.506803031	1.43E-72	postive
BRAF	AL021368.2	0.436171195	4.08E-52	postive
ATRX	AL021368.2	0.414655997	8.76E-47	postive
TERT	AC125494.1	0.458908955	3.48E-58	postive
TNFRSF1B	LINC02384	0.522432193	8.78E-78	postive
CD40	LINC02384	0.495961053	4.12E-69	postive
TNFRSF1B	LINC02812	0.563683407	6.33E-93	postive
BACH2	LINC02812	0.579282888	3.15E-99	postive
CD40	LINC02812	0.442401723	9.84E-54	postive
SIRT3	AC026471.1	0.429238635	2.35E-50	postive
OTULIN	AC120193.1	0.521522915	1.80E-77	postive
CFLAR	AC120193.1	0.414511045	9.49E-47	postive
HAT1	LINC01674	0.463286293	2.09E-59	postive
AXL	AP001189.1	0.434190845	1.31E-51	postive
KLF9	AP001189.1	0.436044775	4.39E-52	postive
USP22	AL391097.1	0.401604068	9.85E-44	postive
EGFR	AL391097.1	0.489445934	4.31E-67	postive
TNFRSF1B	CADM3-AS1	0.4289466	2.78E-50	postive
KLF9	CADM3-AS1	0.438623831	9.50E-53	postive
TSC1	GEMIN7-AS1	0.460102456	1.62E-58	postive
TSC1	AL132989.1	0.55225606	1.62E-88	postive
BRAF	AL132989.1	0.43675447	2.89E-52	postive
ATRX	AL132989.1	0.40965221	1.34E-45	postive
USP22	AC005550.2	0.416462461	3.23E-47	postive
EGFR	AC005550.2	0.500120352	2.01E-70	postive
TSC1	AC011476.3	0.451979553	2.75E-56	postive
ATRX	AC011476.3	0.402922868	4.91E-44	postive
TSC1	BCDIN3D-AS1	0.456117479	2.05E-57	postive
BRAF	BCDIN3D-AS1	0.447753903	3.77E-55	postive
GATA3	BCDIN3D-AS1	0.427166151	7.75E-50	postive
BRAF	AC009095.1	0.409492758	1.46E-45	postive
TRAF2	AL161452.1	0.407783572	3.68E-45	postive
ID1	AL590226.2	0.479365656	4.73E-64	postive
ATRX	AC079921.1	0.401389614	1.10E-43	postive
EGFR	LINC02587	0.4685768	6.59E-61	postive
TSC1	AC012467.2	0.482046982	7.52E-65	postive
BRAF	AC012467.2	0.465644195	4.51E-60	postive
BCL2	AC012467.2	0.524105104	2.34E-78	postive
SIRT1	AC012467.2	0.40220096	7.19E-44	postive
GATA3	AC012467.2	0.518589657	1.78E-76	postive
TSC1	U73166.1	0.417286803	2.05E-47	postive
TSC1	AL356599.1	0.462991065	2.53E-59	postive
ATRX	AL356599.1	0.443431786	5.28E-54	postive
CFLAR	AL592431.1	0.439096756	7.16E-53	postive
APP	AP001596.1	0.503909046	1.23E-71	postive
TNFRSF21	AP001596.1	0.476570897	3.16E-63	postive
STUB1	HDAC4-AS1	0.404730773	1.88E-44	postive
MPG	HDAC4-AS1	0.470117854	2.38E-61	postive
TSC1	AC120114.1	0.431580427	6.04E-51	postive
ATRX	AC120114.1	0.42591409	1.59E-49	postive
USP22	AC092957.1	0.419600921	5.64E-48	postive
EGFR	AC092957.1	0.501490826	7.35E-71	postive
TSC1	AC122129.1	0.539587979	7.96E-84	postive
BRAF	AC122129.1	0.411100585	6.13E-46	postive
ATRX	AC122129.1	0.501865866	5.57E-71	postive
USP22	MEG3	0.406605831	6.92E-45	postive
EGFR	MEG3	0.470835882	1.48E-61	postive
OTULIN	OGFRP1	0.440554508	2.99E-53	postive
CFLAR	AC012181.2	0.421591216	1.84E-48	postive
TSC1	VIPR1-AS1	0.432446948	3.64E-51	postive
HDAC9	CT66	0.696454208	7.50E-160	postive
OTULIN	LINC02100	0.429794923	1.70E-50	postive
RIPK1	AC015922.2	0.401147152	1.25E-43	postive
TLR3	AC015922.2	0.409917449	1.16E-45	postive
TSC1	AC015922.2	0.434365804	1.18E-51	postive
STAT3	AC015922.2	0.472276819	5.66E-62	postive
SIRT1	AC015922.2	0.422433437	1.15E-48	postive
ATRX	AC015922.2	0.481069734	1.47E-64	postive
RNF31	AC015922.2	0.423438079	6.50E-49	postive
BCL2L11	AC015922.2	0.432445276	3.64E-51	postive
EGFR	LINC01587	0.607315472	1.89E-111	postive
AXL	LINC00900	0.454687799	5.05E-57	postive
TSC1	LINC00663	0.494324812	1.34E-68	postive
SIRT3	LINC00663	0.606267045	5.71E-111	postive
BCL2	LINC00663	0.430968567	8.62E-51	postive
GATA3	LINC00663	0.495392291	6.21E-69	postive
OTULIN	AC020915.1	0.438526904	1.01E-52	postive
TERT	AC068473.3	0.463972046	1.34E-59	postive
FAS	CARD8-AS1	0.45081858	5.67E-56	postive
MLKL	CARD8-AS1	0.502288695	4.08E-71	postive
CASP8	CARD8-AS1	0.41603197	4.10E-47	postive
TNFRSF1B	CARD8-AS1	0.677565976	3.70E-148	postive
CYLD	CARD8-AS1	0.484098665	1.82E-65	postive
CFLAR	CARD8-AS1	0.521266821	2.20E-77	postive
BACH2	CARD8-AS1	0.543245627	3.69E-85	postive
CD40	CARD8-AS1	0.533849975	9.14E-82	postive
TSC1	XIST	0.426282129	1.29E-49	postive
BRAF	XIST	0.405931804	9.93E-45	postive
ATRX	XIST	0.469253494	4.21E-61	postive
FAS	ETV7-AS1	0.531687972	5.33E-81	postive
MLKL	ETV7-AS1	0.526187727	4.47E-79	postive
TNF	ETV7-AS1	0.426008197	1.50E-49	postive
TNFRSF1B	ETV7-AS1	0.420068235	4.34E-48	postive
OTULIN	ETV7-AS1	0.440899821	2.43E-53	postive
CFLAR	ETV7-AS1	0.403181752	4.28E-44	postive
CD40	ETV7-AS1	0.473009913	3.47E-62	postive
BCL2	ZNF516-DT	0.496110567	3.70E-69	postive
GATA3	ZNF516-DT	0.492093852	6.59E-68	postive
TRIM11	AC009065.5	0.412145439	3.47E-46	postive
STUB1	AC009065.5	0.534491193	5.40E-82	postive
MPG	AC009065.5	0.562210922	2.39E-92	postive
AXL	AL138995.1	0.408613638	2.35E-45	postive
KLF9	AL138995.1	0.447315964	4.93E-55	postive
RIPK1	LINC00863	0.423674536	5.68E-49	postive
TSC1	LINC00863	0.442388983	9.91E-54	postive
STAT3	LINC00863	0.418116694	1.29E-47	postive
SIRT1	LINC00863	0.460749539	1.07E-58	postive
ATRX	LINC00863	0.504860781	6.09E-72	postive
RNF31	LINC00863	0.415109579	6.83E-47	postive
BCL2L11	LINC00863	0.484352993	1.53E-65	postive
BRAF	POC1B-AS1	0.419579351	5.71E-48	postive
BRAF	AC012157.2	0.411716359	4.38E-46	postive
TNFRSF1B	LINC01871	0.501597237	6.79E-71	postive
CD40	LINC01871	0.468665526	6.21E-61	postive
TSC1	FBXL19-AS1	0.442282009	1.06E-53	postive
TSC1	LINC02256	0.416483878	3.20E-47	postive
STUB1	AC244090.1	0.42752362	6.31E-50	postive
MPG	AC244090.1	0.471322739	1.07E-61	postive
SIRT3	AC132192.2	0.403412445	3.79E-44	postive
TSC1	CTBP1-DT	0.428503047	3.59E-50	postive
SIRT3	CTBP1-DT	0.424594138	3.37E-49	postive
BCL2	CTBP1-DT	0.402244431	7.03E-44	postive
GATA3	CTBP1-DT	0.459191836	2.90E-58	postive
RNF31	CTBP1-DT	0.416456373	3.24E-47	postive
MLKL	AL157871.2	0.421622307	1.81E-48	postive
CFLAR	AL157871.2	0.424041551	4.61E-49	postive
BRAF	AC116158.1	0.413654174	1.52E-46	postive
TNFRSF1B	LINC02328	0.507411303	9.07E-73	postive
USP22	AL391097.2	0.413129583	2.03E-46	postive
EGFR	AL391097.2	0.498900769	4.89E-70	postive
SIRT1	AL731577.2	0.44676743	6.91E-55	postive
ATRX	AL731577.2	0.460092457	1.63E-58	postive
RNF31	AL731577.2	0.473339647	2.78E-62	postive
BRAF	AC087071.2	0.563031031	1.14E-92	postive
CASP8	AC009950.1	0.446342972	8.96E-55	postive
ZBP1	AC009950.1	0.407919168	3.42E-45	postive
CFLAR	AC009950.1	0.485052754	9.38E-66	postive
BACH2	AC009950.1	0.411637514	4.57E-46	postive
DDX58	AC009950.1	0.449131608	1.61E-55	postive
DNMT1	LINC01775	0.486426607	3.60E-66	postive
PLK1	LINC01775	0.440482426	3.12E-53	postive
TSC1	LINC00630	0.472030353	6.68E-62	postive
MAPK8	LINC00630	0.461274387	7.64E-59	postive
OTULIN	LINC00630	0.50630062	2.08E-72	postive
BRAF	LINC00630	0.565702627	1.01E-93	postive
ATRX	LINC00630	0.657399054	1.32E-136	postive
MLKL	AL590764.1	0.489769773	3.43E-67	postive
ZBP1	AL590764.1	0.403096151	4.48E-44	postive
TNFRSF1B	AL590764.1	0.751209653	1.36E-199	postive
CD40	AL590764.1	0.610519497	6.34E-113	postive
SIRT3	AC067852.2	0.514024248	6.04E-75	postive
STUB1	AC067852.2	0.436929111	2.60E-52	postive
MPG	AC067852.2	0.426022283	1.49E-49	postive
RNF31	AC067852.2	0.412702725	2.56E-46	postive
SIRT3	LINC01137	0.496357958	3.09E-69	postive
STUB1	LINC01137	0.435293798	6.85E-52	postive
MPG	LINC01137	0.47561552	6.03E-63	postive
TSC1	PCBP1-AS1	0.415756305	4.78E-47	postive
BACH2	AC027097.2	0.401866043	8.58E-44	postive
TSC1	AC008764.2	0.598024892	2.90E-107	postive
MAPK8	AC008764.2	0.446598144	7.66E-55	postive
BRAF	AC008764.2	0.400679101	1.60E-43	postive
SIRT1	AC008764.2	0.440996308	2.29E-53	postive
ATRX	AC008764.2	0.494667	1.05E-68	postive
BCL2L11	AC008764.2	0.415499108	5.51E-47	postive
TSC1	AC105339.2	0.433237892	2.29E-51	postive
BRAF	AC105339.2	0.425124655	2.49E-49	postive
ATRX	AC105339.2	0.406174713	8.72E-45	postive
TNFRSF1B	LINC01055	0.41015221	1.02E-45	postive
EGFR	ZFPM2-AS1	0.414468305	9.72E-47	postive
OTULIN	AC073529.1	0.408193317	2.95E-45	postive
BRAF	AC025043.1	0.431400263	6.70E-51	postive
CD40	LINC01127	0.415659086	5.04E-47	postive
CFLAR	AL021707.3	0.411662288	4.51E-46	postive
TERT	AC018445.1	0.418559552	1.01E-47	postive
USP22	AL117190.1	0.401120756	1.27E-43	postive
EGFR	AL117190.1	0.486105556	4.50E-66	postive
TSC1	AC232271.1	0.416030818	4.11E-47	postive
BRAF	LANCL1-AS1	0.406880579	5.98E-45	postive
GATA3	AL645924.1	0.42543232	2.09E-49	postive
MLKL	AP003774.2	0.402914358	4.93E-44	postive
ZBP1	AP003774.2	0.40242117	6.40E-44	postive
TNFRSF1B	AP003774.2	0.644054128	1.93E-129	postive
BACH2	AP003774.2	0.462578587	3.30E-59	postive
CD40	AP003774.2	0.511678886	3.62E-74	postive
SIRT2	AC011445.1	0.422566232	1.06E-48	postive
FAS	AC000403.1	0.452747914	1.70E-56	postive
AXL	AC000403.1	0.663188765	7.86E-140	postive
BACH2	AC000403.1	0.462960649	2.58E-59	postive
KLF9	AC000403.1	0.468447633	7.17E-61	postive
CDKN2A	AL157373.2	0.459715992	2.08E-58	postive
TSC1	AC005253.1	0.505984787	2.64E-72	postive
CFLAR	AC005253.1	0.425499502	2.01E-49	postive
RNF31	AC005253.1	0.412218757	3.33E-46	postive
AXL	AC007750.1	0.402823035	5.18E-44	postive
TNFRSF1B	LINC01366	0.483266296	3.24E-65	postive
BACH2	LINC01366	0.456134669	2.03E-57	postive
TSC1	AL160006.1	0.444803806	2.29E-54	postive
CFLAR	AC107204.1	0.42917609	2.44E-50	postive
EGFR	AC093083.1	0.4461004	1.04E-54	postive
ALK	LINC01915	0.44471043	2.43E-54	postive
TSC1	AL354892.3	0.442727511	8.08E-54	postive
SIRT3	LINC01342	0.414740551	8.37E-47	postive
MLKL	AC108134.3	0.437978858	1.39E-52	postive
TNFRSF1B	AC108134.3	0.651710254	1.66E-133	postive
CFLAR	AC108134.3	0.411578307	4.72E-46	postive
CD40	AC108134.3	0.476293163	3.82E-63	postive
RNF31	A1BG-AS1	0.418764834	8.99E-48	postive
TSC1	AC025287.3	0.412251503	3.27E-46	postive
TNFRSF1B	AC092375.2	0.41245615	2.93E-46	postive
BACH2	AC092375.2	0.496348186	3.12E-69	postive
SIRT3	AC026801.2	0.513922102	6.53E-75	postive
BCL2	AC026801.2	0.407836982	3.58E-45	postive
GATA3	AC026801.2	0.534322892	6.20E-82	postive
TSC1	AL591848.4	0.44137188	1.83E-53	postive
TSC1	HEXD-IT1	0.497078933	1.84E-69	postive
BRAF	AC127526.2	0.526965982	2.40E-79	postive
GATA3	AC127526.2	0.401688215	9.42E-44	postive
SIRT3	PSMG3-AS1	0.408084741	3.13E-45	postive
TSC1	AC005034.4	0.431075855	8.10E-51	postive
DIABLO	AC005034.4	0.405794238	1.07E-44	postive
BRAF	AC005034.4	0.420679398	3.08E-48	postive
SIRT1	AC005034.4	0.452721648	1.73E-56	postive
ATRX	AC005034.4	0.532706381	2.33E-81	postive
IDH2	IDH2-DT	0.597966536	3.08E-107	postive
TSC1	AC007406.5	0.469194108	4.38E-61	postive
MAPK8	AC007406.5	0.406580492	7.02E-45	postive
BRAF	AC007406.5	0.434499927	1.09E-51	postive
BCL2	AC007406.5	0.458632065	4.15E-58	postive
SIRT1	AC007406.5	0.506562457	1.71E-72	postive
ATRX	AC007406.5	0.53257359	2.59E-81	postive
BCL2L11	AC007406.5	0.462225048	4.14E-59	postive
BCL2	AP001486.2	0.403904261	2.92E-44	postive
SIRT3	SRRM2-AS1	0.510672783	7.77E-74	postive
BRAF	AC008555.1	0.434736264	9.51E-52	postive
TSC1	AP000907.2	0.409452253	1.50E-45	postive
USP22	AC009486.1	0.406123687	8.96E-45	postive
EGFR	AC009486.1	0.481167003	1.38E-64	postive
CYLD	AC092376.1	0.4485834	2.26E-55	postive
PLK1	AL023803.2	0.531302506	7.29E-81	postive
EGFR	ST7-AS2	0.479715991	3.73E-64	postive
USP22	AC012636.1	0.425203032	2.38E-49	postive
EGFR	AC012636.1	0.457814433	6.99E-58	postive
SIRT3	TTC39A-AS1	0.459381386	2.57E-58	postive
BRAF	AC109454.2	0.457505759	8.50E-58	postive
EGFR	AC025627.1	0.400082752	2.19E-43	postive
FAS	AC007728.2	0.434033587	1.44E-51	postive
MLKL	AC007728.2	0.536866543	7.63E-83	postive
ZBP1	AC007728.2	0.506433834	1.88E-72	postive
TNFRSF1B	AC007728.2	0.624912022	9.13E-120	postive
CYLD	AC007728.2	0.561439543	4.79E-92	postive
CFLAR	AC007728.2	0.512733783	1.62E-74	postive
BACH2	AC007728.2	0.555036513	1.42E-89	postive
CD40	AC007728.2	0.544933004	8.83E-86	postive
SIRT3	PXN-AS1	0.423806073	5.27E-49	postive
STUB1	PXN-AS1	0.428611251	3.37E-50	postive
MPG	PXN-AS1	0.432785181	2.99E-51	postive
MYC	SNHG1	0.430937028	8.78E-51	postive
CDKN2A	SNHG1	0.411945278	3.87E-46	postive
CFLAR	AC002091.2	0.40486716	1.75E-44	postive
ZBP1	AP001610.2	0.407786366	3.67E-45	postive
DDX58	AP001610.2	0.540491761	3.74E-84	postive
OTULIN	LINC02189	0.400768783	1.53E-43	postive
TSC1	AC092802.3	0.415471746	5.59E-47	postive
ATRX	AC092802.3	0.407181926	5.08E-45	postive
TSC1	AL031282.2	0.583133168	7.77E-101	postive
MAPK8	AL031282.2	0.409440119	1.51E-45	postive
BRAF	AL031282.2	0.417623205	1.70E-47	postive
ATRX	AL031282.2	0.457489983	8.59E-58	postive
TNFRSF1B	AC008033.3	0.424109888	4.44E-49	postive
BACH2	AC008033.3	0.442187792	1.12E-53	postive
TRAF2	AC010973.2	0.402889033	5.00E-44	postive
EGFR	AC005837.4	0.401499074	1.04E-43	postive
TSC1	NPTN-IT1	0.41188387	4.00E-46	postive
ATRX	NPTN-IT1	0.45448303	5.74E-57	postive
TNFRSF1B	RRN3P2	0.407300739	4.77E-45	postive
CFLAR	RRN3P2	0.43907169	7.27E-53	postive
BACH2	RRN3P2	0.437666437	1.68E-52	postive
GATA3	LOXL1-AS1	0.422632364	1.03E-48	postive
TSC1	AC093752.3	0.603087645	1.58E-109	postive
ATRX	AC093752.3	0.452564753	1.91E-56	postive
RNF31	AC093752.3	0.415367689	5.92E-47	postive
BRAF	AL031670.1	0.415858337	4.52E-47	postive
TSC1	AC145285.3	0.40487236	1.75E-44	postive
TERT	AL512380.1	0.593595433	2.57E-105	postive
TNFRSF1B	LINC02723	0.442828571	7.60E-54	postive
TSC1	AL157392.3	0.414151196	1.16E-46	postive
TSC1	AC009120.3	0.437735012	1.61E-52	postive
ATRX	AC009120.3	0.427880623	5.14E-50	postive
TSC1	AC007780.1	0.406726765	6.49E-45	postive
BRAF	AC007780.1	0.49763411	1.23E-69	postive
BCL2	AC007780.1	0.410380365	9.06E-46	postive
GATA3	AC007780.1	0.433389018	2.10E-51	postive
SIRT3	PRKAR2A-AS1	0.45382624	8.67E-57	postive
GATA3	PRKAR2A-AS1	0.451309238	4.18E-56	postive
BRAF	AZIN1-AS1	0.407050484	5.46E-45	postive
TSC1	FMR1-IT1	0.405311926	1.38E-44	postive
GATA3	ELN-AS1	0.411466917	5.02E-46	postive
AXL	AP000695.2	0.55830084	7.93E-91	postive
TSC1	AC245060.6	0.516427975	9.51E-76	postive
CFLAR	AC245060.6	0.415530015	5.41E-47	postive
BACH2	AC090152.1	0.404006594	2.77E-44	postive
TSC1	TTN-AS1	0.419215428	6.99E-48	postive
BRAF	TTN-AS1	0.402459304	6.27E-44	postive
ATRX	TTN-AS1	0.429856538	1.64E-50	postive
TSC1	AC024075.1	0.5876762	9.22E-103	postive
MAPK8	AC024075.1	0.430049244	1.47E-50	postive
BRAF	AC024075.1	0.450175015	8.46E-56	postive
SIRT1	AC024075.1	0.42117412	2.33E-48	postive
ATRX	AC024075.1	0.557059605	2.38E-90	postive
BCL2L11	AC024075.1	0.403111393	4.45E-44	postive
FAS	WAKMAR2	0.495474172	5.85E-69	postive
MLKL	WAKMAR2	0.463466723	1.86E-59	postive
TNFRSF1B	WAKMAR2	0.53945361	8.90E-84	postive
CFLAR	WAKMAR2	0.577554972	1.64E-98	postive
BACH2	WAKMAR2	0.503085897	2.27E-71	postive
CD40	WAKMAR2	0.452713444	1.74E-56	postive
CFLAR	C1orf147	0.425532374	1.97E-49	postive
TNFRSF1B	AC022706.1	0.529149616	4.16E-80	postive
TSC1	AP000766.1	0.426165879	1.37E-49	postive
MAPK8	AP000766.1	0.418619445	9.75E-48	postive
BRAF	AP000766.1	0.45854832	4.38E-58	postive
SIRT1	AP000766.1	0.40038738	1.87E-43	postive
ATRX	AP000766.1	0.496903664	2.08E-69	postive
TSC1	KLF3-AS1	0.439879511	4.48E-53	postive
CFLAR	AC012181.1	0.41558804	5.24E-47	postive
TSC1	TMEM9B-AS1	0.49131096	1.15E-67	postive
SIRT3	TMEM9B-AS1	0.506092261	2.43E-72	postive
BCL2	TMEM9B-AS1	0.469545203	3.48E-61	postive
GATA3	TMEM9B-AS1	0.443650257	4.62E-54	postive
AXL	SH3RF3-AS1	0.559101673	3.89E-91	postive
ALK	AC105094.1	0.415269738	6.25E-47	postive
SIRT3	AC104667.2	0.472191549	6.00E-62	postive
STUB1	AC104667.2	0.41083467	7.08E-46	postive
MPG	AC104667.2	0.454117665	7.22E-57	postive
TSC1	AC138956.2	0.517473738	4.23E-76	postive
BRAF	AC138956.2	0.441701124	1.50E-53	postive
ATRX	AC138956.2	0.441137302	2.11E-53	postive
STUB1	TP53TG1	0.406979771	5.67E-45	postive
MPG	TP53TG1	0.475944702	4.83E-63	postive
ITPK1	AL390294.1	0.423665034	5.71E-49	postive
SIRT3	AL390294.1	0.446452875	8.38E-55	postive
GATA3	AL390294.1	0.656657039	3.37E-136	postive
FADD	LINC02747	0.403968226	2.82E-44	postive
SIRT3	ZNF213-AS1	0.479016965	6.00E-64	postive
STUB1	ZNF213-AS1	0.414170538	1.14E-46	postive
MPG	ZNF213-AS1	0.444632989	2.54E-54	postive
ALK	LINC02814	0.427907598	5.06E-50	postive
EGFR	MPRIP-AS1	0.404779982	1.83E-44	postive
TSC1	ERVK13-1	0.515337063	2.20E-75	postive
BRAF	ERVK13-1	0.420620917	3.18E-48	postive
ATRX	ERVK13-1	0.40100547	1.35E-43	postive
TSC1	SUGT1P4-STRA6LP	0.405103158	1.54E-44	postive
SIRT3	AC006942.1	0.433726764	1.72E-51	postive
STUB1	AC006942.1	0.519060782	1.23E-76	postive
MPG	AC006942.1	0.521267323	2.20E-77	postive
TSC1	AC135050.4	0.448973199	1.78E-55	postive
TSC1	RPL34-AS1	0.407717812	3.81E-45	postive
BRAF	RPL34-AS1	0.461225248	7.89E-59	postive
ATRX	RPL34-AS1	0.40522721	1.45E-44	postive
TSC1	AC108449.2	0.571335916	5.65E-96	postive
CFLAR	AC108449.2	0.433287934	2.23E-51	postive
BRAF	AC108449.2	0.409042366	1.87E-45	postive
ATRX	AC108449.2	0.658970108	1.79E-137	postive
BCL2L11	AC108449.2	0.423756047	5.42E-49	postive
TSC1	AC105206.2	0.417977531	1.39E-47	postive
MLKL	LINC02362	0.407739598	3.77E-45	postive
ZBP1	LINC02362	0.418782819	8.91E-48	postive
TNFRSF1B	LINC02362	0.40112909	1.26E-43	postive
CDKN2A	LINC01956	0.482729709	4.70E-65	postive
RIPK1	TRAM2-AS1	0.420450012	3.50E-48	postive
BCL2	TRAM2-AS1	0.406000482	9.57E-45	postive
SIRT1	TRAM2-AS1	0.439155774	6.91E-53	postive
GATA3	TRAM2-AS1	0.425765608	1.73E-49	postive
ATRX	TRAM2-AS1	0.404619077	2.00E-44	postive
TSC1	AC022400.6	0.509907272	1.39E-73	postive
BRAF	AC022400.6	0.442740005	8.02E-54	postive
ATRX	AC022400.6	0.488402838	9.00E-67	postive
TSC1	AC006042.1	0.461750919	5.62E-59	postive
SIRT3	AC006042.1	0.408296845	2.79E-45	postive
ATRX	PPIC-AS1	0.402352847	6.64E-44	postive
DNMT1	MIR924HG	0.541061155	2.32E-84	postive
PLK1	MIR924HG	0.484105082	1.81E-65	postive
TARDBP	MIR924HG	0.414462909	9.75E-47	postive
ID1	AC244153.1	0.469293202	4.11E-61	postive
AXL	LINC00922	0.511222755	5.12E-74	postive
USP22	AL356234.2	0.412776285	2.46E-46	postive
AXL	AL162457.2	0.415196212	6.51E-47	postive
PLK1	AC027228.2	0.485807158	5.55E-66	postive
TSC1	ZKSCAN2-DT	0.411545261	4.81E-46	postive
BRAF	ZRANB2-AS2	0.45617514	1.98E-57	postive
ATRX	AL138921.2	0.406265877	8.30E-45	postive
BRAF	AC024270.4	0.400371581	1.88E-43	postive
AXL	AL691447.2	0.494201213	1.46E-68	postive
ID1	AC011374.1	0.409822314	1.23E-45	postive
CFLAR	AL359220.1	0.455996172	2.21E-57	postive
TSC1	FAM198B-AS1	0.450900941	5.39E-56	postive
BCL2	FAM198B-AS1	0.419288929	6.71E-48	postive
GATA3	FAM198B-AS1	0.476607975	3.09E-63	postive
SIRT1	AC112220.2	0.458769032	3.80E-58	postive
STUB1	AL355001.2	0.439106075	7.12E-53	postive
MPG	AL355001.2	0.484042448	1.89E-65	postive
SIRT3	AP006621.3	0.414028277	1.24E-46	postive
TSC1	AL137847.1	0.446367237	8.83E-55	postive
ATRX	AL137847.1	0.408140182	3.04E-45	postive
USP22	AC107926.1	0.596289954	1.69E-106	postive
EGFR	AC107926.1	0.473219482	3.02E-62	postive
TSC1	AC027020.1	0.430708936	1.00E-50	postive
BRAF	AC027020.1	0.415270331	6.25E-47	postive
ATRX	AC027020.1	0.443559065	4.88E-54	postive
BRAF	AC008669.1	0.41224412	3.29E-46	postive
BCL2	AC008669.1	0.413260929	1.88E-46	postive
GATA3	AC008669.1	0.461334597	7.35E-59	postive
SIRT3	AC108134.4	0.478234271	1.02E-63	postive
STUB1	AC108134.4	0.489614701	3.83E-67	postive
MPG	AC108134.4	0.527594259	1.45E-79	postive
FAS	C1RL-AS1	0.402650915	5.67E-44	postive
OTULIN	C1RL-AS1	0.43610189	4.25E-52	postive
CFLAR	C1RL-AS1	0.521967517	1.27E-77	postive
TSC1	PPP3CB-AS1	0.453089872	1.38E-56	postive
SIRT1	PPP3CB-AS1	0.44647248	8.28E-55	postive
ATRX	PPP3CB-AS1	0.420653881	3.12E-48	postive
SIRT3	LINC02447	0.449919222	9.91E-56	postive
GATA3	LINC02447	0.449867299	1.02E-55	postive
SIRT3	AC023509.3	0.430646597	1.04E-50	postive
OTULIN	LINC01285	0.417323131	2.01E-47	postive
TRIM11	AL591895.1	0.472380988	5.28E-62	postive
KLF9	LINC02185	0.436696913	2.99E-52	postive
TNFRSF1B	C9orf139	0.570990068	7.79E-96	postive
CD40	C9orf139	0.433474227	2.00E-51	postive
TSC1	AC245060.2	0.498457348	6.75E-70	postive
ATRX	AC245060.2	0.43984635	4.57E-53	postive
RNF31	AC245060.2	0.452234288	2.35E-56	postive
ALK	AL117335.1	0.491304888	1.16E-67	postive
TSC1	C1orf220	0.558619199	5.97E-91	postive
TNFRSF1B	AC243960.1	0.597759389	3.80E-107	postive
BACH2	AC243960.1	0.624545993	1.38E-119	postive
CD40	AC243960.1	0.509179799	2.40E-73	postive
TSC1	EIF3J-DT	0.429917291	1.59E-50	postive
SIRT3	EIF3J-DT	0.514000625	6.15E-75	postive
BCL2	EIF3J-DT	0.516535298	8.75E-76	postive
GATA3	EIF3J-DT	0.533837052	9.23E-82	postive
STUB1	LINC02867	0.557923889	1.11E-90	postive
MPG	LINC02867	0.465641903	4.51E-60	postive
TSC1	GARS1-DT	0.430171776	1.37E-50	postive
BACH2	AL355304.1	0.403304655	4.01E-44	postive
TSC1	AC022154.1	0.525500326	7.73E-79	postive
ATRX	AC022154.1	0.421132935	2.39E-48	postive
TSC1	AC107027.3	0.418127965	1.28E-47	postive
BRAF	AC107027.3	0.424762377	3.06E-49	postive
HSPA4	AC107027.3	0.435576519	5.79E-52	postive
ATRX	AC107027.3	0.481728496	9.37E-65	postive
AXL	AC027288.3	0.461954835	4.93E-59	postive
CFLAR	HCG11	0.423488255	6.31E-49	postive
BACH2	HCG11	0.404079237	2.66E-44	postive
TSC1	AC234775.3	0.432636726	3.26E-51	postive
ATRX	AC234775.3	0.55879059	5.13E-91	postive
SIRT3	LINC01569	0.429672005	1.83E-50	postive
STUB1	LINC01569	0.421743343	1.69E-48	postive
MPG	LINC01569	0.468325536	7.77E-61	postive
SIRT3	MRPL20-AS1	0.40957271	1.40E-45	postive
TRAF2	MRPL20-AS1	0.434918056	8.54E-52	postive
STUB1	MRPL20-AS1	0.513774117	7.32E-75	postive
MPG	MRPL20-AS1	0.445177378	1.83E-54	postive
TSC1	AC010530.1	0.409279306	1.64E-45	postive
STUB1	AC009065.2	0.452112627	2.53E-56	postive
MPG	AC009065.2	0.420785628	2.90E-48	postive
TSC1	AC010761.3	0.405238592	1.44E-44	postive
BRAF	AC010761.3	0.449420467	1.35E-55	postive
ATRX	AC010761.3	0.416300097	3.54E-47	postive
TSC1	AC015871.3	0.45198393	2.75E-56	postive
CDKN2A	DNAH17-AS1	0.404691511	1.92E-44	postive
TSC1	AC012063.1	0.400282115	1.97E-43	postive
LEF1	LEF1-AS1	0.419980038	4.56E-48	postive
OTULIN	AC022150.4	0.491980044	7.15E-68	postive
BRAF	AC022150.4	0.428428827	3.75E-50	postive
ATRX	AC022150.4	0.517378051	4.56E-76	postive
TSC1	AL161457.2	0.435947446	4.65E-52	postive
BRAF	AL161457.2	0.466271105	2.99E-60	postive
ATRX	AL161457.2	0.474389694	1.38E-62	postive
BRAF	SDCBP2-AS1	0.418741156	9.11E-48	postive
ALK	AC036108.3	0.524332349	1.96E-78	postive
ITPK1	AL928654.1	0.406126777	8.94E-45	postive
TSC1	COX10-AS1	0.427051601	8.28E-50	postive
ATRX	COX10-AS1	0.419196571	7.07E-48	postive
FAS	AC090559.1	0.40924807	1.67E-45	postive
TLR3	AC090559.1	0.401056123	1.31E-43	postive
TNFRSF1B	AC090559.1	0.542090024	9.77E-85	postive
CYLD	AC090559.1	0.4539392	8.08E-57	postive
CFLAR	AC090559.1	0.489688805	3.63E-67	postive
AXL	AC090559.1	0.55607127	5.71E-90	postive
AXL	AC005291.1	0.549993635	1.15E-87	postive
AXL	AP001189.3	0.61397639	1.55E-114	postive
KLF9	AP001189.3	0.479356029	4.76E-64	postive
AXL	AC016396.2	0.487189836	2.11E-66	postive
GATA3	WASIR2	0.431284495	7.17E-51	postive
BRAF	AL683813.2	0.434485554	1.10E-51	postive
TSC1	AL512791.1	0.454177936	6.96E-57	postive
CFLAR	AL512791.1	0.408683316	2.27E-45	postive
BRAF	RERG-IT1	0.440941067	2.37E-53	postive
TNFRSF1B	AC011899.3	0.434686556	9.79E-52	postive
USP22	AC007552.2	0.412335238	3.13E-46	postive
EGFR	AC007552.2	0.488568984	8.00E-67	postive
CFLAR	MFF-DT	0.433993789	1.47E-51	postive
ATRX	MFF-DT	0.431753647	5.46E-51	postive
BACH2	AL158055.1	0.422598986	1.04E-48	postive
TNFRSF1B	AC060234.2	0.469871147	2.80E-61	postive
CFLAR	AC060234.2	0.439818224	4.65E-53	postive
BACH2	AC060234.2	0.635514947	4.86E-125	postive
TSC1	AL158212.3	0.526618005	3.17E-79	postive
MLKL	LINC00996	0.461875076	5.19E-59	postive
ZBP1	LINC00996	0.44165029	1.55E-53	postive
TNFRSF1B	LINC00996	0.697844807	9.51E-161	postive
CFLAR	LINC00996	0.409115016	1.80E-45	postive
BACH2	LINC00996	0.548055672	6.13E-87	postive
CD40	LINC00996	0.533482219	1.23E-81	postive
GATA3	AC007255.1	0.511617709	3.79E-74	postive
ATRX	AL078581.2	0.490633492	1.86E-67	postive
EGFR	AC112487.1	0.406261081	8.32E-45	postive
CDKN2A	CDKN2B-AS1	0.508369126	4.42E-73	postive
TSC1	AL122035.1	0.48171271	9.47E-65	postive
SIRT1	AL122035.1	0.410579178	8.13E-46	postive
ATRX	AL122035.1	0.51846466	1.96E-76	postive
KLF9	AL122035.1	0.454879141	4.48E-57	postive
BCL2L11	AL122035.1	0.429953177	1.55E-50	postive
ATRX	AC009961.1	0.402537741	6.02E-44	postive
SIRT1	AC115618.2	0.402812455	5.21E-44	postive
TNFRSF1B	AC027449.1	0.493985736	1.71E-68	postive
BACH2	AC027449.1	0.404620569	2.00E-44	postive
TSC1	AC004771.2	0.41645219	3.25E-47	postive
RNF31	AC004771.2	0.422993867	8.36E-49	postive
OTULIN	AL136131.2	0.450016161	9.33E-56	postive
TNFRSF1B	LINC02391	0.460644181	1.15E-58	postive
MYC	EMSLR	0.544672657	1.10E-85	postive
CDKN2A	EMSLR	0.476167405	4.16E-63	postive
PLK1	EMSLR	0.459433028	2.49E-58	postive
TSC1	SH3BP5-AS1	0.439722929	4.93E-53	postive
SIRT3	AP001267.3	0.44540682	1.59E-54	postive
SIRT3	AC100810.1	0.485917644	5.13E-66	postive
STUB1	AC100810.1	0.421604184	1.83E-48	postive
MPG	AC100810.1	0.450603367	6.48E-56	postive
TSC1	C5orf66	0.456963019	1.20E-57	postive
TSC1	AC073575.4	0.486274658	4.00E-66	postive
STUB1	LINC01023	0.478860138	6.68E-64	postive
MPG	LINC01023	0.508067206	5.54E-73	postive
TSC1	AC087500.1	0.508163644	5.16E-73	postive
SIRT3	AC087500.1	0.531350383	7.01E-81	postive
SIRT3	NRAV	0.463637414	1.66E-59	postive
DIABLO	NRAV	0.402654723	5.66E-44	postive
HSPA4	NRAV	0.481353928	1.21E-64	postive
GATA3	NRAV	0.506932415	1.30E-72	postive
FAS	LINC02528	0.404053235	2.70E-44	postive
MLKL	LINC02528	0.549519871	1.74E-87	postive
ZBP1	LINC02528	0.480714299	1.88E-64	postive
TNFRSF1B	LINC02528	0.541545344	1.55E-84	postive
CD40	LINC02528	0.543222116	3.76E-85	postive
SIRT3	AC015922.3	0.438170287	1.24E-52	postive
TNFRSF1B	AC026369.3	0.409797613	1.24E-45	postive
FAS	AC107959.1	0.430932668	8.80E-51	postive
TNFRSF1B	AC107959.1	0.565591359	1.12E-93	postive
CFLAR	AC107959.1	0.44675829	6.95E-55	postive
AXL	AC107959.1	0.428338038	3.95E-50	postive
BACH2	AC107959.1	0.4767482	2.81E-63	postive
CD40	AC107959.1	0.424336365	3.90E-49	postive
AXL	AP000695.1	0.670003913	1.02E-143	postive
MYC	VPS9D1-AS1	0.473091865	3.29E-62	postive
USP22	LINC02693	0.453241851	1.25E-56	postive
EGFR	LINC02693	0.496757122	2.32E-69	postive
DNMT1	AC114271.1	0.421336945	2.13E-48	postive
TNFRSF1B	AL139246.3	0.538902187	1.41E-83	postive
CD40	AL139246.3	0.424251601	4.09E-49	postive
BRAF	LINC01801	0.45455206	5.50E-57	postive
ATRX	LINC01801	0.405712673	1.12E-44	postive
BRAF	ZNF346-IT1	0.420235048	3.95E-48	postive
TSC1	AL133367.1	0.414263301	1.09E-46	postive
SIRT3	AC008915.3	0.519544124	8.46E-77	postive
STUB1	AC008915.3	0.651456835	2.27E-133	postive
MPG	AC008915.3	0.694282178	1.85E-158	postive
TSC1	ERLNC1	0.418368	1.12E-47	postive
RIPK1	USP46-AS1	0.417681559	1.64E-47	postive
TSC1	USP46-AS1	0.513009267	1.31E-74	postive
MAPK8	USP46-AS1	0.406477795	7.41E-45	postive
BRAF	USP46-AS1	0.442943911	7.09E-54	postive
SIRT1	USP46-AS1	0.494141628	1.53E-68	postive
ATRX	USP46-AS1	0.579187464	3.46E-99	postive
BCL2L11	USP46-AS1	0.466831173	2.07E-60	postive
HAT1	AP003119.2	0.407276513	4.83E-45	postive
AXL	AL136084.3	0.405529724	1.23E-44	postive
TSC1	ECI2-DT	0.445459112	1.54E-54	postive
ATRX	ECI2-DT	0.416809588	2.67E-47	postive
OTULIN	AP001574.1	0.400939412	1.40E-43	postive
SIRT1	WDFY3-AS2	0.42351333	6.23E-49	postive
ATRX	WDFY3-AS2	0.409092737	1.82E-45	postive
CFLAR	AC078883.1	0.435369388	6.55E-52	postive
CD40	AC244205.1	0.409368856	1.57E-45	postive
TSC1	AC073842.2	0.439992291	4.19E-53	postive
SIRT3	WWC2-AS2	0.403450182	3.72E-44	postive
BRAF	AC100830.2	0.401320771	1.14E-43	postive
AXL	AC005291.2	0.659816359	6.06E-138	postive
TERT	UPK1A-AS1	0.408878798	2.04E-45	postive
SIRT3	AC008393.1	0.450418504	7.27E-56	postive
BCL2	AC008393.1	0.419436373	6.18E-48	postive
GATA3	AC008393.1	0.47266128	4.38E-62	postive
TSC1	AC015849.3	0.551032188	4.69E-88	postive
BRAF	AC015849.3	0.467374559	1.45E-60	postive
ATRX	AC015849.3	0.452658026	1.80E-56	postive
MLKL	PRKAR1B-AS1	0.50020018	1.89E-70	postive
TNFRSF1B	PRKAR1B-AS1	0.704150135	7.00E-165	postive
CD40	PRKAR1B-AS1	0.56675587	3.86E-94	postive
BRAF	AC027607.1	0.40162414	9.74E-44	postive
BCL2	AC023024.1	0.401257933	1.18E-43	postive
GATA3	AC023024.1	0.411340039	5.38E-46	postive
TNFRSF1B	LINC01857	0.661137584	1.11E-138	postive
BACH2	LINC01857	0.48879561	6.82E-67	postive
CD40	LINC01857	0.539343624	9.76E-84	postive
TSC1	AC020911.1	0.459716614	2.08E-58	postive
TERT	AC008115.2	0.429461244	2.07E-50	postive
CFLAR	AC116366.2	0.459618734	2.21E-58	postive
BACH2	LINC02648	0.502804405	2.79E-71	postive
TNFRSF1B	AC067945.2	0.496083831	3.77E-69	postive
CFLAR	AC067945.2	0.454796992	4.71E-57	postive
BACH2	AC067945.2	0.494380235	1.29E-68	postive
ALK	LINC01354	0.445810124	1.24E-54	postive
BACH2	AC025164.2	0.517535218	4.04E-76	postive
TSC1	AC022558.1	0.42152269	1.92E-48	postive
BRAF	AC022558.1	0.4417807	1.43E-53	postive
ATRX	AC022558.1	0.432968993	2.68E-51	postive
PLK1	AC138904.1	0.424723902	3.13E-49	postive
CFLAR	AL355581.1	0.414821885	8.00E-47	postive
BACH2	AL355581.1	0.510344142	9.96E-74	postive
CDKN2A	LINC02721	0.451511032	3.69E-56	postive
TNFRSF1B	LINC02084	0.644025679	2.00E-129	postive
BACH2	LINC02084	0.475367394	7.13E-63	postive
CD40	LINC02084	0.506680895	1.57E-72	postive
MYC	SNHG15	0.423458983	6.42E-49	postive
TRAF2	SNHG15	0.423681102	5.66E-49	postive
SIRT3	AC108134.2	0.440598373	2.91E-53	postive
STUB1	AC108134.2	0.413498105	1.66E-46	postive
MPG	AC108134.2	0.45357407	1.02E-56	postive
TSC1	RBFADN	0.434449251	1.13E-51	postive
SIRT3	AC024575.2	0.455331131	3.37E-57	postive
STUB1	AC024575.2	0.403058988	4.57E-44	postive
MPG	AC024575.2	0.401652062	9.60E-44	postive
GATA3	AC024575.2	0.45293243	1.52E-56	postive
OTULIN	AC073046.1	0.42227605	1.25E-48	postive
ATRX	AC073046.1	0.414340122	1.04E-46	postive
MLKL	AC243829.4	0.449088795	1.66E-55	postive
TNFRSF1B	AC243829.4	0.544404534	1.38E-85	postive
CD40	AC243829.4	0.536339637	1.18E-82	postive
USP22	LINC00377	0.414029057	1.24E-46	postive
EGFR	LINC00377	0.494825901	9.33E-69	postive
SIRT3	AC068888.1	0.424794151	3.01E-49	postive
GATA3	AC068888.1	0.484220119	1.67E-65	postive
TNFRSF1B	AL133371.2	0.526222895	4.35E-79	postive
CFLAR	AL133371.2	0.443577256	4.83E-54	postive
BACH2	AL133371.2	0.502374247	3.83E-71	postive
TNFRSF1B	CCR5AS	0.449977857	9.55E-56	postive
TNFRSF1B	AL133467.1	0.479266206	5.07E-64	postive
TSC1	AL356019.2	0.550591458	6.88E-88	postive
ATRX	AL356019.2	0.410795047	7.23E-46	postive
TNFRSF1B	MDS2	0.46569121	4.37E-60	postive
BACH2	MDS2	0.569653559	2.69E-95	postive
CD40	MDS2	0.400526918	1.73E-43	postive
OTULIN	ALMS1-IT1	0.442637543	8.53E-54	postive
EGFR	AC136424.1	0.469224755	4.29E-61	postive
SIRT3	AL035661.1	0.417811036	1.53E-47	postive
GATA3	AL035661.1	0.513478244	9.18E-75	postive
TSC1	AC245060.5	0.510498677	8.86E-74	postive
ATRX	AC245060.5	0.433632131	1.82E-51	postive
TSC1	AC105935.1	0.446032311	1.08E-54	postive
AXL	AC068473.4	0.552169772	1.75E-88	postive
BRAF	AC015971.1	0.428764192	3.09E-50	postive
TNFRSF1B	IATPR	0.599397063	7.12E-108	postive
BACH2	IATPR	0.427791461	5.41E-50	postive
CD40	IATPR	0.450297094	7.84E-56	postive
TSC1	AC024267.4	0.47632883	3.73E-63	postive
TSC1	AP006621.2	0.426620023	1.06E-49	postive
BRAF	AC121493.1	0.409564961	1.41E-45	postive
MYC	AL513165.1	0.429725859	1.77E-50	postive
CDKN2A	AL513165.1	0.429228606	2.36E-50	postive
TNFRSF1B	LINC02273	0.641871366	2.66E-128	postive
BACH2	LINC02273	0.460344156	1.39E-58	postive
CD40	LINC02273	0.456941572	1.22E-57	postive
USP22	MEG8	0.414547269	9.30E-47	postive
EGFR	MEG8	0.498097767	8.77E-70	postive
SPATA2	CEBPB-AS1	0.4325844	3.36E-51	postive
TSC1	AC093495.1	0.547827065	7.46E-87	postive
BRAF	AC093495.1	0.416923727	2.50E-47	postive
ATRX	AC087286.2	0.431719901	5.56E-51	postive
TNFRSF1B	LINC01215	0.499616349	2.90E-70	postive
BACH2	LINC01215	0.690599983	3.94E-156	postive
CD40	LINC01215	0.428635448	3.33E-50	postive
GATA3	UBE2D3-AS1	0.459913218	1.83E-58	postive
TSC1	AC005546.1	0.437365585	2.01E-52	postive
TSC1	TAPT1-AS1	0.523573136	3.57E-78	postive
SIRT3	TAPT1-AS1	0.41644674	3.26E-47	postive
BRAF	TAPT1-AS1	0.422258443	1.27E-48	postive
GATA3	TAPT1-AS1	0.420309327	3.79E-48	postive
ATRX	TAPT1-AS1	0.401036895	1.33E-43	postive
MLKL	PIK3CD-AS1	0.427792585	5.41E-50	postive
TNFRSF1B	PIK3CD-AS1	0.511312827	4.78E-74	postive
CD40	PIK3CD-AS1	0.454284139	6.51E-57	postive
SIRT3	AC008771.1	0.462163971	4.31E-59	postive
HSPA4	AC008771.1	0.401662222	9.55E-44	postive
GATA3	AC008771.1	0.510160437	1.14E-73	postive
EGFR	AC092802.4	0.43409727	1.38E-51	postive
TNFRSF1B	LINC01506	0.409515814	1.45E-45	postive
BRAF	AC092111.2	0.41747461	1.84E-47	postive
TNFRSF1B	AP002954.1	0.441130913	2.12E-53	postive
CD40	AP002954.1	0.400967819	1.38E-43	postive
GATA3	AC093297.2	0.427250671	7.38E-50	postive
TSC1	AC025766.1	0.412744629	2.50E-46	postive
ATRX	AC025766.1	0.4241165	4.42E-49	postive
BACH2	LINC02422	0.552804725	1.00E-88	postive
KLF9	LINC02207	0.432249603	4.09E-51	postive
EGFR	LINC02066	0.436712902	2.96E-52	postive
TSC1	AC008870.4	0.421986689	1.48E-48	postive
TSC1	GMDS-DT	0.400627291	1.65E-43	postive
BRAF	GMDS-DT	0.413259223	1.89E-46	postive
TSC1	SNHG14	0.409442886	1.50E-45	postive
BRAF	SNHG14	0.453373923	1.15E-56	postive
MLKL	LINC02195	0.422411512	1.16E-48	postive
TNFRSF1B	LINC02195	0.450028162	9.26E-56	postive
CD40	LINC02195	0.451924744	2.85E-56	postive
BACH2	MEF2C-AS1	0.58922885	1.99E-103	postive
TSC1	MKLN1-AS	0.411665462	4.50E-46	postive
STAT3	MKLN1-AS	0.417801031	1.54E-47	postive
ATRX	MKLN1-AS	0.444867146	2.21E-54	postive
BCL2L11	MKLN1-AS	0.421780923	1.66E-48	postive
BACH2	U62631.1	0.640242873	1.85E-127	postive
TSC1	STX18-AS1	0.52555603	7.40E-79	postive
BRAF	STX18-AS1	0.478834995	6.80E-64	postive
ATRX	STX18-AS1	0.497498004	1.36E-69	postive
TSC1	AL355075.2	0.45927268	2.76E-58	postive
RIPK1	AC098484.1	0.407961724	3.34E-45	postive
TSC1	AC098484.1	0.455809224	2.49E-57	postive
MAPK8	AC098484.1	0.424814359	2.97E-49	postive
SIRT1	AC098484.1	0.444015805	3.70E-54	postive
ATRX	AC098484.1	0.569700973	2.57E-95	postive
BCL2L11	AC098484.1	0.464031413	1.29E-59	postive
SIRT3	AC136475.2	0.457865495	6.76E-58	postive
EGFR	AC136424.2	0.418902021	8.33E-48	postive
MYCN	AL359198.1	0.510440544	9.26E-74	postive
TNFRSF1B	FAM30A	0.460822513	1.02E-58	postive
BACH2	FAM30A	0.569991145	1.97E-95	postive
CD40	FAM30A	0.408979265	1.93E-45	postive
MLKL	LINC01358	0.401223359	1.20E-43	postive
TNFRSF1B	LINC01358	0.423071367	8.00E-49	postive
SIRT3	AP001107.9	0.417664571	1.66E-47	postive
TSC1	AC006116.11	0.416665601	2.89E-47	postive
MYCN	GACAT3	0.555649282	8.29E-90	postive
OTULIN	AC091057.1	0.408055268	3.18E-45	postive
DNMT1	AC091057.1	0.422359404	1.20E-48	postive
PLK1	AC091057.1	0.542241892	8.60E-85	postive
AXL	LINC02544	0.535021429	3.49E-82	postive
TSC1	AP003096.1	0.401391215	1.10E-43	postive
TSC1	AC012615.6	0.449315204	1.44E-55	postive
TSC1	AC011477.1	0.44400661	3.72E-54	postive
TNFRSF1B	AC004585.1	0.666429831	1.15E-141	postive
BACH2	AC004585.1	0.499378287	3.45E-70	postive
CD40	AC004585.1	0.5628908	1.30E-92	postive
EGFR	LINC02872	0.450338447	7.64E-56	postive
BRAF	AL157838.1	0.4071973	5.04E-45	postive
KLF9	ACTA2-AS1	0.40881594	2.11E-45	postive
STUB1	AL139246.5	0.401392793	1.10E-43	postive
OTULIN	LINC01914	0.405318658	1.38E-44	postive
PANX1	AC108673.3	-0.414344785	1.04E-46	negative
AXL	LINC00519	0.426049711	1.47E-49	postive
TNFRSF1B	AL109741.1	0.532577196	2.58E-81	postive
BACH2	AL109741.1	0.432514605	3.50E-51	postive
KLF9	AL109741.1	0.509102593	2.54E-73	postive
AXL	AP001434.1	0.44338995	5.41E-54	postive
TNFRSF1B	AC097375.1	0.498639495	5.91E-70	postive
CFLAR	FAM13A-AS1	0.415408684	5.79E-47	postive
ATRX	AC008937.3	0.458647923	4.11E-58	postive
TSC1	ATP1A1-AS1	0.419438768	6.17E-48	postive
SIRT3	ATP1A1-AS1	0.463244669	2.14E-59	postive
BCL2	ATP1A1-AS1	0.431260845	7.27E-51	postive
GATA3	ATP1A1-AS1	0.425466686	2.05E-49	postive
TSC1	AL513550.1	0.403317069	3.99E-44	postive
ID1	AC068831.7	0.506231392	2.19E-72	postive
TSC1	AL137003.1	0.429168482	2.45E-50	postive
EGFR	AL121957.1	0.425753932	1.74E-49	postive
TSC1	PSMA3-AS1	0.549698904	1.49E-87	postive
BRAF	ENTPD1-AS1	0.445321668	1.67E-54	postive
ATRX	ENTPD1-AS1	0.498203368	8.12E-70	postive
TSC1	AL031600.1	0.409825475	1.22E-45	postive
BRAF	AC135178.4	0.435746004	5.24E-52	postive
TERT	AL096828.1	0.59133373	2.47E-104	postive
BRAF	ABALON	0.436228311	3.94E-52	postive
AXL	AC009093.1	0.46750833	1.33E-60	postive
TSC1	AC007566.1	0.465082085	6.50E-60	postive
TNFRSF1B	MIR223HG	0.591102585	3.10E-104	postive
BACH2	MIR223HG	0.59178461	1.57E-104	postive
CD40	MIR223HG	0.419537349	5.84E-48	postive
AXL	AP003555.1	0.447268647	5.08E-55	postive
BACH2	CHRM3-AS2	0.469009283	4.95E-61	postive
TNFRSF1B	AC011899.2	0.524318799	1.98E-78	postive
TSC1	AC118344.1	0.407463858	4.37E-45	postive
BRAF	AC118344.1	0.423672398	5.69E-49	postive
SIRT3	AL365330.1	0.459485212	2.41E-58	postive
TSC1	AC010201.2	0.412520966	2.82E-46	postive
TSC1	AC005519.1	0.467216174	1.61E-60	postive
TNFRSF1B	AL132642.1	0.48378331	2.27E-65	postive
CFLAR	AL132642.1	0.453797102	8.83E-57	postive
BACH2	AL132642.1	0.571504583	4.83E-96	postive
STUB1	AL451085.3	0.418911075	8.29E-48	postive
MPG	AL451085.3	0.475792736	5.35E-63	postive
GATA3	AC023509.1	0.406590269	6.98E-45	postive
TSC1	AC005104.1	0.467882807	1.04E-60	postive
CFLAR	AC005104.1	0.457270552	9.87E-58	postive
OTULIN	LINC02236	0.407888551	3.48E-45	postive
MAPK8	NUTM2A-AS1	0.449945352	9.75E-56	postive
ATRX	NUTM2A-AS1	0.417889659	1.46E-47	postive
TRIM11	AL139288.1	0.494696606	1.02E-68	postive
TNFRSF1B	AC002091.1	0.417420095	1.90E-47	postive
CDKN2A	AL049629.1	0.436532574	3.29E-52	postive
TSC1	AC067852.3	0.428514196	3.57E-50	postive
BRAF	AC067852.3	0.417032373	2.36E-47	postive
SIRT3	AC026691.1	0.429787581	1.71E-50	postive
BCL2	AC026691.1	0.439870925	4.51E-53	postive
GATA3	AC026691.1	0.483195899	3.40E-65	postive
TSC1	MIR3936HG	0.493195667	3.00E-68	postive
SIRT3	MIR3936HG	0.49646638	2.86E-69	postive
BCL2	MIR3936HG	0.450407293	7.32E-56	postive
GATA3	MIR3936HG	0.497970673	9.62E-70	postive
TNFRSF1B	C22orf34	0.449435809	1.34E-55	postive
TSC1	AC018809.2	0.40341858	3.78E-44	postive
