# Supplementary material for: Necroptosis-Related LncRNAs Signature and Subtypes for Predicting Prognosis and Revealing the Immune Microenvironment in Breast Cancer
Source: Front Oncol. 2022 May 24;12:887318. doi: 10.3389/fonc.2022.887318 (PMC9171493; doi:10.3389/fonc.2022.887318)
Supplement: Supplementary Table 2 — 46 prognostic NRlncRNAs (p < 0.05). [file Table_2.xls]

gene	HR	HR.95L	HR.95H	pvalue
AC125807.2	1.02098754553577	1.0004445488592	1.041952369402	0.0451965095733216
ZBTB40-IT1	0.818295147488651	0.671389759230587	0.997344596335284	0.0469998966395456
AC008124.1	1.04370174448634	1.00004789442606	1.08926116190564	0.0497437436919598
USP30-AS1	0.936264852400512	0.888479732485778	0.986620000197453	0.0137420807822898
AC124319.2	0.863875481514928	0.754785858479028	0.988731888891616	0.0336289773403919
LMNTD2-AS1	0.965897818399407	0.940583663510448	0.991893259241548	0.0104465395077954
AC108463.2	1.15727149556521	1.02537696977709	1.30613165101504	0.0179874512543434
AC079298.3	1.18844102457067	1.04042814945091	1.35751043416884	0.0109602342242796
AL135818.1	0.80555027040823	0.675290803278	0.960935992323343	0.0162722943175223
AP001505.1	1.01144812127227	1.00154040313084	1.02145385131463	0.0234250669966333
TRG-AS1	0.857524663265658	0.748044388214344	0.983027958894564	0.027412393984215
NDUFA6-DT	0.704562176200495	0.52723767200243	0.941525779535134	0.0179187634337731
LINC02605	0.463638730339581	0.224278293675821	0.958455982287836	0.038034639581736
AL450322.1	0.348073933194076	0.132456548702541	0.914680807826826	0.0322840538977524
AC005034.6	1.07117603063631	1.02442847886746	1.12005680462757	0.00252732038500464
AC009237.14	1.02512590275346	1.00402199884683	1.04667339729915	0.0193786595085597
PTPRD-AS1	1.24593872362093	1.02501050558167	1.5144852609459	0.0272430346422836
OIP5-AS1	1.01038091743267	1.00037888253388	1.02048295514425	0.0418918257818778
AC012464.1	1.23682533954092	1.00127984752502	1.5277815930399	0.0486290533391295
LINC02446	0.945888339341083	0.901383149375958	0.992590943286271	0.0236728139391467
AL031320.2	1.50346828802113	1.02748076440703	2.19996030231251	0.0357686643299179
AC007608.3	1.26863126777305	1.02047303617287	1.57713652053694	0.0321576462181744
MIR600HG	1.05077067686354	1.00299947376957	1.10081714321012	0.0369674387367259
LINC01614	1.00538776846713	1.00141995214585	1.00937130603135	0.00773879185880435
USP2-AS1	1.30871548100934	1.01161320177983	1.69307419794455	0.0405748243359777
LINC02384	0.74481969389319	0.571796507554251	0.970198959038781	0.028942506910332
LINC00900	1.14989670962733	1.00390908383315	1.31711373480461	0.0437701932190675
LINC01871	0.935386184011764	0.898752062967202	0.973513552059595	0.0010497424201374
AP003774.2	0.71947860804515	0.54452511624071	0.950643876646741	0.0205565245878604
AL512380.1	1.00664699391572	1.00129857360911	1.01202398272379	0.0147927186747823
MFF-DT	1.75775917872132	1.31357682163866	2.35214056725262	0.00014750587772665
AL078581.2	1.07778724966676	1.00945384488834	1.15074637778286	0.0249923592964531
SH3BP5-AS1	0.931228030928915	0.876063391241858	0.989866320470795	0.0222032068746676
AL139246.3	0.825068763137202	0.68325448971294	0.996317586132153	0.0456838163731077
UPK1A-AS1	1.12553569073025	1.00540564992214	1.26001936751172	0.0400162793497098
PRKAR1B-AS1	0.90842243915406	0.827388717816845	0.997392531694261	0.0439327657947488
LINC02084	0.857670507635261	0.73922518043428	0.995094213694366	0.0428857861269001
LINC00377	0.245775700701069	0.0695430287417141	0.868608919514433	0.0293576974907727
AL133467.1	0.755233371429587	0.606861132537919	0.939881324967308	0.0118847643599082
MEF2C-AS1	0.299185127092919	0.0964948033054745	0.927632755416248	0.0366109770677413
AP001107.9	0.891146347835171	0.798880626436945	0.994068183630742	0.0387668957838364
AP001434.1	1.07496012110672	1.00546810398607	1.14925501603558	0.0340150968904306
AL096828.1	1.04233829730779	1.00923559481834	1.07652676105827	0.0117933364998591
AC010201.2	0.868536971350524	0.754720294436665	0.999517935536376	0.0492187133734888
AL451085.3	0.881130001488878	0.799116281790702	0.971560831902979	0.0111245867288891
LINC02236	1.45080313214456	1.10298731353167	1.90829912766718	0.00779346611824978
