# Supplementary material for: Necroptosis-Related LncRNAs Signature and Subtypes for Predicting Prognosis and Revealing the Immune Microenvironment in Breast Cancer
Source: Front Oncol. 2022 May 24;12:887318. doi: 10.3389/fonc.2022.887318 (PMC9171493; doi:10.3389/fonc.2022.887318)
Supplement: Supplementary Table 3 — riskScores of patients in train and test cohorts. [file Table_3.xls]

id	futime	fustat	AC125807.2	ZBTB40-IT1	AC124319.2	LMNTD2-AS1	AC079298.3	AP001505.1	NDUFA6-DT	AL450322.1	AC009237.14	LINC02446	AC007608.3	MIR600HG	LINC00900	LINC01871	MFF-DT	AL078581.2	LINC00377	AL133467.1	MEF2C-AS1	AP001107.9	AC010201.2	AL451085.3	riskScore	risk
TCGA-AC-A3QQ	2.010958904	0	1.344436	2.097612	0.9525991	7.252833	0.8323375	1.29266	2.447449	0	3.188364	0.08246662	0.2171178	6.399707	0.6758594	0	0.6468165	1.052662	0.7626592	1.225456	0.6409873	0.8831425	5.458353	1.523	0.16486447	low
TCGA-BH-A1FJ	5.279452055	1	0.6515648	1.996859	0.5181966	5.546118	0.7131225	7.629537	1.926743	0	14.19286	0	0.06200676	0.9929903	3.934728	0.4486772	0.820998	2.244705	0	0.1097971	0.07510144	3.823078	2.734829	6.891038	0.289890849	low
TCGA-BH-A8FY	0.808219178	1	1.183527	0.8161137	4.659295	39.4367	0.05397263	7.543983	1.540677	0	14.7694	0	0.07039463	8.588287	0.4207284	1.222491	0.6710814	3.276457	0.2260771	0.2243696	0.07673465	4.195566	4.768941	5.483997	0.328451668	low
TCGA-A2-A0CR	8.994520548	0	0.9584173	0.1869174	1.746221	3.017811	0.3337616	12.67072	0.8331575	0	7.010811	7.054624	0.08706277	3.487739	1.306226	23.72928	0.3493184	0.6003347	0.2330066	1.181928	0.3163465	3.180993	1.194646	8.74956	0.11418053	low
TCGA-B6-A0RT	7.454794521	0	2.6501	0.9320096	0.0967447	1.620494	0.4807705	15.04806	1.11433	0	9.226192	52.88101	0.1929392	7.10081	1.569554	22.61676	1.351618	3.592074	0.6196375	4.509688	0.4732109	2.478298	1.055197	2.802328	0.294707598	low
TCGA-GM-A5PV	1.128767123	0	1.130068	1.322364	4.23232	5.076173	0	6.247649	1.028604	0	27.02634	0.6238573	0.0456247	2.604179	0.7827087	4.209255	0.9555638	5.13194	0	0.3635503	0.2279468	2.187912	1.811064	7.229145	0.498439883	low
TCGA-BH-A0BZ	6.178082192	0	1.924376	0.5504483	0	1.222232	0.8736767	12.32482	0.7216307	0	12.06704	7.328951	0.02848765	2.142921	1.797215	12.3681	0.4114796	2.209888	0	0.453995	0.08625931	2.341907	0.3685609	2.507674	0.586415991	low
TCGA-BH-A0E6	0.802739726	0	1.548449	0	0.1753319	1.659127	0	65.05684	0.2214382	0	9.025743	0.2124991	0.1136417	2.982195	0.4837631	4.554301	0.4419306	1.627493	0	1.718182	0.07940812	1.347437	2.159104	4.443864	0.96440903	high
TCGA-E2-A14V	2.854794521	0	1.518906	0.6046715	0.3138314	4.005134	0.3199134	4.968408	1.025247	0	13.8771	0.443751	0.3025077	4.367803	0.5310859	1.358645	0.5273491	5.178834	0	0.6649559	0.0189513	2.822716	1.435438	1.170747	1.111168917	high
TCGA-A2-A0SW	3.739726027	1	1.00967	0.8550172	0.08875274	2.857413	0.2714183	12.22424	0.4752686	0	1.142204	5.378334	0.03540014	1.466675	0.8227971	4.994989	0.3707104	1.510363	0	2.914807	0.08843177	1.455084	0.3122671	1.402271	0.599210951	low
TCGA-BH-A18U	4.282191781	1	2.174869	0.4147329	0.6457532	0.9364936	0.2468504	2.939173	1.924732	0	12.78543	1.891382	0.1717112	2.781358	0.7839547	0.2329672	0.8060717	3.330061	0	0.9691716	0.01949751	4.337727	1.136007	0.4959666	0.856424858	high
TCGA-E9-A5FK	2.224657534	0	0.7562698	0	0.4393342	4.085643	0.4618436	8.085532	0.6547395	0	10.87311	5.124974	0.2628509	1.59299	0.6666983	20.9217	0.2847491	1.699189	0.1758674	1.570852	0.2984627	1.763185	1.391176	5.422945	0.218810727	low
TCGA-C8-A134	1.049315068	0	2.553423	0.4178027	0.3614072	2.625867	0.165785	51.32275	1.205014	0.1214697	13.04703	3.285141	0.122529	1.956913	0.829644	5.163215	0.7391627	2.46012	0.1157383	0.9189132	0.07856732	1.728183	1.04269	1.950966	0.816684072	high
TCGA-D8-A147	1.6	0	7.1729	0.4796263	0.622329	1.57039	0.3330545	42.26665	1.006054	1.673329	38.36138	2.790729	0.1117007	4.058992	8.544213	5.118974	2.563545	3.27345	0.09964839	0.3296526	0.4396918	1.955568	2.102015	6.718972	1.126924812	high
TCGA-E2-A150	5.301369863	0	4.128414	1.202265	0.6239892	0.2714792	0.3816492	12.74347	1.235705	7.55007	16.39033	2.344417	0.124443	3.334839	1.418653	2.431247	1.096458	4.82674	0.1998285	0.3305321	0.05652117	0.895141	0.4829968	1.396674	0.000713476	low
TCGA-A1-A0SE	3.619178082	0	3.418139	0.6407416	2.438715	1.398608	0.8474925	6.844219	0.8400039	0	19.71627	1.074792	0.06632131	4.375008	1.223405	2.639433	0.6226702	2.229403	0.08874804	0.2935925	0.3715129	3.483304	1.443061	3.867704	0.659539458	high
TCGA-AC-A7VC	0.002739726	0	5.244794	0.2801241	1.308488	0.3478962	0.05557694	23.99519	1.380819	0.2443255	5.805107	0	0.04349225	1.431329	5.728321	0.6294147	0.5444471	1.124616	0	0.385065	0.1053541	5.81003	1.176521	5.551296	0.392976579	low
TCGA-BH-A0AZ	5.257534247	0	1.56146	1.803738	0.8024234	0.9018691	3.118527	6.351765	1.121533	0	16.63762	0.5673045	0.1200212	1.398922	2.376347	1.157955	0.5586054	5.379384	0.2141424	0.42505	0.1453675	2.238275	1.270459	1.408676	0.69189733	high
TCGA-AC-A23E	1.912328767	0	4.29355	1.508961	0.9789603	1.490708	3.555134	6.393076	0.9594414	0	10.36973	0.2966204	0.009761765	3.312989	2.71188	0.4238132	0.7614017	4.84643	0	0.6741319	0.2748911	1.972795	1.377747	1.417838	0.985413016	high
TCGA-AR-A2LE	13.86849315	0	2.713627	1.746463	0.7931297	10.84497	0.3031877	5.784912	1.06466	0	14.91821	0.3433066	0.03389462	4.392168	0.4376692	1.471557	0.4895787	4.557499	0	0.5401636	0.0513157	2.863802	0.1594597	2.536087	0.578553851	low
TCGA-A2-A0YI	4.123287671	0	3.644089	1.804076	2.247206	0.7943754	1.252758	3.557652	1.37177	0	18.69323	4.596029	0.1120408	6.469167	3.399846	6.688445	0.8361387	4.925127	0	0.7439769	0.1950713	1.950862	1.746031	3.26698	0.91755943	high
TCGA-AQ-A7U7	1.6	1	4.161915	2.882761	0.872775	13.48001	1.763491	5.477572	1.801449	0	8.516712	11.5601	0.310819	8.449925	2.339294	12.41485	0.7362802	2.507578	0.4991082	3.170166	0.4969249	4.130865	3.641051	4.43238	0.112979549	low
TCGA-A2-A0T5	1.454794521	0	3.718976	0.4180777	1.301923	1.958896	1.036839	5.796937	0.5919424	0	10.70465	0.1314922	0.06491102	1.945487	0.9818597	0.2348461	0.5938033	3.021226	0	0.6896389	0.127756	2.1493	1.526893	1.785595	0.930021661	high
TCGA-BH-A0HB	2.208219178	0	0.8914233	0	0.9744954	0.4239742	0.3311269	3.856921	0.4047815	0	15.25677	2.099681	0.1079694	1.751255	0.3704511	3.281293	0.2807145	2.010136	0	0.6882639	0.009807791	3.06959	0.8381168	1.568191	0.922388265	high
TCGA-A7-A5ZV	1.008219178	0	0.6166333	0	2.574678	1.941621	0.3936862	49.7283	0.5549621	0	15.23637	0.1040154	0.6503969	4.888447	3.656122	0	0.543888	2.389907	0	0.3636874	0.1710245	1.055284	0.6039157	3.954929	3.232395638	high
TCGA-GM-A2DO	7.112328767	0	1.298157	0	2.578304	70.26194	0	12.24549	1.918262	0	4.640772	25.99313	0.2570972	9.14784	0.9571387	15.22096	0.7089502	1.450468	0	1.738225	0.6157059	1.360991	1.649362	0.9258309	0.372775376	low
TCGA-EW-A1PA	1.575342466	0	2.909226	3.03624	2.757726	5.599089	0.4015957	10.60285	1.897359	0.4413705	29.46715	1.830314	0.0916628	6.129437	0.6521929	1.705543	0.8133084	6.501126	0.2102724	0.9738597	0.1546355	4.081674	3.55768	3.630947	0.206095028	low
TCGA-PL-A8LY	0.021917808	0	3.218258	0.2876719	1.940965	3.117992	0.2282977	17.01875	1.04089	0.2509087	13.20403	1.900026	0.2679848	4.895279	2.784792	9.049234	0.4946034	3.926721	0.4781397	0.1581761	0.7167772	3.467754	1.996193	4.226509	0.264072909	low
TCGA-A8-A06T	4.421917808	0	0.800081	0.6865654	1.247173	13.75899	0.5448616	5.817596	1.224107	0	16.93241	4.966525	0.4263863	2.106421	0.7275489	5.592118	0.7441865	3.996718	0	0.3303188	0.07262317	2.555896	2.005965	3.460109	0.616670436	low
TCGA-GM-A2DI	7.095890411	0	3.694006	2.113265	0.8226066	2.326296	1.572278	5.534799	2.382599	0.4608	10.76751	26.58624	0.05468449	6.242589	1.573642	20.77392	1.066325	5.514691	0	1.742965	0.2483732	3.558931	0.7718013	1.624622	0.15900031	low
TCGA-BH-A0B5	5.852054795	0	4.384268	2.89402	1.37686	18.46104	0.6220249	2.972413	1.606136	0	20.03256	3.261607	0.09985053	8.064831	1.464316	3.251306	0.9194377	2.323728	0	0.3315154	0.1020407	4.403516	4.844336	2.801658	0.363279747	low
TCGA-A7-A26J	1.717808219	0	2.541867233	5.781849667	7.989092033	8.026248667	1.6406672	2.178941733	1.7112713	0	7.367939667	2.311154667	0.291016407	8.023973	1.041870233	2.855018	1.068058267	6.931420333	0.237624367	0.2640593	0.391466917	6.674637333	8.172060667	2.146174	0.064551815	low
TCGA-A8-A084	1.254794521	0	4.4599	0.4705484	0.48844	7.172068	1.213646	5.509558	1.616233	0	13.33757	0.8879705	0.3774647	5.96788	0.9164142	0	0.8442039	3.778228	0	1.099605	0.04424307	2.252216	1.546672	2.492022	1.289317516	high
TCGA-A2-A3XY	2.994520548	1	4.200932	2.273361	0.5056717	2.750034	1.159811	11.80814	1.958514	0	9.427889	2.911107	0.3529636	2.629903	1.078964	8.574222	1.03179	2.086143	0	2.589297	0.4885749	3.770976	0.5633982	8.544312	0.127847556	low
TCGA-AR-A251	8.301369863	0	4.588233	2.001994	0.3247055	0.6639678	0.5709721	28.99276	1.476331	0.2182685	15.558	1.06255	0.1489398	7.791955	0.8529004	3.37373	3.077305	3.717305	0.4679319	1.135194	0.1352949	1.153421	0.6397675	1.239814	2.928299633	high
TCGA-A2-A4RX	2.032876712	0	5.640512	1.718426	0.4459413	17.89796	2.89797	9.795608	2.095136	0	12.06671	1.216063	0.2001029	9.544887	0.8612861	2.895866	0.4817194	6.209077	0	2.362187	1.110821	4.036348	1.412098	1.908227	0.303775716	low
TCGA-BH-A1FR	4.498630137	1	3.618811	0.6210746	4.512826	10.20265	0.2464438	1.913694	1.742432	0	30.63448	1.465035	0.03214281	3.867651	0.9961169	1.744376	1.114261	12.7165	0	0.6829943	0.0291981	4.899431	1.190843	6.154002	0.698153258	high
TCGA-BH-A28O	3.068493151	0	3.735899	1.772819	3.105382	14.01099	1.275019	16.79726	2.370626	0.1932826	14.95357	2.996993	0.1720306	6.632072	1.472451	6.472977	0.9939339	2.491071	0.7366507	1.279402	0.5938273	5.028358	5.139249	5.073003	0.089178242	low
TCGA-C8-A12V	1.054794521	0	1.142859	0.8915542	0.4627268	0.8052749	0.2653281	5.219516	0.853236	0	14.00968	62.60112	0.1614939	1.596462	2.451307	36.55922	0.6997918	1.789664	0	2.941321	0.1781343	1.303898	0.3663126	2.132366	0.208061385	low
TCGA-BH-A0E2	1.191780822	0	1.826085	0.7422628	3.081943	2.765527	0.7363289	8.233589	1.089869	0	17.45854	2.023265	0.2048786	3.126707	0.6377603	2.501701	0.6658415	5.165277	0.1028096	0.2720883	0.1279499	2.061466	1.084349	1.014457	1.04301246	high
TCGA-4H-AAAK	0.953424658	0	3.009391	1.139302	2.956554	12.21994	1.299723	8.951752	1.359186	0	12.82948	0.9854043	0.1031851	4.314077	1.974117	0.9599674	0.9368359	7.54704	0	0.3915274	0.2142445	4.241312	3.484778	3.308824	0.566461004	low
TCGA-A7-A13E	1.682191781	1	4.883012	2.992129333	0.499778433	2.2168215	1.606922933	18.38759867	0.7974637	0.061797467	4.474072667	0.553109367	0.23426241	7.512308667	0.705869567	0.892580267	1.231523767	7.118876667	0.465753967	0.3078418	0.2822566	1.630254667	3.947544	2.844582667	0.432642224	low
TCGA-B6-A0IM	10.6109589	1	5.535573	0.6802173	0.8826016	9.215849	0.7085188	8.174125	1.114695	0.1483222	32.85271	0.2674242	0.04400458	5.756558	1.39294	1.146292	1.309353	3.140504	0	0.09350422	0.08794098	3.346206	1.148976	0.8715552	2.211381913	high
TCGA-BH-A1FE	6.22739726	1	5.634961	1.19385155	1.0279992	0.422498575	0.5927505	8.7520175	1.6508885	0.07664205	10.775171	4.560114	0.125349685	2.771472	1.06829955	4.7771472	1.567676	6.6915305	0.036512885	0.65643805	0.73306345	3.2692905	0.4747457	1.26999215	0.559072772	low
TCGA-E2-A1B1	7.268493151	0	2.547419	2.370351	0	1.724664	1.985628	3.651838	0.6353109	0	10.60016	2.360793	0.1431197	2.216856	2.57219	4.882141	1.151749	8.564634	0.0547189	0.9050936	0.2847795	2.941389	1.851622	1.349824	0.665242451	high
TCGA-BH-A0B0	6.78630137	0	2.425789	0.4460609	0	1.384947	0.8407402	3.023748	0.9356479	0	17.64739	3.437186	0.300108	7.610911	2.171809	4.00904	1.017011	1.253562	0.09267473	1.103697	0.07339607	2.451307	1.995637	3.429197	1.802582901	high
TCGA-OL-A66K	3.493150685	1	1.222906	1.656948	4.729862	25.41098	0.6026904	10.0408	1.824679	0	36.27665	0	0.1429215	6.891535	0.8225635	2.171761	0.8463953	1.773909	0.1147506	0.7592258	0.1168452	4.895528	4.740312	5.000911	0.44762609	low
TCGA-A8-A0AD	3.169863014	0	3.250874	0.8204821	0.7097326	4.106823	1.465062	3.876455	2.724959	0	21.40614	0	0	4.641539	2.177566	0.3072587	0.6133396	4.611594	0	0.2255706	0.1028605	2.278703	1.04879	4.76578	0.663399234	high
TCGA-AR-A254	7.136986301	0	6.648601	0.6458824	0.3352203	8.22198	0.7688631	7.562509	1.845901	0.1408354	9.845048	4.97694	0.02507003	1.591176	1.933073	7.61902	1.303614	4.019192	0.06709511	0.7546678	0.02277328	3.892911	1.032008	1.489612	0.498246058	low
TCGA-LL-A9Q3	1.457534247	0	0.5783653	0	1.416739	17.51082	0.3938712	13.15157	0.9499515	0	19.55025	1.014627	0.1284282	3.147284	0.5259331	2.509106	0.3339061	1.394768	0	0.3411172	0.02333248	2.551467	0.4531495	2.289284	1.010305063	high
TCGA-AO-A12F	5.046575342	0	5.019875	0.5155435	0.3567641	1.435761	0.6137066	44.79643	1.045347	0	5.562629	0	0.02668121	2.446075	0.3051507	18.92024	0.539542	3.449594	0	0.1417355	0.07271054	2.802682	2.41633	3.581706	0.260701016	low
TCGA-E9-A22G	3.394520548	0	7.492786	0.1550572	0.8852413	0.8228038	0	16.91314	1.44734	0	9.56024	0.9265918	0.2648171	3.713834	0.4618531	1.0452	0.9504684	1.494022	0.1288603	1.193613	0.3863482	1.264421	0.3114629	1.854282	0.957135071	high
TCGA-Z7-A8R6	8.920547945	0	2.534809	0.4379534	2.500332	34.93384	0.521343	14.43912	1.607624	0.381985	12.00113	1.239691	0.0453313	12.70739	0.5393555	1.476065	0.3273858	4.395635	0	0.1204041	0.05147293	6.443888	1.559495	2.843135	0.479188023	low
TCGA-LL-A5YM	1.079452055	0	0.2662069	0	1.150745	1.888835	0.4798827	14.90561	0.6130503	0	10.63248	0.7607358	0	0.1655211	0.3925519	0.9057869	0.1205401	0	0	1.773263	0.0379036	1.179141	0.6257199	13.98046	0.20166948	low
TCGA-A8-A06N	0.003	0	10.41805	0.9226996	1.197229	2.882196	0	12.32002	1.459641	0	22.38734	0.04836731	0.007958831	10.39749	0.6078084	0.5183067	0.8736844	4.692197	0.06390081	2.409891	0.04337816	2.099142	0.7020543	1.891592	1.779497002	high
TCGA-AN-A0XN	0.02739726	0	3.814411	1.435622	0.1490209	0.8104321	2.563462	2.123295	0.9033997	0	8.556454	1.625495	0.104018	2.737711	3.404467	0.3225719	1.588305	6.224688	0	0	0.1079869	2.595866	0.6816085	1.079142	1.924428666	high
TCGA-E9-A22B	3.197260274	0	1.065808	0.7071578	0.2936184	0.4790423	1.038227	5.49093	0.7490764	0	15.96269	0.6227552	0.1390721	0.6194247	0.6481043	2.224492	0.9515263	2.611908	0	0.3888299	0.03989408	1.253598	0.5940127	1.643013	1.300620561	high
TCGA-EW-A3E8	2.835616438	0	0.822777	3.02589	1.395975	46.59493	1.033919	7.355259	1.886483	0	14.68335	2.537844	0.1131004	10.43782	1.319198	9.065218	0.3769934	2.159655	0.06985186	2.218377	0.2687017	5.930287	3.867879	4.767325	0.114083255	low
TCGA-D8-A13Z	1.739726027	0	4.520409	0.7095826	0	0.6208846	0.70391	18.36586	0.5395473	0	23.42457	3.180246	0.2295214	1.634803	0.9551672	4.384521	0.5304381	4.273149	0.07371233	0.243852	0.04169884	1.383686	1.522517	1.394077	1.133717533	high
TCGA-BH-A18P	2.523287671	1	6.63377	2.217884	0.4316654	1.878047	1.100077	7.517276	1.279352	0	34.94629	2.005486	0.04304375	9.650381	2.890207	4.671931	1.492153	3.784265	0	0.533532	0.02606692	0.8846333	2.278153	3.031201	2.78760673	high
TCGA-AC-A6NO	0.139726027	0	4.90903	2.256716	3.383644	34.17024	0.1989934	7.108062	2.261629	0	27.87105	0.9463646	0	8.270726	0.603243	2.535323	1.274604	2.416013	0.1041914	0.2757451	0.1060932	6.71202	3.754651	7.453658	0.198329434	low
TCGA-E9-A1N6	1.857534247	1	1.569212	1.485189	0.1541661	3.95731	1.885845	4.942362	0.7632492	0	7.529183	0.4671162	0.1691004	3.374289	1.548324	2.669674	1.088027	3.577559	0	0.163326	0.06982205	1.474388	0.9221089	0.8119284	1.343798503	high
TCGA-E9-A1N4	2.739726027	0	5.032808	2.238984	0.07747057	3.286251	0.8588196	2.115663	1.36197	0	5.726408	1.126715	0.02317508	1.395998	10.37975	3.689257	0.5802231	6.711686	0	0.369331	0.1122769	2.963601	1.090288	1.326017	0.941229686	high
TCGA-A7-A13D	2.643835616	0	3.034298667	12.782591	2.843758783	0.760157267	2.794597	13.03580933	3.2285109	0.445708	7.130308333	0.857183333	0.205770313	8.762837667	1.160744767	2.791527	1.799753333	1.718070133	0.424677667	0.195121177	0.893999467	2.425253033	2.587133333	1.442721	0.010486212	low
TCGA-EW-A6SD	2.767123288	0	0.8398812	0.6236987	0.3237067	1.220572	0.3299803	4.996631	0.4687924	0	6.551576	4.380979	0.118355	1.318377	0.9765085	4.904891	1.616288	2.337036	0	1.428917	0.03909529	1.216213	0.3416783	3.054485	1.439309568	high
TCGA-BH-A0E1	1.306849315	0	4.182932	0	0.8693852	1.188766	0.6646753	4.571491	0.8909516	0	9.918067	0.2257884	0	1.724906	0.71277	0.8065199	0.4293194	5.187819	0	0.1973658	0.02249977	2.375567	0.3495818	5.23279	0.595763278	low
TCGA-A8-A097	1	0	3.747959	0.2950641	0.4594249	4.0143	1.258632	9.273537	0.874225	0.1286781	11.49667	0.8816228	0.9391426	4.83261	1.504232	0.994475	0.3639418	6.396816	0	0.8112031	0.09710131	2.484573	1.589497	1.461841	1.350095505	high
TCGA-A1-A0SD	1.197260274	0	2.437975	0.8597564	0.7808911	1.941385	1.364614	7.947409	0.8791613	0	17.78021	0.5408145	0.1223625	3.441863	1.108068	1.448849	1.01225	5.177504	0.0893126	0.4727362	0.171781	4.191312	2.943731	3.671989	0.719767303	high
TCGA-AO-A0J8	1.863013699	0	0.6538042	0.4763568	0.5768805	2.886312	0.3780388	5.577566	0.9242565	0	29.53352	0.6492281	0.1397012	1.376372	4.202054	2.140665	0.8190154	1.274955	0	0.4801945	0.04478917	3.631137	1.478777	2.007376	1.817859193	high
TCGA-GM-A2DN	8.468493151	0	1.867123	1.044923	0.7592575	4.36508	0.7048673	8.371177	0.7561738	0	16.57179	13.47445	0.1514197	1.687557	1.029488	13.14797	0.8279841	3.020441	0	2.068379	0.2357959	1.296654	2.098932	3.28464	0.469621834	low
TCGA-BH-A0HN	1.41369863	0	0.3726108	0.2398085	3.111585	19.27751	0.0475783	3.103437	1.647382	0	21.68567	0.1508473	0.09928754	3.31496	0.7692389	0	0.4302371	0.9627606	0.09964647	0.06592923	0.05636966	1.95553	4.729442	3.769105	0.534750178	low
TCGA-A2-A0SX	4.202739726	0	8.35276	2.716986	0.1007248	2.23494	6.237615	21.16857	0.8853951	0.1692691	18.24761	2.258416	0.08035066	5.126358	1.245048	4.578623	0.7543876	3.739852	0	3.041218	0.3102052	1.685766	1.098607	2.055592	0.588153716	low
TCGA-D8-A1JG	4.416438356	0	2.372978	1.23829	0.07140963	1.118455	1.146498	4.748176	0.6349229	0	21.41993	1.644396	0.07120655	1.839156	0.7487073	6.182956	1.491351	2.761872	0	1.550876	0.0905563	2.121979	0.4019955	2.35053	1.332619935	high
TCGA-AR-A24U	8.569863014	0	2.793781	1.037336	0.08973153	0.3903953	0.9604404	2.024327	0.5893049	0	5.300241	4.02386	0.196848	3.438948	1.832097	4.273142	0.9434588	4.8587	0.1436797	2.756827	0.2031978	1.50178	0.1578555	0.7679402	1.143877347	high
TCGA-AC-A6IW	1.131506849	0	10.21004	0.1618492	0.2520047	1.059851	0.2568886	70.31673	0.8826781	0	10.36708	6.261214	0.05025762	2.296371	2.271356	21.27418	0.3629643	1.169598	0	1.023415	0.281529	1.176349	0.4728813	5.530017	0.315397054	low
TCGA-A2-A0T2	0.698630137	1	0.8973142	0.3447774	0.1789434	1.557059	0.7182447	27.93982	0.2259994	0	6.908743	2.765172	0.5977558	4.490721	0.3949821	1.936713	0.2319601	0.9689262	0	0.4739388	0.008104377	0.5500767	0.4092359	3.298471	1.449969021	high
TCGA-A7-A26E	2.61369863	0	1.7827075	3.245385867	3.4517148	1.701176967	3.699743	1.255110113	1.7731445	0.051571733	10.562436	0.2875722	0.082219407	12.23695833	1.928083	0.935373033	1.161277533	9.850709333	0.388331077	0.195727643	0.661310767	1.741705233	6.568856	2.219228667	0.480660668	low
TCGA-A2-A3XS	2.82739726	1	4.200476	1.004353	0.7819059	5.216154	0.2324755	68.18604	0.9304634	0.4380003	4.98837	1.316188	0.2339047	7.445787	0.671184	7.146197	0.5630921	2.150496	0.1391112	0.8743836	0.1023032	2.017836	0.9781522	2.745314	0.558480892	low
TCGA-BH-A0DO	4.504109589	0	2.221429	1.815478	2.826761	7.045956	0.7203859	3.636077	1.356639	0	16.32392	0.9278703	0.07046808	4.348318	1.325897	2.549514	1.017851	5.466455	0.5657826	0.4991194	0.2347116	3.459723	3.398101	2.015998	0.384192844	low
TCGA-OL-A66L	3.564383562	0	0.8560188	0	6.404973	31.15036	0.52466	24.71626	0.8089263	0.1922077	8.642956	1.247579	0.2851233	1.085794	0.6437707	19.31094	0.411836	1.592497	0.09156927	2.908085	0.124321	4.922265	2.897386	9.7884	0.067829746	low
TCGA-D8-A1JF	1.002739726	0	1.232534	0.1416511	0.2205556	0.735672	0.9836312	0.5237575	0.6833864	0	10.18928	1.871166	0.09530234	0.9628916	0.9898934	2.068806	1.344794	4.094551	0	2.609205	0.2264174	2.259979	0.5949347	0.6775852	1.609488549	high
TCGA-GM-A5PX	1.509589041	0	2.251451	0	5.013686	21.97267	0.9816575	6.098243	1.717393	0	21.30614	0.1482072	0.2316809	2.053057	2.6992	10.85267	1.250509	1.513457	0	0.4534274	0.2769155	3.424935	3.269877	15.29558	0.163252872	low
TCGA-AO-A03R	5.728767123	0	0.7655976	0.4193452	0.8705798	4.450471	0.1663972	6.072934	0.956576	0	4.021926	1.055127	0.0108513	2.343575	0.4203572	6.124511	0.1724115	1.683548	0	0.1729324	0.07885743	1.003569	0.3445924	3.438736	0.467126776	low
TCGA-E2-A14N	3.928767123	0	6.630632	0.6322083	0.3281235	0.6186124	1.296119	11.94774	1.900754	0	10.25018	2.386076	0.2617522	3.980249	0.313849	4.498304	0.8664301	0.3384175	0	0.4055556	0.346751	1.569026	0.6157159	1.9441	0.678834484	high
TCGA-BH-A0DG	5.591780822	0	1.39463	1.165675	0.1209997	0.6317207	1.757662	5.459463	0.9658129	0.2033414	13.37601	2.273066	0.03619668	3.00999	1.722685	3.404921	0.7145347	4.11826	0.1937469	0.3845673	0.1096019	3.76089	2.213769	1.752452	0.508971101	low
TCGA-OL-A66H	2.224657534	0	2.569173	0.24679	0	7.968929	0.04896343	7.604251	1.604751	0	17.9635	1.39715	0.0383168	1.677587	1.837721	1.38629	1.014664	3.368684	0	0.6106375	0.08121505	4.156167	0.4055941	4.553414	0.726197041	high
TCGA-BH-A0HF	1.991780822	0	3.598949	0.247727	0.5142925	1.118767	1.032136	6.259161	1.675798	0	11.03116	0.5453991	0.0256415	2.011706	1.206149	2.783106	0.5555542	2.784743	0	0.8172745	0.2911549	2.195762	1.08569	4.655346	0.451441735	low
TCGA-BH-A18J	1.676712329	1	2.353826	0.1993287	0.5172692	3.240699	1.146864	7.12454	0.7630467	0	19.21997	0.06269209	0.2269513	3.355577	1.176023	0.8957487	1.028137	8.802706	0.08282608	0	0.03748353	3.745567	0.8007815	4.086363	1.334074172	high
TCGA-S3-AA0Z	1.723287671	0	5.697893	2.683248	0.9284241	2.953737	0.1330899	40.09882	5.100673	0	19.87565	1.476868	0.04628921	13.05751	1.549792	14.82136	0.9193356	2.872654	0.09291309	0.7991646	0.1261455	2.695445	0.9799689	5.118825	0.242988806	low
TCGA-A2-A0SY	3.690410959	0	1.757541	1.160139	1.505314	2.095735	1.572848	3.813008	1.794695	0	11.68982	1.155461	0.05003445	2.222954	1.351224	3.258415	0.8094289	2.639317	0	2.126338	0.1545321	3.461962	1.871355	3.765734	0.411461281	low
TCGA-A7-A0CE	2.942465753	0	20.20842	0	0.600465	1.763401	0.3443073	36.12369	0.525801	1.345451	6.57184	0.7277526	0.03991717	4.398459	0.2650815	3.46606	0.4468413	1.85791	0.1602459	0.4771066	0.172236	1.948392	1.16197	3.425932	0.119308409	low
TCGA-BH-A18R	3.128767123	1	4.919039	0.3567147	1.110834	1.570695	1.096975	6.045225	1.028826	0	4.368188	1.458503	0.09230626	2.416676	0.6027698	1.803391	1.493278	7.446942	0	0.09806959	0.1006197	3.920617	0.5211134	1.218812	1.143300458	high
TCGA-A2-A0T7	1.728767123	0	3.178648	0.8142268	0.3169448	2.987687	1.211577	5.895792	1.227557	0.1775431	10.45878	0.9603282	0.09481305	3.835364	1.993839	4.345056	1.080378	3.922658	0.1691659	0.3917391	0.248811	3.1394	1.375336	2.503824	0.636313636	low
TCGA-A2-A3XT	7.589041096	0	1.109471	1.604595	0.6662423	5.32622	0.1273414	28.47847	2.389693	0.4198602	20.63857	1.413078	0.1162608	5.058414	1.433833	12.43858	0.8156543	2.061432	0	0.7058277	0.3017422	2.417832	0.4981219	4.605326	0.260981556	low
TCGA-A7-A4SB	1.145205479	0	7.209641	1.482444	4.000908	51.71819	0.05882373	20.82918	0.9017681	0.5171979	13.60873	0.09325052	0.04603305	5.76221	0.5944086	1.998555	0.5984172	1.666442	0.1231986	0.3260483	0.1115088	3.206124	4.331315	5.672992	0.123098299	low
TCGA-LL-A8F5	1.632876712	0	1.960612	0	0.1940457	1.625153	0.07417735	40.20513	0.6764016	0	4.45027	1.705054	0.2128433	1.680097	0.2891143	6.930545	0.1816654	0.4503002	0	5.961678	0.5976087	0.8616133	0.58032	3.832342	0.431361581	low
TCGA-C8-A27B	1.202739726	0	3.622317	0.1504056	0.1561244	0.4415132	0.1193626	10.10298	1.127869	0	6.645966	9.082558	0.1323284	1.907568	1.507685	8.44871	0.8657382	2.173804	0	0.4135018	0.01414181	1.03985	0.521842	1.695875	0.955120872	high
TCGA-E2-A1LE	2.408219178	1	1.402364	0.8299282	0.3230566	0.6324854	0.4116469	11.12394	0.8268992	0	18.19386	4.437439	0.08590347	2.574663	1.224126	4.895038	1.380392	2.665534	0.172428	1.540131	0.07803354	1.434455	1.401857	2.481215	1.338469595	high
TCGA-E9-A1R7	4.019178082	0	2.563724	0.3952062	0.5127913	1.450152	0.7056844	4.870938	1.191654	0	15.16164	0.4350457	0.06136	7.401302	2.161901	1.997987	1.063551	11.26512	0	0.1086519	0.07431811	1.96166	0.2886724	1.080263	2.977023268	high
TCGA-A2-A0EM	8.476712329	0	5.862075	2.162046	1.570977	1.440202	1.115277	4.929758	1.145104	0	14.81151	0	0.02237872	7.664028	1.44897	0.2428966	0.6464827	3.298392	0	0.1188799	0.1118069	1.993014	1.263387	2.659398	0.859969962	high
TCGA-BH-A18V	4.263013699	1	6.4379385	0.88645775	0	2.827098	0.75584695	12.1661145	1.8698995	1.0117184	13.142306	8.500122	0.1332465	5.557177	1.6098645	14.537692	0.98625005	1.7340055	0.08033178	0.7634915	0.09976077	2.172502	0.6905858	3.8700265	0.181245585	low
TCGA-D8-A1XG	1.22739726	0	4.262516	0.7951625	0.8253969	6.044946	1.419851	6.043595	1.348233	0	17.06856	0	0.0137175	3.55511	1.837082	0.8933308	1.169011	6.810335	0	0.1457397	0.1993726	2.537292	1.984449	2.445199	1.118260808	high
TCGA-A2-A0EQ	6.646575342	0	3.215223	0	0.6050602	0.4606766	0.1541966	9.100033	0.7947373	0	10.24933	14.29978	0.0502783	3.625474	0.5453498	13.31548	0.8424233	3.900266	0	4.914413	0.08220985	2.686625	2.590089	0.5974876	0.729137277	high
TCGA-BH-A0DH	3.167123288	0	1.632447	0.1876118	0.292118	0.8684615	0.2233345	4.162189	0.9346357	0	16.64425	0.05900696	0.009709581	2.892997	0.945696	1.896964	0.2103698	1.958337	0	0.5673701	0.03528022	1.995508	1.233344	7.051293	0.513859267	low
TCGA-A8-A06O	1.084931507	0	1.939685	1.142292	2.032671	1.768709	0.4532641	18.10132	1.446186	0	6.959091	0.7185381	0.2786975	4.548741	0.7384391	1.099985	0.8173077	2.882606	0.06780725	0.4037708	0.03835834	1.09927	1.758136	2.78782	0.880613864	high
TCGA-A7-A26I	1.810958904	0	2.211401	9.281964	5.299189	1.047964	2.700944	4.004025	3.942605	14.57239	4.981048	0.2919327	0.4323372	16.41608	2.215325	1.042788	1.272076	5.713867	0	0.850613	0.3636381	2.248766	5.1979	1.797146	5.90E-08	low
TCGA-A1-A0SN	3.276712329	0	4.785932	0	0	1.04092	2.32804	2.453413	1.692144	0.1827581	11.41195	4.349558	0.1626633	5.926808	1.464289	5.178899	0.5952147	3.028409	0	0.115213	0.02955223	26.33579	0.3826306	2.076214	0.057316263	low
TCGA-AN-A0FT	0.58630137	0	1.272881	0.1321312	0.6857759	4.162132	0.1572899	32.65191	0.2910136	0	1.991418	0.207787	0.2325009	2.236404	0.3859972	0.7422183	0.3160729	0.6365614	0	0.1089783	0.04969425	0.9603536	1.061645	2.528188	0.993002509	high
TCGA-B6-A0I6	2.715068493	1	24.71758	0.8271045	0.572369	1.245104	1.367488	64.90251	2.414428	0	18.03752	1.213976	0.370982	11.60946	0.9791281	3.097388	0.5770708	3.320582	0	6.745941	0.1296135	2.052723	1.661401	2.449223	0.948038832	high
TCGA-AN-A04A	0.246575342	0	1.602577	0.1690823	0.3510226	0.2481692	0.9392915	3.33432	0.6649944	0	15.08726	0.3190747	0.02625183	1.203355	0.7167017	0.7598269	0.4044642	2.443737	0	0.2324243	0.07154042	1.168974	0.3705108	1.444289	1.200407143	high
TCGA-EW-A1PC	0.512328767	0	1.262563	1.562639	0.324411	13.53195	0.2480235	16.56327	1.71263	0	8.510598	0.1965901	0.3881862	6.209374	0.5191529	0.8777787	0.5373389	1.75659	0	0.5584901	0.02203894	3.905888	0.8275195	3.363683	0.524586874	low
TCGA-B6-A400	0.589041096	0	2.703548	0.3462638	0.6290019	2.345658	0.5839427	28.48704	1.861185	0	9.310672	0.2178111	0.3315271	3.514861	1.110718	1.55605	0.6729958	1.390147	0	0.1427946	0.1220897	4.327511	1.201385	11.29865	0.250530357	low
TCGA-EW-A1IZ	1.517808219	0	1.334042	0.6439317	0.6684157	8.554599	0.0851712	21.69309	1.294419	0	12.24157	23.96569	0.03332574	4.622018	0.9590071	15.91545	0.2727719	2.585197	0.2675699	2.006369	0.3229085	2.511334	0.7055253	4.326995	0.216363261	low
TCGA-A2-A0T0	1.460273973	0	1.845481	0.3519209	0.7306037	0.9734582	0.1047322	27.97651	0.7658637	0	10.33673	0.05534239	0.3824761	4.832619	0.4535613	6.1282	0.6050685	2.401859	0	0.2418791	0.03308916	1.715614	0.4498465	1.442919	1.451099559	high
TCGA-3C-AALI	10.97260274	0	1.885197	1.575706	0	18.14603	0.4376706	16.31336	1.338593	0.2748676	24.66583	2.180574	0.06523872	5.693397	0.6318033	3.540474	0.4711584	0.7591195	0.1309491	0.8664003	0.1481549	8.044695	3.798138	8.39877	0.098796569	low
TCGA-AC-A3HN	1.35890411	0	5.229916	1.573677	2.178017	5.211747	1.66517	11.6374	1.549596	0.1525076	18.29737	4.289539	0.06334487	5.591936	1.772781	6.875393	1.215592	5.475471	0.2906233	1.490213	0.1972855	3.006677	1.947711	3.823569	0.47319903	low
TCGA-LL-A5YO	1.205479452	0	1.411	0.5189175	0.134662	1.991973	0.2059076	17.10846	0.6939	0	18.30795	9.629267	0.04028373	2.686985	1.322717	20.11285	0.4267002	0.4166602	0.1078116	3.138588	0.2927455	2.851688	0.5211736	7.269389	0.218465037	low
TCGA-D8-A1JM	1.616438356	0	14.2059	0.1796222	0.3729041	1.804914	0.0712745	5.423941	1.262186	0	22.45728	4.576021	0.5391731	5.35931	0.1234667	7.466518	2.175239	1.298035	0	0.1975302	0.008444439	1.687632	0.5248092	1.288829	2.892182432	high
TCGA-A8-A082	1.504109589	0	12.39179	0.246149	0.766525	9.365572	1.611596	11.52844	1.43278	0	11.25599	0.07741782	0.05095636	12.40885	1.127968	0	0.4784135	3.359934	0	0.2706896	0.02314403	2.356317	1.078775	3.027725	1.486920527	high
TCGA-BH-A0HA	4.41369863	0	1.463219	0.4650433	0.7240883	5.408006	0.968784	6.304855	0.5974726	0	8.163788	2.559614	0.08423675	1.219923	1.478411	5.485791	0.486691	2.240415	0	0.3835555	0.06558816	3.338802	0.89167	5.481867	0.417681411	low
TCGA-D8-A141	1.715068493	0	2.951087	1.931481	1.113845	3.828347	1.362517	2.380561	1.519288	0	13.01144	10.52969	0.1443881	4.043606	2.470885	9.644157	0.5935831	3.446367	0.2675262	1.41603	0.1614279	2.130482	1.959473	2.713098	0.33392098	low
TCGA-LL-A7SZ	1.62739726	0	0.4711726	0	1.515569	8.013991	0.08913116	22.42484	1.060123	0	1.846592	4.874694	0.1395008	1.619137	0.5146642	8.832421	0.3190368	0.1803595	0	8.089842	0.1478408	1.035311	0.7793463	3.300196	0.449364151	low
TCGA-D8-A1XA	2.298630137	0	1.616547	1.687124	0.5837575	69.20836	0.8926061	13.51603	1.223862	0	8.379522	0.5306278	0.02910488	1.88575	1.304636	0.3159018	0.3993753	4.063982	0	0.309221	0.03965772	6.829018	3.645654	2.01758	0.137799199	low
TCGA-A2-A259	4.37260274	0	9.454511	2.004885	1.873005	4.48189	0.9148747	4.571408	1.303676	0	18.95409	1.261138	0.1037599	6.009328	0.895762	2.477642	0.7643487	9.658828	0.166616	0.6063112	0.3016132	3.127621	1.317994	1.027535	0.562838319	low
TCGA-A1-A0SO	2.334246575	0	9.341534	0.7200139	0.8408146	0.1016148	0.0357129	12.75668	1.793465	0	16.89413	0.6227537	0	0.8704779	8.320759	1.415583	0.6727948	2.457047	0	0.544361	0.01692473	2.871873	2.103692	9.286961	0.515427221	low
TCGA-E9-A1RC	3.353424658	0	2.444962	1.36091	0.971201	8.162717	0.6750154	2.935327	0.9634334	0.148374	18.87943	0.1070071	0.3081397	3.942523	2.133989	0.3822309	0.7757132	3.687967	0	0.09353689	0.03998714	3.950506	1.615341	2.731827	0.813591145	high
TCGA-D8-A142	1.164383562	0	2.618822	1.162377	0.6032871	1.804497	0.8071594	7.073644	0.3962042	0	3.906889	1.279553	0.04511786	3.718698	1.240087	2.285291	0.7059963	2.216636	0.1207492	0.7989148	0.3347065	2.009064	0.6633133	2.134722	0.691374339	high
TCGA-B6-A0I9	0.991780822	1	9.359543	1.113783	0.4817214	1.446121	0.368293	14.07062	1.012374	0	19.99742	2.160199	0.5283867	12.32206	0.3721567	6.882077	0.3746666	4.91866	0.0771341	0.1020687	0.07854208	3.915958	1.457602	1.522216	1.177872683	high
TCGA-C8-A1HM	1.02739726	0	0.8241772	0.28672	0.1488109	3.334276	0	20.14289	1.007375	0	11.34342	45.6301	0.4451632	3.100112	1.281036	28.99057	0.2572	3.683508	0.2382787	1.182395	0.05391738	2.236416	1.256581	1.077622	0.257583971	low
TCGA-A7-A0CH	2.956164384	0	2.321627	0.8300975	2.72859	5.123398	0.9332563	9.207898	1.799235	0	20.18793	0.1740527	0.08592098	3.862782	1.537404	0.9325784	0.8480541	3.332597	0	0.07607136	0.1300824	2.943072	3.23377	3.970753	0.688480106	high
TCGA-LL-A440	2.079452055	0	5.106368	2.636658	1.466203	9.951259	2.690311	15.32	1.915958	0	10.5152	0.2961684	0.09746888	7.225914	2.373324	3.808506	0.8306338	4.687824	0	2.640641	0.4161351	5.408573	2.785687	2.895704	0.29507744	low
TCGA-A8-A09A	0.832876712	0	3.822304	1.046807	1.358262	0.620486	1.505735	1.935293	0.9057511	0	16.58374	2.057735	0	5.205519	1.30417	6.174221	0.606457	5.253275	0.6524615	0.5036375	0.1476381	4.175333	1.146936	1.609514	0.467373716	low
TCGA-EW-A1P1	3.315068493	0	8.032781	0.8737716	0.4534972	1.052284	0.6934291	11.84621	0.5192948	0.2540358	12.07164	2.290127	0.1356623	2.285473	1.134473	5.235437	0.8926728	5.144972	0.363074	1.040958	0.4107795	1.548959	0.9573498	1.592254	0.467376877	low
TCGA-A8-A08I	1	0	2.246726	1.472747	0.4169307	2.736028	0.07968947	4.620432	2.007983	0	11.55687	17.93858	0.2702342	4.465026	1.073674	29.63181	0.6005077	17.52294	0	0.9938315	0.05035428	3.797498	3.691763	1.646849	0.149091826	low
TCGA-D8-A13Y	4.734246575	0	7.135905	0.4771529	0.1238239	5.683505	0.4733382	19.70113	2.026754	0	6.823676	0.07503614	0.07408306	10.13324	1.31192	0	1.212742	4.597506	0	0.06559049	0.1009441	10.44639	1.611947	4.564903	0.492623138	low
TCGA-OL-A5RW	3.030136986	0	1.967008	0	0.1216742	8.469894	0.2325604	69.34607	0.5040386	0.4089496	13.12936	0.5161342	0.4731801	2.941205	0.6580005	1.843639	1.069014	2.258846	0.09741345	0.5156142	0.02204258	3.407824	0.2996686	2.963734	1.251979304	high
TCGA-A1-A0SP	1.6	0	57.64757	0.6113933	0.7404136	0.6672735	0.3234698	10.29846	0.5129785	0	3.036638	3.525373	0.01054726	19.00428	0.5486634	3.434371	1.477757	1.636376	0	1.176609	0.2970107	2.709584	0.148861	2.228257	0.910262998	high
TCGA-D8-A1XZ	1.276712329	0	2.78069	0.1729105	0.179485	1.796038	0.3430564	5.00816	1.142485	0	5.626643	2.338475	0.08053859	6.034675	1.862035	2.136832	0.5816554	8.330216	0	0.6179852	0.1056758	3.954149	1.705048	1.772387	0.980008284	high
TCGA-A2-A25E	8.778082192	0	1.827361	2.527094	1.715157	1.953325	0.7713515	10.42212	1.92663	0.1695495	20.17553	1.711903	0.1207256	3.760236	0.6792296	1.965518	1.351428	2.341278	0.0807747	0.2137723	0.07311037	2.205464	1.597394	1.461224	0.655692049	high
TCGA-A2-A0EN	11.2	0	6.351261	1.528077	0.3965449	0.6900996	1.061103	10.92351	0.4086711	0	13.6089	3.84484	0.07117511	4.46863	1.277929	3.776804	0.434071	2.085826	0	0.8402117	0.1005737	1.381521	2.260226	1.618538	0.76713396	high
TCGA-A7-A6VW	0.780821918	0	4.081325	0	0.670469	3.038554	0.2135821	28.39378	0.57581	0	15.08163	1.557476	1.103128	1.227811	0.998951	9.675355	0.5150297	1.728758	0	0.1775764	0.1518283	2.251876	0.5504272	2.28049	1.087036589	high
TCGA-B6-A1KI	6.126027397	0	5.400953	0.5781288	0.7501384	1.011725	1.949924	9.797518	1.197513	0.2521232	12.37681	0.5000347	0.09724069	6.817985	0.4636189	0.9742539	0.4321718	2.901271	0.1201135	0.3178836	0.1902538	2.767134	1.530784	2.271633	0.638502899	high
TCGA-AN-A0XR	0.02739726	0	1.785748	0.5345531	1.109757	10.44103	0.5302798	8.235497	1.457648	0	19.27158	0.5884396	0.2351527	13.10812	0.4746036	0.900821	0.6193762	1.716859	0	0.8082896	0.05026107	4.548561	2.586772	6.301237	1.059757838	high
TCGA-E2-A10F	2.405479452	0	2.486755	0.7220074	0.3747301	6.494187	1.623468	3.85614	1.022266	0.2099127	19.33159	2.195135	0.08718838	3.535472	2.619284	3.514958	1.043471	4.831078	0.2000082	0.7278244	0.1810303	4.010425	2.505052	3.042552	0.679721203	high
TCGA-BH-A0BF	3.62739726	1	1.622216	2.865996	0	4.090977	1.705851	13.37249	1.019834	0	15.11121	13.90734	0.2224882	2.157399	2.474222	6.899621	0.8569736	1.808106	0.08506381	1.23818	0.163609	3.266117	2.579396	0.5595687	0.43527642	low
TCGA-PL-A8LX	0.01369863	0	0.8011574	0.6874889	0.3568147	3.234156	0	5.931339	1.009444	0	21.27248	0.5045283	0.01186	2.864614	1.995247	1.029819	0.6852298	2.024048	0.09522296	0.5670224	0.140055	7.231133	0.7950959	3.914986	0.531502277	low
TCGA-AC-A8OP	1.682191781	0	2.900013	9.63313	3.749779	46.2235	0.4778061	8.533638	2.36792	0.2625643	10.25994	0.7574437	0.07789823	9.174131	0.6035234	1.0146	0.832628	2.900563	0.1250877	0.5793338	0.2122851	4.856248	3.463214	2.982849	0.01693847	low
TCGA-E2-A1IJ	2.369863014	0	3.335225	0	0.9207162	7.410662	0.8447034	10.27627	1.283768	0	16.10271	2.120193	0.07344784	2.606008	2.824895	3.985982	0.6100124	2.279043	0	0.3901684	0.2668761	3.270575	1.490144	2.303288	0.858848027	high
TCGA-A8-A08S	2.750684932	0	1.677879	0.9309184	0.2898944	5.360287	0.9604157	6.195757	1.835515	0	15.36962	0.7612513	0.144535	6.633821	0.8105203	1.045847	0.4732083	4.634332	0	1.074915	0.01750582	3.729599	2.311916	2.544588	0.718619142	high
TCGA-LL-A6FQ	0.219178082	0	0.4607173	0	0.1061335	13.87575	0.08114277	18.02065	1.02945	0	5.743728	0.5145275	0.4233268	0.5131085	1.253338	2.527113	0.3668755	1.970337	0	0.1124395	0.02884083	1.81254	0.4107614	3.074287	0.724450581	high
TCGA-C8-A3M7	2.832876712	1	6.409191	0.7252551	1.693871	3.848532	1.115159	7.151051	1.207517	0.1581427	10.43385	1.311601	0.05630181	2.845512	0.6646904	2.648077	0.935216	6.11454	0.2260213	1.495428	0.6307733	2.667785	3.608934	1.796573	0.322273827	low
TCGA-E2-A108	2.293150685	0	3.4121	0.2495446	0.1295165	2.028556	1.930888	3.075652	0.9945357	0	7.393817	13.42107	0.3874447	3.392621	2.558644	21.02645	0.5969393	6.211458	0.5184602	3.155873	0.2580963	2.123398	1.139225	1.023164	0.401784668	low
TCGA-BH-A0H3	5.282191781	0	6.022737	1.906314	1.648997	1.93706	0.9245252	3.263253	1.766068	0	19.44424	1.199133	0.09865849	6.029865	3.554905	4.759247	1.060861	5.612411	0.3520538	1.048185	0.318649	3.49202	2.784875	1.519802	0.611459941	low
TCGA-E2-A15R	4.745205479	0	6.25029	1.471691	2.206604	4.412436	0.3568709	4.937753	2.143743	0	10.61421	0.05143009	0.1946445	7.572012	0.5057976	0	0.9901276	2.888555	0	0.314692	0.02306249	25.56729	1.343718	4.972562	0.039807743	low
TCGA-A7-A3J0	0.857534247	0	5.727942	0.6355941	3.793627	5.202646	0.03152565	11.35891	1.299879	0.970144	15.40319	2.19895	0.03289425	5.951605	0.8282657	3.570313	0.6770589	7.527581	0	0.08737017	0.05976137	5.661843	1.16065	3.746145	0.208590365	low
TCGA-D8-A1JT	1.109589041	0	0.3608807	0.3440873	0.3571707	5.011466	0.06826734	1.590336	0.6946851	0	13.76037	0.3246631	0	3.445677	0.5715779	1.546269	0.8359571	3.315383	0	2.223054	0.01617631	0.9149596	1.382334	0.2351336	1.813466186	high
TCGA-AO-A0JA	1.794520548	0	0.857335	0.9008524	0.5844407	2.72072	1.295794	9.160023	1.027475	0	24.26155	4.533321	0.1049002	3.277596	1.560945	1.77112	0.942787	6.871648	0	0.3714995	0.08470216	1.596965	2.344175	3.462757	1.321230089	high
TCGA-BH-A0WA	1.920547945	0	4.745921	0.4681111	0.1214775	2.404732	0.3714952	21.92409	0.9696267	0	11.7853	2.870956	0.3270567	3.69459	0.8044125	3.155416	1.94211	3.946589	0	0.1286952	0.1870591	2.73845	1.324958	4.078543	1.560441061	high
TCGA-GM-A3NY	3.183561644	0	0.794961	0.2803447	6.620343	20.87437	0.6674482	10.27941	0.6689013	0	12.86771	0.5731238	0.0580353	4.182258	0.5379544	1.574775	0.6601377	1.012951	0.05824511	0.5395151	0.0658981	3.031545	1.842961	4.118853	0.71274645	high
TCGA-EW-A1OZ	3.367123288	0	2.070336	0.1697385	0.6166735	2.529651	0.3367631	10.35558	1.771299	0	10.02937	0.2669275	0	1.293206	0.6125331	0.1906939	0.5456079	3.816122	0	0.9333053	0.01595957	2.647921	0.7438974	2.087848	0.670962683	high
TCGA-A8-A07U	2.082191781	0	9.811278	0.5182848	0.08966525	0.1755481	0.6169699	8.836581	0.5798101	0.7534173	4.911676	11.79098	0.1430565	3.25513	0.9104241	6.987249	0.2841201	0.5548697	0.0717868	3.41974	0.1868039	0.6125184	0.5994077	1.121545	0.270667215	low
TCGA-A2-A25F	0.882191781	0	3.305873	0.5993313	0.07776493	0.2368325	0.8918102	3.693396	0.6992869	0	6.54367	16.21094	0.1240701	1.784097	2.334449	39.72604	0.6048288	3.97013	0.1245186	1.606516	0.3240228	1.46087	0.2736077	0.8191111	0.204431514	low
TCGA-BH-A0W5	3.528767123	0	4.367303	1.916422	1.98929	16.97304	1.478635	3.543	1.697269	0	12.47237	0.5357738	0.2865248	10.30707	1.634414	3.827587	0.700379	2.735599	0	2.692898	0.360381	2.944321	2.449687	4.14705	0.529952684	low
TCGA-BH-AB28	0.78630137	0	5.220241	0.2720401	0.9883432	14.95782	0.4317846	9.89108	2.211175	0	19.61504	0.9411708	0.1407904	2.904155	3.0542	4.584377	0.9354544	3.05805	0	0.6731142	0.1406813	5.835259	4.76898	4.461594	0.358867029	low
TCGA-EW-A1J6	2.397260274	0	0.252288	0.3936242	0.5618125	17.76546	0.3904776	4.063082	0.4025083	0	4.280849	1.671316	0.04583577	0.772185	0.5016727	2.874428	0.3089605	0.6321142	0	0.1082169	0.05088917	1.081572	3.054866	1.143185	0.558821565	low
TCGA-C8-A12M	0.980821918	0	1.259163	4.862305	3.701269	3.732997	0	19.17702	1.291883	0	30.31224	0.6117094	0	3.120359	0.3713554	2.549209	0.4604014	5.726081	0	0.08911779	0.04571757	2.930645	3.196438	3.654943	0.187812499	low
TCGA-A8-A07G	1.580821918	0	3.545127	0.5656877	0.1957323	0.9154409	1.197153	3.369865	1.641429	0	12.88554	1.482649	0.2927635	2.417313	4.396009	4.448681	0.7329777	4.84495	0	0.5184047	0.106377	3.576689	0.6542303	0.6442752	1.212446951	high
TCGA-A7-A6VV	0.857534247	0	3.600947	1.170471	0.6074877	1.11006	1.718449	33.75712	2.627017	0	25.33857	0.5153847	0.04846081	3.737918	1.515227	0.5259892	0.7874716	2.067603	0	1.673313	0.2751322	2.033427	0.6412143	6.2388	0.58464296	low
TCGA-A8-A079	0.750684932	0	3.599249	1.014499	7.985805	4.753418	0.2012778	8.440035	1.89746	0	5.154596	0.3190761	0.1487611	8.006978	0.8038722	1.329703	0.4803036	4.344443	0	0.6972764	0.03179589	4.675919	0.9571576	3.581853	0.502317209	low
TCGA-A7-A6VY	0.728767123	0	3.986275	0.5458567	0.5666116	1.355838	0.2165972	62.0071	0.6011135	0	13.83613	3.662521	0.4802504	2.299367	0.6044967	9.607528	0.5984694	1.460969	0	1.650763	0.1197557	1.741779	0.5648431	4.849174	0.737762926	high
TCGA-B6-A0IE	5.460273973	1	1.201497	0.1368621	0.426198	0.6953478	0.3801503	32.64023	1.435396	0	9.680718	1.033088	0.1983268	2.722331	0.3998177	1.537586	0.5627011	1.098922	0	0.6772813	0.1286838	2.620287	3.074041	1.823743	0.761882403	high
TCGA-EW-A1P8	0.654794521	1	13.34162	0	0	0.2934013	11.77251	33.89745	0.4656039	0	20.43621	0.953554	0.2801912	6.293394	4.267183	3.649406	0.5989739	1.738834	0	0.5953711	0.05090439	2.226611	0.6327261	2.293781	4.080094203	high
TCGA-AC-A2FK	7.260273973	0	6.088737	3.265541	0.9244652	2.480279	0.7067859	11.7085	1.743568	0.258929	15.55816	1.400544	0.09218366	10.25249	2.907818	5.669799	1.28713	5.959176	1.233559	0.8161611	1.116512	2.578698	4.553687	2.840118	0.118946092	low
TCGA-B6-A402	6.249315068	0	4.986083	0.9194821	0.5726658	5.169863	0.145941	50.43037	1.29222	0.3207906	11.52733	0.05783839	0.02855188	8.649737	0.4845512	1.859397	0.5223826	1.47658	0.07641358	1.263941	0.1037446	1.988589	1.88054	3.455825	0.67121512	high
TCGA-BH-A0AV	4.98630137	0	14.51233	0	0.5332852	0.1624115	2.364747	3.925844	0.7327905	0.1792383	9.467583	0.1938995	0.08508295	5.128268	2.036419	2.308707	1.029246	5.115143	0	3.276829	0.05796614	1.420754	0.1125784	4.844819	1.079740673	high
TCGA-EW-A1PH	1.663013699	0	6.627688	0.1908506	0.1981073	4.48191	0.1893249	16.70094	0.3602919	0	7.354455	2.641126	0.7210355	1.532418	2.689288	9.005322	1.626411	2.298627	0.07930323	0.734573	0.04486158	1.759296	0.4182119	2.608372	1.84862638	high
TCGA-AO-A0JM	5.983561644	0	1.542898	0	0	1.627434	1.461694	9.672518	1.226213	0	6.199223	2.518648	0	1.271379	1.137587	1.799331	0.4310116	4.886771	0	0.4403196	0.04517692	4.826647	0.2924664	4.268398	0.453309637	low
TCGA-D8-A1JB	4.624657534	0	2.853894	2.243343	1.018781	1.361384	1.112705	5.357057	1.073463	0	22.28425	9.348771	0.1596388	4.899769	1.83113	19.53232	0.8175273	6.304453	0.2330413	1.002219	0.408675	3.032337	2.560337	1.053936	0.31965997	low
TCGA-LL-A740	1.208219178	0	2.441099	0.2327505	0	2.443881	1.800941	3.15553	0.8299617	0	14.07148	0	0.01204567	1.975034	1.453201	1.307426	0.6089625	5.045895	0	0.3199441	0.2297845	1.774194	0.6375342	2.624342	1.037284536	high
TCGA-D8-A4Z1	1.805479452	0	7.79786	2.205988	1.144933	16.77025	1.021232	12.91474	2.853462	0	22.47991	0.9250919	0.2283354	10.55051	1.495267	7.434998	0.6046533	5.60905	0.6110958	1.0108	0.32841	6.387338	4.833992	4.271168	0.119998765	low
TCGA-B6-A0IH	8.123287671	1	4.387229	0.9571442	2.980612	9.293559	1.392589	6.291655	1.422111	0	12.13063	1.404841	0.3467493	8.980743	2.010284	4.659678	1.359449	5.892065	0	1.578854	0.2549857	3.280394	3.146091	2.507262	1.341234889	high
TCGA-AO-A03V	3.701369863	0	5.604504	0.7488583	0.1295553	5.777481	0.2971487	8.306746	2.434724	0	22.18809	0.3140373	0.3488047	7.31113	0.414653	0.84131	1.119596	7.616329	0	0.2745059	0.05867581	3.672809	1.321897	3.155701	1.096866174	high
TCGA-WT-AB44	2.419178082	0	1.431047	0	4.321764	74.78352	0.2503135	20.52594	0.4763556	0	7.303504	0.4761725	0.4048295	1.128151	1.344193	1.417414	0.4149778	0.6078203	0.2096996	0	0.03558789	1.833986	2.626435	6.121312	0.2868876	low
TCGA-EW-A1IW	1.016438356	0	2.786536	0.5546554	0.3838301	1.523811	1.100443	10.36817	1.308863	0	23.27361	0.7559417	0.1913693	4.242686	1.334385	5.815895	0.9812786	5.641173	0.07682444	0.7116123	0.1129942	3.179184	0.9115643	2.337328	1.232570253	high
TCGA-A7-A13H	2.463013699	0	3.317614	1.830156	4.538277	18.06869	0.4437951	14.53659	1.492905	0	25.91152	0.3837426	0.08419296	9.676113	1.537546	6.39676	0.6080474	2.449179	0.08449733	0.726779	0.1720794	3.568805	2.933554	5.280502	0.495597174	low
TCGA-S3-AA17	1.161643836	0	0.6063737	1.232387	1.279246	15.44459	0.2037559	3.797311	1.960315	0	11.78461	18.66967	0.4145727	4.629073	0.5647365	11.07627	0.8751906	3.463372	0	2.315225	0.1351869	3.713967	1.46279	1.543954	0.403964553	low
TCGA-BH-A0AU	5.243835616	0	1.35635	1.108486	0.719146	9.5741	1.209587	9.221954	2.528588	0	13.00454	1.917502	0.2581564	1.656199	0.8730549	0.622668	1.719413	3.782708	0.1151509	0.6856872	0.05211239	4.716104	1.821773	0.8521747	0.760573289	high
TCGA-A2-A3XV	2.728767123	0	0.244531	0	0.07425526	0.629972	0.08515609	11.81446	0.3451172	0	10.80596	0.5399761	0.09625735	0.4764795	0.5326872	1.76807	0.6203119	1.838036	0	0.4720032	0.09416491	2.409439	0.1828815	10.07009	0.422951716	low
TCGA-AN-A0XO	1.02739726	0	2.753214	0.1679564	0.5230277	2.977163	1.099651	5.485692	0.8367174	0	14.95803	0.264125	0.3129243	3.540052	1.250687	1.132151	0.6152116	3.910916	0	0.277052	0.06316806	2.679669	0.8280982	1.893767	1.415945987	high
TCGA-E9-A1NI	0.821917808	0	0.8651619	1.113619	0.1444952	12.29022	0.5523582	9.779356	0.8175663	0	12.58795	1.050753	0.2737602	1.397141	1.116306	0.6255514	0.4994818	3.576682	0	0.4592417	0.03926527	1.974142	1.321817	2.092739	0.749171235	high
TCGA-BH-A1ES	9.484931507	1	2.802549135	0.28948445	1.43815218	11.66984827	0.35635361	9.297535075	1.297697515	0	20.97597878	0.15485017	0.14533536	2.44761015	0.54758125	1.43147809	0.98208051	2.713558875	0.244677355	0.24147258	0.060365705	3.510023325	1.861802895	2.49299002	0.789233452	high
TCGA-AC-A6IX	1.021917808	0	2.444787	0.36660605	0.968916	6.3093665	1.03523055	11.0308	1.5389885	0	16.481165	1.06380025	0.39675075	5.9315885	1.1302635	6.964195	1.229593	3.7472595	0.117720535	2.1809665	0.32432355	3.303568	3.372203	2.56271	0.921461764	high
TCGA-C8-A8HR	1.117808219	0	2.220337	2.005594	0.650579	11.66156	0.7460856	11.27807	1.538146	0	12.19399	2.759714	0.2984153	5.215417	1.651428	8.167843	0.8808111	2.214265	0	1.723084	0.3535779	2.755413	2.563673	4.539884	0.333681694	low
TCGA-BH-A42U	9.216438356	0	2.912461	0	2.526884	9.619507	0.3863782	22.20236	1.157403	0	10.36741	1.378142	0.3695557	3.265103	0.9017113	11.4864	0.618713	0.9121557	0.6743486	1.606213	0.7324353	2.761852	1.985562	6.820374	0.155130263	low
TCGA-A7-A26H	1.983561644	0	1.580918	1.822322	0.6305374	25.18674	1.868012	2.713943	1.759927	0	11.78193	2.053786	0.1178896	2.189283	1.670143	1.364867	0.9535754	4.023849	0	0.5010008	0.1070892	4.145784	1.331087	2.386808	0.410723162	low
TCGA-E9-A1R6	0.928767123	0	3.651465	0.7268182	0.6287115	14.6067	0.4806719	15.07943	1.49915	0	21.90851	0.3809934	0.1379232	7.195428	0.6661229	0.5443659	0.7425408	5.252331	0	0.1332134	0.1252876	5.325596	2.433261	3.807837	0.716389985	high
TCGA-BH-A0RX	0.465753425	0	1.994998	0.2070903	0	0.5377668	0.2054348	16.71822	0.3909498	0	5.000958	14.26418	0.9860248	1.105393	1.221816	28.61682	0.2631726	1.829095	0	0.9678816	0.3115448	0.9544982	0.4537979	1.485919	0.381066036	low
TCGA-GM-A2D9	4.964383562	1	3.189191	0.66749	0.1732174	10.36224	0.4635075	5.141782	1.172595	0	13.7183	0.5248407	0.06908995	5.51181	1.280849	1.87474	0.4490753	1.07191	0	0.4587731	0.06276036	2.307391	0.9751156	5.359552	0.643922365	high
TCGA-E2-A572	3.309589041	0	0.1163805	0	0.8885628	3.430963	0	18.06761	0.9538909	0	7.66023	0	0.01107545	0.8396354	0.3309737	0.7212716	0.383941	0.6873294	0	0.5883485	0.08048631	4.666253	0.8597366	10.23682	0.211128095	low
TCGA-A2-A0D0	5.610958904	0	5.072755	1.707071	0.1107487	0.3372843	0.08467123	40.23852	0.6713845	0	16.11664	3.624084	0.03313014	1.762022	0.696699	10.54801	0.2552193	1.028008	0	0.1759934	0.0601899	1.437432	0.5455207	1.166534	0.492208843	low
TCGA-B6-A0RS	8.391780822	1	2.821422	0.150692	0.2346325	0.5274219	0.2989747	3.900302	0.6558835	0	7.665155	4.644716	0.9514591	2.316813	2.37373	4.232397	0.2703543	0.9679744	0.1878489	0.3728602	0.02833746	2.324081	0.330212	2.728864	0.961062225	high
TCGA-E2-A1L6	4.515068493	0	3.214511	4.806365	4.012984	3.704203	1.11943	2.318036	1.720469	0	17.60874	0.4600762	0.05407529	8.122683	1.795513	1.408628	0.8279357	5.537151	0.347333	0.1149032	0.3831459	3.815644	3.663376	1.713625	0.207071922	low
TCGA-OL-A5RX	2.405479452	0	4.376624	3.60766	4.320963	20.36583	1.046117	6.327661	2.925075	0	15.77956	0.8728216	0.02872451	6.418913	0.9219747	4.988373	1.037252	4.902176	0.8071937	0.9918344	0.2478831	6.051033	3.141924	6.921836	0.045279118	low
TCGA-E9-A1NH	1.578082192	0	2.073517	0.8428385	1.458142	7.136938	1.449241	3.116409	2.31303	0	17.89947	0.2650863	0.08723976	2.960779	1.432259	1.893785	1.428117	4.511663	0	0.1544779	0.1056632	2.141576	4.617287	3.551736	0.732415241	high
TCGA-BH-A0AW	1.704109589	0	1.398203	0.2399651	0.7472678	1.029528	0.04760935	14.93579	0.8305207	0	45.16686	3.547225	0.01241905	1.248027	1.704427	9.974845	0.1973207	1.926778	0	1.121529	0.1579381	1.020942	0.3505577	4.591471	1.040030825	high
TCGA-EW-A1P6	1.539726027	0	3.083923	0.8953899	1.85887	5.897058	1.125094	8.644658	0.641702	0	15.43733	0.2816146	0.5097357	4.534259	1.384792	0.6706212	0.6024023	1.917188	0.124019	0.08205488	0.1262828	2.804199	1.63506	1.835605	1.148464059	high
TCGA-BH-A0EI	5.276712329	0	5.703648	1.016141	0.9229304	19.07313	2.318441	6.105447	2.144758	0	16.53301	0	0.06573613	7.56795	2.619239	0.5707952	1.519203	5.099384	0.105558	0.139681	0.2746836	9.592138	2.041118	1.562364	0.646322688	high
TCGA-B6-A40C	5.928767123	0	5.286717	1.260177	2.761529	44.48561	0.6111615	12.94313	0.8737647	0	18.70501	0.3963458	0.05797212	8.559825	1.716372	2.044978	0.5966171	1.686413	0	0.9623708	0.1184875	3.822536	3.502926	6.649971	0.408388504	low
TCGA-E2-A570	2.550684932	0	1.430834	0	3.56673	22.99736	0.3272267	7.284181	1.55681	0	17.04262	0.9510187	0.02845271	3.987966	3.243615	2.161762	1.027437	1.986459	0.1142222	0.7557304	0.0904612	3.021253	2.961603	8.07733	0.580427301	low
TCGA-E2-A1IU	0.923287671	0	1.756777	2.23337	1.448931	5.799558	0.9969824	3.268762	2.313057	0	21.70705	0.5268231	0.3178583	2.89113	1.039424	2.195458	0.7721548	4.259006	0.1160027	0.3070041	0.170618	3.414772	0.7137074	2.956979	0.393847511	low
TCGA-A2-A3XW	4.690410959	0	1.972779	0.9766618	0.5913816	2.62806	0.1937708	40.02439	1.707188	0	10.42651	1.02392	0.23588	2.651137	4.466189	4.937567	0.304204	0.7842018	0.2029137	0.2685082	0.07652507	4.992073	0.2080714	6.562825	0.336508397	low
TCGA-A2-A0YK	1.610958904	0	6.57	1.086988	0.7898231	1.30088	0.646979	3.48327	1.584631	0	11.021	4.649503	0.1350132	8.033614	1.618851	10.74642	1.267597	4.887611	0.1806684	2.689557	0.3985937	4.431948	1.587948	1.485596	0.60802609	low
TCGA-BH-A42T	0.876712329	1	2.855085	0.1693552	1.582151	5.602378	0.5712045	23.58663	1.234445	0	26.39455	1.597948	0.3944129	2.464678	0.7372601	1.712369	1.354609	2.039734	0	0.5121588	0.13535	1.501103	1.0824	5.67075	1.566446831	high
TCGA-AO-A12A	8.526027397	0	3.67509	3.710197	0.722113	30.26503	0.8741275	5.001543	1.264645	0.2022531	13.26471	1.823307	0.04800397	4.654797	1.700182	4.168246	0.7800479	5.771948	0.19271	0.3825088	0.2943415	4.357373	3.641639	2.77307	0.114938925	low
TCGA-B6-A0RP	8.564383562	1	1.600597	1.347831	1.598947	9.56525	1.222451	10.56054	2.21126	0	25.39232	3.633553	0.03986002	1.6251	7.411654	2.595822	0.7196794	4.174311	0.08000821	0.3705516	0.126729	3.652271	3.375437	6.38153	0.53928824	low
TCGA-3C-AALJ	4.038356164	0	2.089426	0.4718361	0.2448883	18.85822	0.7489027	9.304652	1.286628	0	23.43492	1.632401	0.09767678	6.156421	0.8918949	2.12035	0.4232571	1.894283	0	0.5188772	0.1109103	3.262102	2.584841	2.095803	0.907580416	high
TCGA-A7-A0CJ	2.550684932	0	2.172407	1.997342	1.727738	5.888221	0.3082138	26.80556	1.175411	0	14.59538	1.67519	0.08039851	2.824783	0.5339095	2.742578	0.5308742	2.316525	0	0	0	5.979921	0.891567	2.198992	0.354379301	low
TCGA-AC-A3QP	1.849315068	0	2.667611	0	2.907681	5.407049	0.7529593	13.03025	0.7581525	0	18.63283	0.568396	0.1309412	2.935141	2.608658	2.842447	0.1621142	2.466838	0	0.1987382	0.407812	2.562949	1.485053	4.322369	0.708003448	high
TCGA-BH-A203	3.216438356	1	3.535922	1.517122	0.1968509	0.7707958	1.091121	3.973454	1.312693	0	10.2959	2.266507	0.1374038	2.941579	0.7060779	2.343579	0.9923398	3.806751	0	1.199145	0.09806951	2.386882	1.419829	0.6479573	0.792608637	high
TCGA-BH-A0B1	3.145205479	0	1.594047	1.091396	0.1132894	0.7886218	1.039365	3.228365	0.6410016	0	9.869397	0.06865234	0.1807476	1.065534	0.4876245	1.961819	0.4079287	2.804247	0	0.3000516	0.1539269	2.515172	0.4384566	0.9695533	0.661813163	high
TCGA-D8-A1XY	1.378082192	0	1.411832	0.6125667	0.6358583	16.0453	1.296362	5.410777	1.563304	0	1.119068	0.449545	0.1162425	2.356806	2.128689	0.9175899	0.4273877	6.066215	0	0.7297751	0.076795	1.701265	2.013481	2.511601	0.545633851	low
TCGA-BH-A1EO	7.665753425	1	3.581634	0	1.040326	0.8599685	1.749804	3.952769	1.177251	0	15.10496	0.2521712	6.82588	1.755759	3.191875	1.35114	0.9589688	7.403447	0	0.5510689	0.03769323	3.055856	0.4392333	1.643689	19.35364969	high
TCGA-BH-A0HP	1.134246575	0	2.564707	0.177486	0.2763517	1.58306	1.408537	4.593802	1.749768	0	25.8379	0.837333	0.1102264	3.263172	1.097985	1.993978	1.247164	3.42026	0	0.4879522	0.4005126	1.667561	1.588114	2.365073	1.494598524	high
TCGA-EW-A1IX	3.309589041	0	5.520181	1.522599	0.5268309	5.787514	1.057299	7.193678	1.650116	0	21.90479	0.07981366	0.02626663	4.480395	2.238533	2.850957	0.8536478	5.093989	0	0.3488331	0.2266724	6.253038	1.760919	3.901779	0.416232735	low
TCGA-A2-A1FZ	1.871232877	0	1.787221	2.911993	1.209086	5.819287	2.83094	2.691786	1.664467	0	18.05399	0.5495213	0.2712708	2.949269	3.652944	2.944348	1.110177	3.273422	0	0.6404625	0.3011784	3.148923	1.807968	2.586899	0.59712366	low
TCGA-C8-A12N	0.980821918	0	1.846119	0.9318769	0.8463959	8.075013	1.525305	7.321966	1.478231	0.2031968	19.7505	0.4396354	0.1687978	3.379845	1.588013	2.879039	0.7140263	8.043604	0	0.3202447	0.1204764	2.643142	3.020497	4.139214	0.531300445	low
TCGA-A2-A04T	6.153424658	0	13.95478	0.8702671	0.903357	0.82535	0.1035972	30.9984	0.6936726	0	12.60948	5.693231	0.2972601	10.50542	0.5981944	12.51465	0.5334555	1.677056	0	3.014647	0.5073236	1.450181	1.144212	3.865553	0.617327376	low
TCGA-E2-A15J	4.493150685	0	4.804004	1.249215	0.7564164	15.32639	1.610997	2.694413	1.83423	0	18.50664	0	0	6.022077	0.4889658	0	0.9182689	3.845011	0	0.2289599	0.009788063	2.805056	1.748901	1.991865	0.868925481	high
TCGA-A2-A0CS	6.432876712	1	0.6473021	0	0.6974794	1.21381	1.226469	3.809527	0.704714	0	16.15719	0.2535996	0.0834595	1.20166	1.29322	0.603908	0.6630254	2.589699	0.2233632	0	0.02527116	1.000566	1.030683	2.663166	1.267512844	high
TCGA-AC-A8OR	0.109589041	0	4.689436	0.6706828	0.5221381	14.53867	0	11.98599	1.512322	0	19.69952	0	0	4.819132	0.7107184	0	0.4010874	5.115928	0	0	0.03153029	4.75575	2.755631	4.010246	0.438876799	low
TCGA-AC-A4ZE	2.438356164	0	3.72304	3.423016	12.99127	8.333248	0.1273369	8.833291	3.15249	0.1865981	10.66243	0.672871	0.143937	8.950131	0.2818548	1.922805	0.9435671	2.92026	0.8000714	1.293972	0.1408081	6.295625	3.320697	4.312776	0.065924475	low
TCGA-A2-A0EX	2.060273973	0	4.226404	0	0.8823422	0.466141	0.6745813	4.190628	1.222621	0	13.80939	0	0.2136738	5.93879	1.238114	2.455619	0.6898863	3.51009	0.1009159	0.8679982	0.1598457	3.056767	0.5321878	0.4978851	1.529887103	high
TCGA-E2-A1LA	2.049315068	0	0.4041854	0	4.569577	3.049908	0.3176001	10.85146	0.7764915	0	18.54036	11.6429	0.2278292	2.811695	0.9398725	16.86026	0.3739543	0.96401	0	1.045234	0.1034785	1.277	1.425058	5.674669	0.463724552	low
TCGA-A8-A08R	0.082191781	0	9.553867	0.7160141	0.2787147	0.6063022	0.4616885	44.78643	1.689634	0.1561277	9.074602	5.179553	0.3612987	7.145633	0.9535713	7.440801	0.9099184	2.587128	0	2.41141	0.4207678	1.586622	0.3595636	0.6727754	0.934213563	high
TCGA-BH-A2L8	1.676712329	0	2.034217	1.100169	4.796402	2.06193	0.3928947	5.966245	1.119231	0	13.90562	12.17994	0.07971274	5.34038	1.033504	20.27028	0.723726	3.003462	0	0.4234488	0.1861971	2.886444	1.165223	1.653972	0.436864179	low
TCGA-A8-A08A	0.082191781	0	5.503154	1.264919	1.860105	1.356728	0.5437498	4.417224	1.669349	0	17.61999	0.1989188	0.08728544	5.664974	1.907995	4.263246	0.8037365	1.523484	0	0.2897977	0.04955558	2.317102	1.616897	8.715911	0.41836528	low
TCGA-B6-A401	7.112328767	0	1.99369	2.673164	1.757377	28.06822	0.4950014	11.20195	1.626081	0.3108727	8.912335	0.6165523	0.1660149	3.861883	1.05143	5.405732	0.3730133	1.717115	0.1481022	0.1959782	0.1172933	4.707199	3.449545	5.541044	0.067816884	low
TCGA-B6-A0RU	23.57534247	0	6.282878	0	0.3527182	0.1790334	0.3595536	13.8205	1.354232	0	6.09121	0.9974719	0.4103344	6.85195	0.3763018	0.763497	0.6604291	2.546487	0.09412975	6.663876	0.6176869	1.646476	0.4964007	4.566648	0.720399644	high
TCGA-S3-AA15	1.438356164	0	2.781322	1.350966	0.1168612	1.296492	0.3573778	6.10527	0.9327793	0	3.239269	2.691038	0.1165288	3.821267	0.8641253	12.14202	0.4712846	1.807911	0.1871202	9.161539	0.3599011	2.275149	0.8223274	1.846377	0.287435314	low
TCGA-D8-A1JK	0.003	0	2.357126	0	0	0.451427	1.166585	11.45034	0.5796803	0.8205604	14.62221	4.808266	0.3286518	0.4292035	0.9295868	19.02484	0.9142552	4.154691	0	1.74586	0.09951433	0.3335523	0.3435926	1.285784	0.450937871	low
TCGA-BH-A1EU	3.523287671	1	3.771088	2.539919	1.757662	2.389709	3.359486	3.478294	1.605704	0	18.60855	4.038609	0.1606609	10.09403	2.206575	7.133725	1.434558	5.891615	0.1172667	1.318984	0.4112918	4.327482	4.457743	1.687451	0.757021878	high
TCGA-A2-A0D1	2.879452055	0	1.664955	0.2101074	0.654289	1.945188	0.1250567	18.25658	1.972209	0	10.14764	0.8590684	0.2066023	6.00049	2.070039	2.83256	0.5968385	4.217599	0	0.4621094	0.009877618	2.346518	1.726535	2.297245	1.174402493	high
TCGA-C8-A278	0.81369863	0	2.294251	0.2881084	0.4485949	0.3740764	0.600191	6.658038	0.4456938	0	13.05137	3.443362	0.08946384	2.464498	1.080951	5.017001	0.5276599	2.77601	0.05985817	1.227725	0.08126773	1.276845	0.3682777	0.4922003	1.308306547	high
TCGA-AR-A1AO	7.17260274	0	4.815197	1.566916	0.1807216	0.5307295	0.5872139	8.368673	0.8216827	0.1518523	8.706834	6.023359	0.07208308	2.597299	3.041666	15.45207	0.4555153	2.096902	0.434062	0.4786482	0.3437662	1.512311	0.5086799	1.427678	0.258463362	low
TCGA-OL-A5DA	4.884931507	0	1.191897	1.076621	14.38855	9.69393	0.1602022	13.76702	2.046583	0	26.78264	1.354459	0.4039624	9.848005	0.8017056	3.023843	0.824933	4.322316	0.1118408	0.7399736	0.03796078	5.630239	5.16076	3.862498	0.690030609	high
TCGA-E2-A10B	3.126027397	0	5.010005	0.5690095	0.1968816	0.9208163	1.05366	9.000112	1.611283	0	15.88479	1.13343	0.05889652	7.138769	2.390174	1.065429	0.7514603	2.132112	0	0.3650141	0.08916801	1.916527	1.42005	3.11068	1.429709654	high
TCGA-E2-A1LG	4.17260274	0	3.751587	0.306601	0.07956471	9.450235	0.06082998	32.40383	0.7797829	0	4.620942	0.4339394	0.10314	5.462175	0.1404986	4.133436	0.2750342	1.600186	0.0637002	0.9693594	0.043242	0.869632	0.5878741	1.361861	0.971098602	high
TCGA-BH-A0DQ	0.268493151	0	3.296879	1.786811	1.043297	3.555611	1.373709	5.643278	0.9369947	0	13.08245	0.2809905	0.04623691	4.860467	1.292167	1.254628	0.4674968	3.048747	0.2784243	0.8596667	0.1155027	2.811182	1.101219	2.44205	0.526942697	low
TCGA-BH-A18K	7.569863014	1	2.496952	1.141074	0.4935253	3.907873	1.056489	2.461166	0.5086173	0	17.00229	0.7775868	0.1673215	2.446712	0.9913171	0.8546317	0.5828788	3.054051	0	0.4705637	0.06258518	2.326235	2.361527	2.534213	0.811007584	high
TCGA-S3-AA11	1.153424658	0	1.300772	7.915	3.475978	50.31819	0.6039789	14.82053	2.44246	0	23.67052	0	0.1733048	15.61043	0.4708148	0.3420062	0.9330251	5.13311	0.1264955	0.5021602	0.05724645	4.155375	6.504067	6.656924	0.068056035	low
TCGA-BH-A1FD	2.764383562	1	7.305525	0.3469934	0.2701403	2.742368	0.654017	10.05028	0.4912962	0.1513246	16.43201	0.21827	0.1346861	0.8469271	1.381385	0.1949161	1.102407	4.875767	0	0.1430955	0.03262587	3.10638	0.7603682	0.7706382	1.30496103	high
TCGA-OL-A6VQ	1.643835616	0	4.01524362	3.44556083	1.78828515	9.80317438	1.09376536	8.49334606	1.48160422	0	20.41786414	1.95063214	0	4.59001166	0.9868213	3.87093894	0.82421724	2.76658275	0	0.18945379	0.22677688	5.00859317	1.25837875	4.47362142	0.208700371	low
TCGA-AR-A2LK	4.517808219	1	2.418491	0.4264427	0.7746504	3.972108	0.9306744	9.066484	1.308203	0	15.44705	0.2682463	0.1434546	2.480516	1.661033	0.2395451	0.7172578	5.649742	0	0.1758594	0.05012007	5.027178	1.207019	3.788349	0.694702523	high
TCGA-AO-A03O	6.802739726	1	0.9551278	0.8995763	0.1556301	3.520922	0.713908	26.05522	1.100711	0	15.25273	1.320346	0.3258939	3.666255	0.5668123	3.031905	0.6500498	1.685383	0	0	0.08458217	2.126271	0.6570816	2.049097	1.097108449	high
TCGA-C8-A1HE	1.02739726	0	1.587582	0.6591944	1.282986	5.507462	0.7520136	2.031152	1.650614	0	21.84585	0.5701502	0.298512	2.729174	1.208293	0.9257208	0.9485847	8.07174	0	0.2265359	0.07747551	2.71693	2.166744	1.06985	1.265469322	high
TCGA-GM-A3XN	5.531506849	0	3.582335	1.452318	3.391963	29.69931	0.7563715	10.62806	1.113823	0.1583398	11.34851	1.370332	0.1785112	5.18462	1.06067	5.0988	0.6785369	0.8745943	0.07543431	1.397472	0.2133646	4.73076	2.950415	5.210349	0.196711109	low
TCGA-BH-A0HO	0.208219178	0	5.341914	0.3403963	0.1766695	1.172171	0.5065126	2.622127	1.508343	0	13.49616	0.695891	0.00880836	2.593417	2.885726	0.9560514	0.8778813	4.646408	0	0.4679163	0.1120195	2.534405	0.6837525	1.86089	1.168995083	high
TCGA-BH-A1ET	6.904109589	1	2.153076	1.392661	1.879298	4.748524	1.823617	2.231402	0.8398502	0	28.50281	1.270242	0.4684885	2.217389	1.188612	3.285649	1.113938	8.051222	0.05786856	0.1914383	0.1505858	3.950095	1.703891	3.235715	0.972998535	high
TCGA-EW-A1P4	2.484931507	0	11.59423	0	0.2235396	0.3647079	0.2990818	33.17772	0.3500805	0.7513216	14.2367	7.044073	0.0111452	1.955113	0.863484	65.5652	0.8532091	3.285375	0	0.05920537	0.07086902	1.794269	1.061776	2.943226	0.043874126	low
TCGA-A2-A3KD	3.304109589	0	6.686493	1.309718	1.1653	1.182971	0.5568203	6.456937	1.216634	0	12.65759	0.5296208	0.02904966	4.028957	1.371823	0.8408063	0.8951409	6.009292	0.0777458	0.5658295	0.09675715	3.44949	1.332495	3.452147	0.590186128	low
TCGA-A2-A0CK	11.39452055	0	2.994357	0.2094715	5.001032	15.7509	0.1662375	16.52319	1.351103	0.182702	24.93354	0.9223502	0.04336357	5.256039	0.8159101	3.529983	0.6106907	2.691092	0	1.670076	0.1969544	4.084695	3.021853	6.72773	0.386504235	low
TCGA-A1-A0SJ	1.139726027	0	2.723495	2.137577	0.2218854	3.161546	0.4665075	10.67003	0.6053048	0	18.45129	1.411835	0.01106272	1.852877	0.5142564	2.161328	0.4154578	4.119239	0	1.351646	0.1205907	3.675661	0.4293743	1.679831	0.46500393	low
TCGA-HN-A2NL	0.216438356	0	8.2385	0.1917618	2.488164	3.052724	0.03804575	67.12268	1.367601	0	14.58207	2.472799	0.06947049	5.660274	3.492993	6.247647	0.817088	1.693708	0	1.00168	0.3245453	4.657197	4.062015	5.307169	0.596907202	low
TCGA-AR-A2LN	3.180821918	0	3.677642	2.218962	0.9597221	7.307064	2.714842	6.6093	2.792669	0.6451297	16.02483	0.8142158	0.09569928	6.580126	1.355773	6.232269	0.8846683	8.01763	0.3073448	1.626792	0.4346596	4.392536	1.890941	2.527228	0.130879158	low
TCGA-A2-A0EY	5.273972603	0	6.991153	0.8107086	1.051917	2.540002	3.297334	7.618924	0.8821479	0	11.76736	1.784867	0.3566351	2.875652	0.8126649	1.593893	0.560581	2.929281	0	0.5014881	0.08575476	1.940173	0.7032018	0.7617516	1.073056495	high
TCGA-A7-A3RF	1.117808219	0	2.283785	0.7258373	2.071948	3.073101	0.2160104	9.169635	1.284611	0	24.70704	0.1141438	0.03756465	5.000197	0.332612	0	0.7460603	2.768322	0.0754009	0.4988762	0.03412323	4.181812	0.5301768	4.774036	0.816635285	high
TCGA-E9-A243	1.676712329	0	1.722843	0.2983331	0.206451	0.4940138	0.8681144	1.225657	0.6727107	0	4.053512	11.79137	0.3499688	2.105083	1.788621	34.52193	0.4608968	2.555135	0	1.257626	0.1729787	1.163499	0.6174197	1.155247	0.306945769	low
TCGA-BH-A18N	1.282191781	1	2.160135	1.663536	0.8633941	11.88623	0.4243467	5.565149	1.482995	0	24.7871	0.1494883	0.04919651	4.80296	0.9801111	0.2669873	0.8171914	8.7776	0	0.3920117	0.03351709	2.485582	0.9113283	2.679563	0.970754875	high
TCGA-B6-A0IC	0.003	1	2.600181	1.195321	3.456433	13.6498	0.06775804	3.893563	2.749055	0	27.08145	0	0.008837445	11.34277	0.3521257	0.1918417	0.8807801	8.500843	0	0.5164076	0.02408345	4.661755	2.588131	3.092277	0.932531499	high
TCGA-AR-A256	7.819178082	1	3.269303	0.9878356	0.2050792	0.9591566	0.5095683	29.22032	0.8184653	0	10.52324	0.1242761	0.2147209	6.886193	0.927977	1.553707	2.30394	2.696792	0	0	0.01857614	0.6654421	0.07215495	0.9450584	6.010210346	high
TCGA-BH-A0DS	0.21369863	0	1.764016	0	0.4576584	2.314695	0.2624218	3.803834	0.5664467	0	8.343939	0.6240076	0.1026803	1.307431	1.49003	4.705593	0.5273346	0.7080244	0	1.393945	0.07254597	1.016061	1.730989	3.238833	0.817955843	high
TCGA-A8-A08C	2.41369863	0	5.739262	0.9176969	1.667033	4.507078	2.867636	3.81735	1.612139	0	16.18866	0.2886305	0	6.280027	0.9461944	0.2577482	0.994716	6.631708	0	0.06307432	0.04314299	3.334994	1.424425	1.56778	1.237915955	high
TCGA-D8-A1XQ	1.367123288	0	1.628693	0.1776627	0.1844179	1.464285	0.2114909	16.2038	1.285683	0	17.07	3.408546	0.4137605	0.4538948	1.027842	5.788295	1.514025	1.997138	0	2.002597	0.09187551	2.51958	0.4541985	1.517582	1.587443149	high
TCGA-S3-A6ZG	1.539726027	0	4.172875	3.580826	9.62042	26.06462	0.626859	8.047945	2.783514	0	16.59459	1.589969	0.04360483	8.946543	0.9169731	3.076339	0.5038673	2.536936	0	0.521183	0.0990251	3.211255	4.769552	2.878792	0.170905529	low
TCGA-E2-A109	3.882191781	0	2.34952	0.6089102	0.6320628	7.493525	0.402695	8.38042	2.373534	0	17.24202	1.021398	0.1260531	1.66677	1.023112	0.9121127	0.6220824	3.585407	0.08433916	0.8928231	0.0477104	7.05229	1.519628	9.778382	0.134872951	low
TCGA-E2-A1II	2.808219178	0	2.720588	0.6484971	0.5048661	0.9884352	1.029301	9.990955	0.4930995	0	24.26799	75.87417	0.2349342	1.035493	2.507381	15.66401	0.630207	1.04141	0	0.1782877	0.04573094	1.37953	0.296053	2.104978	0.658730009	high
TCGA-BH-A1F6	8.123287671	1	4.850257	0.7969982	0	1.259771	0.3689591	8.677028	0.3204222	0.6951454	5.505488	2.92447	0.3437293	6.338828	1.567408	4.476967	0.6752226	4.05297	0	0.5112667	0.03746866	1.224479	0.3395905	0.9077202	0.881179581	high
TCGA-AC-A5XU	1.246575342	0	3.913795	0.7029429	5.47253	2.566119	1.5806	10.54097	0.8232507	0	27.56956	0	0.0242532	3.8804	0.6308198	2.105936	1.17356	2.822109	0	1.0307	0.1542189	2.53379	2.652845	5.123829	1.066583915	high
TCGA-E2-A1IE	6.471232877	0	2.557362	1.582588	2.053454	6.450325	0.5023799	5.559064	1.435729	0	37.18744	0.1493249	0.06552364	7.13339	0.7705407	0.8889848	0.8754503	1.906088	0	0.1305277	0.03720049	3.815476	2.225257	3.352552	1.179814747	high
TCGA-AC-A5EH	1.4	0	3.426074	0	0.1346368	1.610853	1.801354	7.513525	1.55078	1.583811	19.23752	0.8158865	0.08055236	1.159803	1.768245	2.914361	1.144118	4.790696	0	0.427909	0.0487818	3.540948	0.9947814	2.5704	0.24297062	low
TCGA-E2-A574	3.230136986	0	2.544079	0	0.1148378	5.071197	0.175595	18.13504	0.3828957	5.596599	21.71386	0	0.09160901	2.745668	2.179943	88.24554	0.4796648	1.243626	0.09194016	0.06083051	0.01040205	2.981012	0.3636401	2.570412	0.000207322	low
TCGA-A2-A0CQ	7.383561644	0	1.796033	1.70671	0.9663296	14.64467	0.5848775	5.928129	1.545892	0	13.84456	0.1463967	0.0321194	4.211678	1.581961	0.8715523	0.4523385	1.245807	0	0.08531206	0.05835363	3.355591	3.683255	4.453097	0.316117327	low
TCGA-E2-A1BC	1.37260274	0	2.675612	0.5298452	0.2749956	3.46963	1.576828	3.918223	1.722658	0	17.87679	0.1666448	0.1645282	3.504999	1.456796	0.5952581	1.069411	6.381514	0.8806556	1.019672	0.2740012	5.541698	2.418858	1.448287	0.438535973	low
TCGA-AN-A03Y	0.02739726	0	3.873411	0.3391684	2.992548	3.695292	0.5046854	5.225336	0.8981836	0	5.257001	2.026804	0.2984038	3.110158	0.6799735	1.524164	0.5451117	1.906325	0.2113994	0.4662283	0.05580769	2.555325	2.291598	1.158861	0.682239754	high
TCGA-AO-A128	8.898630137	0	5.175385	0.8858576	0.09195405	2.260366	0.3866615	15.94064	1.282128	0	10.40788	113.174	0.1375388	1.996466	1.238119	56.32962	0.728431	1.280325	0.2208577	1.753516	0.10828	1.790238	0.452943	3.813735	0.033489446	low
TCGA-E9-A1R2	2.912328767	0	3.664975	1.769056	0.7651335	10.08647	0.935954	39.06497	1.298757	0	24.69298	3.431112	0.07629577	4.923142	2.077323	2.649944	1.146108	3.787862	0	0.8916539	0.01386121	6.010771	2.099792	4.02964	0.727601346	high
TCGA-E9-A248	0.161643836	0	1.53012	0.6971817	0.1809226	0.8855332	0.3458041	1.933381	0.4021584	0.3040425	8.238903	19.24137	0.1172653	2.162848	0.788718	9.594855	0.6254018	3.218827	0.07242413	3.162593	0.3031786	1.69938	0.3501065	0.9528442	0.452504216	low
TCGA-A7-A3IY	0.945205479	0	5.11588	0	0.5225872	1.273228	0.1198608	14.64377	0.8342522	0	12.93354	0.7600394	0.09379821	1.865	2.041709	2.714873	0.6322561	6.467784	0	0.3321823	0.1893445	3.177194	0.7722406	2.683443	0.895111284	high
TCGA-LL-A6FR	1.339726027	0	0.7866691	0	0.5255427	0.6573632	0.4520204	110.2934	0.7964911	0	4.07543	0	0.1310121	3.37229	0.6960189	3.412786	0.4163187	1.016307	0	0.4175763	0.03570289	2.064291	0.8783068	6.054596	0.914601367	high
TCGA-PE-A5DE	7.246575342	0	1.657651	1.317095	0	3.360716	0.5748891	7.304973	1.063644	0	18.72274	44.57306	0.04089862	5.480032	1.207107	21.01173	0.4922878	2.1151	0.1094572	1.448407	0.1981426	1.961274	1.154463	4.680219	0.238684007	low
TCGA-S3-AA14	1.449315068	0	6.631588	3.104017	0.644408	9.882789	1.354849	3.060574	2.89736	0.2707337	19.29768	0.5857579	0.04819315	7.207967	1.280163	2.789783	0.9513489	5.732388	0	0.256011	0.1605194	5.172422	2.380646	2.439314	0.200561279	low
TCGA-E9-A227	2.671232877	0	3.595429	1.73155	2.369284	4.994073	0.5933898	5.141349	2.410369	0.4118906	11.75447	4.703368	0.02444014	3.42556	1.082012	8.665521	0.6118959	2.780665	0	0.4760455	0.2072102	2.371937	1.52349	1.990031	0.183054612	low
TCGA-BH-A0B7	7.010958904	0	2.560428	1.853848	0.6414454	0.441867	2.084232	10.7897	0.5616859	0	24.72999	7.320706	0.1599054	3.345436	1.309674	3.471198	1.493603	3.969417	0.08559116	1.132596	0.1452559	2.446518	0.2256859	2.181771	1.615584668	high
TCGA-D8-A1JN	1.698630137	0	1.867698	0.8795352	1.217303	5.196823	0.1745008	1.987392	0.7840805	0	18.67881	1.844187	1.198669	2.113295	0.570978	1.976239	2.323109	5.649719	0	0.4030094	0.1378297	4.157803	3.372825	3.90672	1.867959732	high
TCGA-AR-A0U4	8.934246575	0	3.9924	0.2234321	0.8117466	0.6054289	0.3989626	12.94292	1.488016	0.1948785	7.691587	1.194641	0.1387609	1.151847	2.060535	16.81809	0.935331	4.126264	0	0.06142696	0.283609	2.099246	0.448807	2.900982	0.376678058	low
TCGA-AN-A0FK	0.583561644	0	1.35291	0.4299849	0.3347505	3.786639	0.7251304	4.372159	0.4396895	0	12.44555	0.3380928	0.03337986	0.6081151	0.5295418	0.4830693	0.3857146	3.62515	0	0.2955333	0.05053634	0.9146947	0.6281517	0.7345799	1.108544843	high
TCGA-E2-A3DX	3.630136986	0	6.763437	2.005934	1.249323	4.053927	1.472525	5.068266	1.946018	0	11.85251	8.264774	0.04152569	5.262059	0.9651718	9.239678	0.9896747	7.408978	0	0.8272208	0.330062	3.307056	0.9523828	3.01568	0.307711549	low
TCGA-AN-A0FZ	0.02739726	0	2.356808	1.108177	0.2156837	5.161065	1.484079	6.829171	0.6900829	0	13.90244	0.04356744	0.01433802	7.564572	0.5554255	0.7781181	0.4349108	4.893905	0	0.1142494	0.05209788	1.080473	0.07588603	0.4259685	1.86063392	high
TCGA-EW-A1PG	2.879452055	0	13.74085	0	1.037257	0.7521328	1.189529	3.284258	0.524008	0.2905204	13.69127	0.3142841	0.05171537	2.340184	1.793473	1.871047	0.5975872	8.023489	0.5536248	0.2747217	0.172251	1.417136	0.9123701	1.3657	0.55549699	low
TCGA-A2-A0CX	4.734246575	0	1.31436	0.576756	0.099781	0.8682347	0.6102883	10.7813	0.5444063	0	16.43031	1.148861	0.08954753	0.8858564	0.8369377	2.159868	0.3161734	1.852405	0	0.6342575	0.04519098	0.6134587	0.351069	1.37945	1.12917961	high
TCGA-AO-A03P	7.975342466	1	2.712095	0	0.7612791	0.761783	0.3201134	8.225595	0.7153332	0	16.45442	0.6458594	0.03795571	1.458796	0.5461213	0.8239359	0.4056958	3.886555	0	0	0.02068708	0.9100746	0.6428354	2.706304	1.124766577	high
TCGA-EW-A1J3	1.380821918	0	1.289538	2.371238	5.907359	10.90514	0.50182	1.266444	1.185437	0.1378803	13.04984	1.143549	0.098176	5.928255	0.7968474	0.8879946	0.7563029	2.157826	0.06568727	0.3476861	0.03715905	6.165217	3.723874	0.9182241	0.338951969	low
TCGA-A2-A1G0	1.687671233	0	2.994055	4.045515	2.652213	16.20267	1.182831	2.230633	1.362193	0	17.50394	0.736641	0.05509733	3.224998	1.573326	3.827338	0.7162503	6.154697	0.5308466	0.7609868	0.2402384	5.171098	2.877223	2.037015	0.112799568	low
TCGA-AO-A12B	8.189041096	0	2.078333	0.2346656	0.2435883	28.74654	0	5.495307	4.036284	0	11.17297	0.4428369	0.1335926	1.434582	0.2419527	0	0.8069361	3.203185	0	0.1290306	0.02206431	3.286386	0.3856679	5.85313	0.209909751	low
TCGA-AN-A0FX	0.02739726	0	6.123572	0.784292	0.5088208	5.822102	0.7002201	36.61165	1.603987	0	6.447531	0.6783495	0.1725071	23.61526	0.6738723	0.8811181	2.257202	2.991267	0.08147327	2.156211	0.1567031	2.919705	2.184083	1.473861	10.96976406	high
TCGA-C8-A138	1.04109589	0	2.024843	0.3861241	1.402819	1.438623	0.4596447	5.829775	0.6074444	0	6.150126	7.347253	0.0699415	2.994656	0.9399923	10.19415	0.2597774	1.705192	0	0.5838521	0.099839	2.464173	1.374937	1.978946	0.492833	low
TCGA-E2-A14O	3.723287671	0	0.2303655	0.5232736	0.3621133	16.60128	0.4152724	7.739253	0.5762443	0	5.108321	0.7131714	0.1715147	0.8116689	0.4496027	1.175751	0.1564663	2.941105	0	0.1438607	0.01640017	8.781483	2.038493	1.609116	0.234436333	low
TCGA-AR-A1AL	8.139726027	0	9.11447	2.873132	3.355174	4.649531	1.995115	6.344564	1.732654	0.2088299	13.32699	1.204862	0.09912989	7.995699	1.069738	2.958853	1.324457	7.689854	0.0994882	0.4607719	0.5177774	4.201956	3.978662	1.963367	0.284852653	low
TCGA-C8-A1HO	1.02739726	0	0.8636464	0.9263899	0.3846456	2.238278	0.2573156	8.677534	1.554542	0	16.88145	1.048913	0.2109535	3.67692	0.5518687	1.040759	0.4847565	2.23151	0	0.05093744	0.02613099	4.9924	0.5751674	2.405599	0.618291956	low
TCGA-C8-A131	1.126027397	0	2.392302	0.4078574	0.2116826	0.6677018	0.7282743	23.50059	0.4812261	0	18.54586	1.154499	0.2110806	1.004785	2.1727	14.43362	1.280529	2.619883	0	0.2242599	0.04793569	1.626794	0.7075438	4.459376	1.117606308	high
TCGA-E2-A56Z	0.690410959	0	0.5110564	0.8488017	1.101344	12.19468	0.1263024	15.43075	0.7010439	0	23.18682	0.5339235	0.03294639	5.237384	0.3768049	2.38398	0.713823	2.385382	0	0.2333563	0.04988007	1.69278	2.557476	7.975441	0.663234602	high
TCGA-EW-A1P3	4.41369863	0	1.063392	1.549558	1.206357	17.37838	0.5123903	4.774599	1.069898	0	13.62328	0.3249073	0.02673171	1.42565	1.56809	1.160574	0.6950099	1.866306	0.1073134	0.710019	0.1092723	2.197555	3.348394	3.706139	0.374328448	low
TCGA-E2-A10E	2.369863014	0	2.147468	0.6009078	1.247512	4.884799	2.106234	2.592178	2.100754	0	20.37734	1.700957	0.07256462	4.41372	1.571867	2.700376	1.587173	4.985767	0	0.1652043	0.05650003	3.621836	2.853006	2.874431	1.242376905	high
TCGA-A7-A26F	2.021917808	0	2.924379	4.53518	5.256842	0.9558015	2.549391	1.863212	1.458645	0.1318535	5.721896	1.426387	0.4146573	4.00701	0.8832468	1.358688	0.6780417	1.213828	0	0.5402939	0.3055995	1.661525	2.318857	0.4648701	0.237551014	low
TCGA-S3-A6ZF	1.567123288	0	2.488499	0.8541717	0.1108312	7.088247	0.7626091	3.553106	1.063818	0	9.874687	3.22381	0.2320837	4.647021	1.626842	2.878875	0.7662287	1.371699	0	0.4109573	0.09035216	5.375458	3.314558	2.845547	0.532931486	low
TCGA-AR-A1AH	10.43013699	0	2.960558	0.5985502	1.863926	1.216408	0.6729341	35.77926	0.9416302	0.1740194	14.48837	0.06275125	0.691822	1.929685	3.017115	0.2241485	1.551117	4.645806	0	0.1645561	0.009379728	2.581928	2.732512	1.363406	2.436091258	high
TCGA-OL-A5D8	2.665753425	0	0.5080877	2.3544	20.23024	32.57765	0.6228211	5.803626	2.620171	0	46.95409	2.632878	0.2301585	5.298975	0.6293549	0.5877928	0.8799991	1.470346	0.1087014	1.006884	0.03689519	4.869329	3.439472	8.848891	0.239914376	low
TCGA-C8-A1HG	0.945205479	0	1.219575	0	1.16393	1.308177	0.593243	13.35935	1.293603	0	3.84082	6.70064	0.01934366	2.250834	0.7279241	15.95653	0.7823273	2.40089	0	1.335842	0.1405722	2.584075	0.06825273	1.532483	0.525515977	low
TCGA-A2-A04Y	3.010958904	0	0.6028444	2.732284	0.3970643	20.93988	0.2168354	4.310473	0.5501938	0	6.551314	2.715539	0.1866552	3.684695	0.6886323	2.701252	0.2859473	1.842846	0.09082665	0.3004689	0.0462423	1.956813	0.3791937	1.120271	0.391094137	low
TCGA-E2-A576	2.857534247	0	0.7220847	0	4.716766	14.41151	0.3688091	30.03901	0.9206448	0	19.80966	0.519694	0.3741303	8.000064	0.4377488	3.016576	0.3551195	1.658435	0	3.9749	0.04855071	3.80794	2.56475	6.492596	0.843403341	high
TCGA-A2-A0YT	1.980821918	1	1.639312	0.5146557	0	4.784085	0.408433	3.383019	0.935594	0	11.81125	4.748115	0.1598116	1.455726	0.4028916	2.505505	0.7566229	4.270128	0	0.1414914	0.05645524	1.064402	0	3.751381	0.833538264	high
TCGA-AQ-A0Y5	0.471232877	1	4.602345	1.247167	0	3.12127	1.030997	3.970945	0.9810118	0	8.579553	0.0653757	0.1183331	1.773316	2.750388	2.101707	0.8856864	5.34081	0	0.05714612	0.2247564	1.473924	1.214632	1.136342	0.937337699	high
TCGA-A8-A095	3.498630137	0	6.984768	0.998961	0.7777085	3.158006	0.6936828	8.156865	1.78109	0.2178246	14.15764	0.3927367	0.02584989	9.217396	1.058593	2.244579	0.3920486	6.216331	0	0.4119584	0.152631	4.825663	2.097818	4.607851	0.363814308	low
TCGA-B6-A0X7	4.879452055	1	4.873326	0.7720421	3.806639	1.045993	0.5744027	9.872293	1.831969	0	25.0898	0.4249347	0.1098788	17.2499	1.105579	1.517873	0.5627007	1.549761	0.08020072	0.4245068	0.2812895	2.703025	4.335186	5.539573	1.415911264	high
TCGA-D8-A27R	0.84109589	0	4.002438	0.1604939	0.3331927	3.152928	0.3502641	7.121148	1.110941	0	18.58145	0.8581245	0.1328981	8.083485	1.222697	5.950164	0.1199749	2.448476	0.1333785	0.3529895	0.0905421	4.04007	0.410306	1.480602	0.980611388	high
TCGA-D8-A1JJ	1.673972603	0	3.912696	1.387969	0	7.745762	1.848944	10.50846	0.8734125	0	16.60599	0.7483519	0.1744499	1.908689	2.407831	2.004844	1.422934	6.368328	0	0.2180494	0.06525148	3.233787	1.810394	1.761452	1.276968942	high
TCGA-BH-A1F8	0.002739726	1	0.5852043	1.711961	0	0.3285861	0.6113793	2.532002	0.4039847	0	24.2772	2.099914	1.098641	1.015333	4.54029	1.730983	1.945223	6.048257	0	0.094132	0.05633816	1.487072	1.125429	0.4094566	5.967878178	high
TCGA-A8-A08G	1.663013699	0	3.637369	0.5465308	0.2836557	49.48746	1.481909	17.62593	0.9266668	0.1588955	15.69407	1.317844	0.07542644	11.90997	1.61746	3.479354	1.375456	4.680876	0.07569908	0.1001698	0.08564542	1.324095	1.297417	2.365336	2.36507544	high
TCGA-D8-A1JE	1.575342466	0	1.037757	0.556575	0.3851584	0.5446057	0.8465928	1.714955	1.186918	0.1618157	11.12102	0.291753	0.009601581	2.454548	2.008505	2.292723	0.9985431	5.213801	0	0.1530161	0.06977556	1.973311	1.321261	1.077624	1.155468055	high
TCGA-AN-A0FN	0.597260274	0	2.295925	1.459392	0.5680808	1.81247	1.882042	5.733384	0.9661883	0	7.90454	2.237636	0.08496979	0.9903755	2.831782	5.738471	0.8182102	4.833697	0	1.95596	0.3344701	2.522426	1.099302	1.682912	0.579421416	low
TCGA-AR-A5QP	3.246575342	0	3.23104	0.5102981	0.9269768	7.172979	0.8605717	13.52232	1.016871	0	37.84305	0.2407454	0.5810142	4.167236	1.373822	3.726435	0.7820051	1.843827	0	0.9119071	0.191922	4.161248	2.189844	4.79482	1.160480454	high
TCGA-E2-A155	1.753424658	0	1.294134	2.104148	0.3640255	14.2539	0.03478877	10.91378	1.360865	0	32.22322	0.2757451	0	2.607856	0.3615813	0.5909797	1.350094	8.447534	0	0.09641359	0.04121695	4.227423	1.921178	0.7788505	0.981408457	high
TCGA-D8-A1XD	1.430136986	0	9.619662	3.363075	1.269436	52.08823	1.698424	22.23232	1.491026	0	18.32679	0.1923166	0.1898739	4.323912	0.7180197	0.3434791	0.8456243	11.29238	0.2540804	0.3362152	0.01437324	4.552659	2.735656	2.716021	0.174134804	low
TCGA-BH-A42V	1.739726027	0	4.451103	1.768324	4.038232	23.49874	0.7718427	11.22427	2.216247	0	21.50277	2.335899	0.2196409	8.220666	1.347169	4.767926	0.8724444	4.401568	0.0734783	1.652929	0.5403636	5.141001	2.260379	4.531468	0.294770359	low
TCGA-E2-A2P6	2.879452055	0	1.60523	0.3083909	2.320847	26.06152	0.1835553	7.506847	1.786991	0	15.55468	0.3879757	0.1197024	3.665054	0.7419239	0.6929277	0.6685462	1.980958	0.1281442	0.2967448	0.101487	0.9293781	1.154455	5.742672	0.553652638	low
TCGA-C8-A12W	1.054794521	0	7.214975	1.638877	1.41766	1.480276	1.463198	18.51598	1.790456	0.2382393	3.415012	0.9449977	0.01413628	2.143357	1.502017	3.375547	0.8984206	4.825045	0	2.47812	0.1284121	2.856861	0.2493943	2.706506	0.3129339	low
TCGA-LL-A73Y	1.306849315	0	6.184401	2.199015	3.652205	3.451035	0.3926585	103.2624	1.476035	0	25.30882	1.037439	0.477989	8.637785	1.435958	1.482299	1.693157	4.061064	0.2741238	1.450951	0.4135223	2.066075	1.48577	3.381089	2.064231411	high
TCGA-A7-A0DA	2.97260274	0	3.118158	0.9421665	0.391196	0.3191208	1.233718	24.61798	1.432795	0	11.55354	0.1185306	0.1852897	6.576429	1.252057	1.058483	0.5070981	2.420813	0	0.5698539	0.01771734	1.770416	1.307563	2.961633	1.129149866	high
TCGA-AO-A0JJ	5.169863014	0	0.9829858	0	0.2188981	2.380902	0.9204538	7.017588	1.139019	0	11.84632	3.714207	0.04365514	1.452724	1.401205	4.027544	0.803965	4.233104	0	1.449401	0.2676762	2.317762	1.963933	5.476013	0.55728451	low
TCGA-E9-A3X8	2.536986301	0	0.3804835	0	0.9414299	16.07634	0.6837683	38.22928	0.361454	0	4.722034	1.711494	0.2159132	0.7778754	0.633796	22.41611	0.3254275	2.039027	0	2.94223	0.2643525	3.826485	1.324929	5.763812	0.169125354	low
TCGA-AO-A1KR	6.884931507	0	0.733974	1.318264	1.824518	1.637199	0.6102722	58.08548	0.7949848	0	7.149559	4.077051	0.1364498	0.952239	0.1384371	12.34178	0.2627865	1.234904	0	0.4228271	0.06197455	1.441103	1.765328	2.327174	0.360821104	low
TCGA-AC-A23C	1.602739726	0	3.653037	2.059321	0.5344053	4.223823	2.315239	3.807188	1.718837	0	12.96151	1.997043	0.1598658	6.286796	1.356533	6.169488	1.372645	5.787297	0	0.8492364	0.1371521	3.498505	2.193624	1.289975	0.807215871	high
TCGA-D8-A27W	1.021917808	0	2.532132	0.8502544	0.07354864	0.2399912	0.7028811	2.969173	1.567973	0	1.359127	3.298165	0.05867159	0.6206404	0.9010095	3.184081	0.3177978	2.503249	0.0588837	0.9350232	0.09326883	2.286025	0.3622824	2.614612	0.319881516	low
TCGA-AC-A3YI	1.936986301	0	18.12969	1.085403	2.957516	16.11473	1.399743	17.39094	1.39449	0	7.110443	0.3413766	0.2106504	5.446964	0.7149856	6.401866	0.7708084	1.960908	0	0.7460095	0.2296224	3.75204	2.923509	1.761572	0.291952106	low
TCGA-AO-A126	9.060273973	0	1.2104	0.1811631	5.07739	6.852056	1.114232	8.484811	1.453515	0	19.51618	0.7407234	0.03750333	6.975629	1.535819	2.035289	0.3656498	2.472876	0.3011113	1.145542	0.1618207	2.023262	3.010458	4.642446	0.725795187	high
TCGA-D8-A1XJ	1.819178082	0	2.370351	0.5260458	0.09100797	1.108656	0.3131044	9.83338	0.5333214	0	9.730203	0.2757499	0.4174462	4.159844	1.084763	0.3939932	0.393238	4.364634	0	0.2892458	0.008243529	1.865072	0.160101	2.75598	1.309240403	high
TCGA-BH-A1FN	6.005479452	1	5.785847	0.9232343	0.159723	6.705856	1.221138	12.32716	0.9682788	0.5368326	12.96582	0.8711161	0.2548301	3.523996	3.225896	0.3457379	0.8741907	6.424622	0	0.423033	0.04340329	3.873388	0.505772	0.4205974	0.901564392	high
TCGA-AN-A0XT	0.02739726	0	3.745307	2.06241	3.746451	2.677806	0.5626287	6.990312	0.8381759	0	14.79122	0.3243305	0.106737	15.1721	0.324875	0	0.828677	9.521965	0.3213686	0.7087584	0.1090783	1.142528	1.271072	2.290204	2.003280073	high
TCGA-E2-A1B5	2.695890411	0	1.40305	0	0.6432606	3.09849	0.4566671	12.98428	0.6127938	0	9.400439	9.912312	0.07330645	2.26981	0.8722059	13.52625	0.3441258	2.701154	0	1.314284	0.1997718	1.694914	0.420317	1.996374	0.58605326	low
TCGA-A8-A09E	4.087671233	0	0.4135869	0.9258444	0.120131	3.423386	0.2755329	9.414147	0.8375016	0	11.73395	0.2183948	0.8744623	1.858497	0.3314566	0.7801095	0.5882863	2.044346	0	0.2545373	0.06528901	1.025794	1.098937	3.47974	0.984619247	high
TCGA-A8-A07P	0.915068493	0	1.189032	0.3924356	0.3055176	0.7532227	0.8564558	6.045987	1.440538	0	21.23878	0.3085681	0.06092977	3.616518	1.202626	1.983979	0.3813674	3.781232	0.1630668	0.1618351	0.07379704	2.260963	0.8599455	2.480594	0.915347785	high
TCGA-A8-A09Q	2.084931507	0	2.559707	0.8196026	1.020919	1.462065	0.4553084	1.616264	1.194831	0	1.880973	1.392003	0.1018016	1.847147	1.502318	2.762364	0.3185947	5.791216	0	0.4506575	0.1233003	2.528102	0.8381327	1.624229	0.486670466	low
TCGA-BH-A201	2.345205479	0	10.88257	3.985964	1.182149	1.435804	0.79082	8.889691	1.164551	0	10.92264	0.1790929	0.127702	2.701717	0.9676377	1.066205	0.7236295	5.029349	0	0.2609141	0.1338494	6.258482	2.772845	2.788678	0.120164472	low
TCGA-UL-AAZ6	1.419178082	0	0.6163389	0	0.1715633	3.041664	0.1639576	25.97266	0.4420241	0.144157	12.31348	0.1039658	0.1026452	3.853091	0.2177478	2.97094	0.6548249	1.459801	0	0.5907098	0.02331039	2.402554	1.810882	2.541241	1.09491061	high
TCGA-BH-A0DX	5.906849315	0	3.010127	0.4166209	0.864924	1.763919	1.570503	2.182322	1.660401	0	17.1962	0.262068	0.07546563	1.976721	2.231317	2.340278	0.7163095	6.021395	0.08655821	0.8590446	0.09793137	2.178738	1.559611	2.135247	0.909863976	high
TCGA-A1-A0SI	1.739726027	0	1.643407	1.358488	0.4028977	5.609242	1.15511	14.11233	1.903084	0	11.73294	5.249273	0.1305694	1.806172	1.378441	4.360578	0.7688922	4.674796	0	0.6936086	0.06386554	2.339422	0.9214093	3.448077	0.469802493	low
TCGA-E9-A3Q9	2.742465753	0	0.4656085	1.225885	0.4948598	6.105259	0.2702412	2.686063	1.157126	0	6.928482	2.527565	0.04229594	1.292533	0.8738441	1.68328	0.3054642	5.249674	0	1.085972	0.1728948	1.835113	2.78578	2.745839	0.342078967	low
TCGA-E2-A1IH	2.810958904	0	2.715423	0.1680402	0.8721479	1.309087	1.06686	7.041757	0.8988184	0	13.75674	2.219757	0.1826303	2.284549	2.310112	10.57201	0.6908883	6.341542	0	1.385951	0.2369983	1.638392	2.270735	1.090894	0.95720527	high
TCGA-A8-A09T	1.58630137	0	3.301357	0	0.8270654	1.619242	0.2107735	6.874164	0.3621125	0	15.28359	1.169453	0	2.180998	2.129847	1.790273	0.7544442	5.544581	0.2207186	0	0	2.448257	2.424952	1.451936	1.292345406	high
TCGA-E9-A5UO	2.150684932	0	0.6800591	1.06104	0.4130187	5.81005	0	8.173362	0.9041563	0	50.47313	0.08342857	0.04118445	6.292833	0.2734972	2.682073	0.6741902	2.555858	0	0	0.03741139	2.586285	0.04843879	7.069395	1.475038852	high
TCGA-D8-A1X5	1.547945205	0	0.5517003	2.630138	0.8190432	18.8564	2.243837	0.9724979	1.020631	0	17.1624	1.323553	0.09528331	0.7679442	1.401103	1.772908	1.120689	3.801324	0	0.1446179	0.04945948	1.585256	0.3842288	1.168255	0.771807266	high
TCGA-D8-A140	1.104109589	0	1.58121	2.18068	0.2515106	10.99719	0.7210823	14.63303	1.728012	0	13.69423	3.353087	0.1003182	5.615446	0.7494655	3.266533	1.122982	3.307364	0	1.265658	0.0797367	7.860359	2.522004	5.877919	0.219782368	low
TCGA-A8-A09V	1.252054795	0	4.894969	3.824708	10.86563	23.5002	1.158209	8.063375	3.261833	0	20.92703	0	0.02083603	19.64385	1.510514	0.6784571	1.08345	5.818765	0.0836454	0.2213697	0.05678147	4.35358	9.70443	3.095088	0.420431118	low
TCGA-AC-A2FB	3.380821918	0	3.393517	0.9176605	0.9525527	1.740595	0.3641298	6.107518	1.51102	0	10.31004	10.50573	0.08548593	11.88971	2.050006	14.43332	0.7545823	5.157792	0.07626221	1.311894	0.2415911	3.188453	0.8378639	1.003339	1.018049886	high
TCGA-A8-A09X	1.167123288	1	9.515537	1.230975	0.1064817	0.7180689	0.3663403	6.3216	0.7531033	0	9.873672	1.806754	0.1486505	3.818822	1.092923	2.304913	0.5521187	3.624137	0	0.282021	0.08680633	1.236571	0.4495735	1.472086	0.811522785	high
TCGA-OL-A5RY	2.060273973	0	1.16415	0.8173469	0.9898289	1.414977	2.108114	3.525847	0.8857994	0	15.21168	1.885171	0	2.224894	0.8739403	11.63122	1.120159	1.750084	0.2264188	3.520435	0.5635712	1.448933	0.7960249	3.723584	0.487923852	low
TCGA-E2-A1IL	0.323287671	0	3.470683	5.334201	0.8651593	3.839333	1.322889	3.081764	1.538475	0	43.62316	0.7339901	0.3450797	6.372859	0.9357374	1.123639	0.9968761	4.283047	0	0.4582819	0.09403972	5.85095	4.139804	7.973758	0.176412598	low
TCGA-BH-A0B8	4.298630137	0	3.196766	0.4957605	0.385958	1.483284	0.4426177	2.291354	2.677735	0	5.136905	0.5457364	0.05131473	2.883721	0.4401619	0	0.5558981	2.587433	0	1.63556	0.02330681	4.833666	0.4073859	1.609205	0.392046019	low
TCGA-C8-A12U	1.054794521	0	0.7683786	0.2300096	0.596888	4.85617	0	9.213363	0.578956	0	32.6175	12.08107	0	2.434473	0.2108019	7.235361	0.8081195	1.292789	0	0.252941	0.0540663	1.141684	5.292221	7.544543	0.565279068	low
TCGA-A8-A099	0.832876712	0	1.308372	0	0.4370363	1.045778	0.7100251	4.28108	1.556532	0	35.83779	0.5296798	0.2178967	2.98684	1.012904	0.7095094	1.494982	4.056723	0	0	0.09896722	3.657198	1.422341	7.624341	1.37897986	high
TCGA-AN-A0FY	0.02739726	0	12.0464	1.184947	1.142145	32.81538	1.175474	24.41044	1.278268	0	11.6547	0.6921292	0.1051289	19.24509	0.8823701	0.7607067	1.670347	7.611541	0	0.2792322	0.007958141	5.911654	2.472933	1.619477	2.771943854	high
TCGA-BH-A0C1	3.865753425	1	5.574795	0	1.58222	0.7413292	1.44229	2.601226	0.7255328	0	31.72839	6.047885	0.3640894	1.84012	0.8462445	6.586325	1.437449	2.636079	0	0.3868221	0.1653669	2.120112	1.156197	2.243471	2.09394914	high
TCGA-EW-A1OV	2.161643836	0	1.15173	1.21515	0.6306765	2.469498	0.337522	7.188859	1.325414	0	9.947915	7.949432	0.03773299	1.98465	0.9883865	10.10225	0.5631879	3.707638	0.1009851	1.737187	0.1942315	1.938716	1.42014	2.574171	0.332166501	low
TCGA-B6-A0X0	10.80821918	1	4.035901	0	2.615742	3.107702	0.1538328	5.25601	1.789022	0	11.08831	0.2438639	0	6.809363	1.354606	0.435543	0.8694161	2.178996	0.1610913	0.106583	0.1275803	3.848616	1.486673	5.298469	0.69034371	high
TCGA-E9-A2JS	2.476712329	1	7.021662	0.5348011	0.5551359	2.334723	0.2475787	11.09561	1.103091	0	23.29539	0.392475	0.4612976	7.238226	1.388732	0.8011012	0.6130005	1.288242	0	0.1960399	0.03352292	3.950235	1.074253	2.253661	1.569075702	high
TCGA-GM-A3NW	9.208219178	0	1.666355	1.225656	4.876991	8.741033	0.2837001	8.937879	1.938895	0	22.60081	0.4497364	0.02114401	5.107035	0.3393314	2.065457	0.5497327	3.11641	0.0848818	0.730086	0.1056381	8.075399	3.804861	7.328623	0.150453139	low
TCGA-D8-A1JA	1.375342466	0	3.377724	0.1774586	0.09210308	0.4207489	0.246456	0.6561561	0.6327972	0	10.27278	1.39534	0.03673646	1.036282	1.27062	2.79114	0.8887996	8.406841	0	0.341514	0.05839909	1.447094	1.361031	1.212671	1.226880785	high
TCGA-E9-A3QA	2.515068493	0	8.624387	0.160421	0.1665207	1.883653	0.222794	55.26268	1.295509	0.1399199	12.61097	9.283719	0.08302358	2.356613	0.827013	15.13899	0.3717533	3.349026	0	2.205183	0.09804274	1.962241	1.083888	1.699178	0.410580303	low
TCGA-E9-A1RB	2.673972603	1	7.205482	0.2925789	0.2277776	11.01654	0.5224319	12.08027	0.5446654	0	11.82577	0.1380311	0.07570999	4.458209	0.9804094	1.150449	0.6233324	1.527003	0	0.2010927	0.04814175	3.345373	1.202118	1.249594	1.051114849	high
TCGA-C8-A1HJ	0.01369863	0	1.110875	0.3864582	0.267435	0.3199707	0.1022317	7.938532	1.384821	0	5.912762	0.931863	0.05333489	0.6876037	4.117409	7.815045	0.4333369	1.034344	0.1070554	0.6020654	0.06056088	0.685085	1.082083	2.244747	0.716767997	high
TCGA-AR-A250	7.416438356	0	2.539459	2.189587	0.3246915	2.789957	1.923845	14.07168	0.779141	0	5.705425	2.803831	0.04856523	2.832668	1.39755	2.635613	0.8651625	4.144114	0	0.1719917	0.08087932	6.071837	1.59935	2.297833	0.369619838	low
TCGA-E9-A6HE	2.320547945	0	0.5124495	0	0.6041426	12.30988	0.346416	13.15112	0.9664811	0	11.6293	1.525437	0.07028286	1.212559	1.700244	7.846395	0.681618	0.7788702	0.08061364	0.9600575	0.1003263	3.267207	0.9919522	7.556697	0.353608526	low
TCGA-E9-A1NG	2.153424658	1	2.146766	0.7622823	0.2967249	1.398542	3.138182	5.637102	0.6095987	0	14.52413	0.3596251	0.02958811	0.5564252	2.19412	2.140978	0.8405038	8.109897	0	0.2095701	0.1971012	1.722931	1.183195	2.34409	1.126699447	high
TCGA-D8-A27H	1.087671233	0	3.62681	1.250452	0.432666	0.3294202	0.7442737	14.51287	2.469919	0	15.52671	0.3932874	0.04314356	2.243876	2.781508	1.873106	1.900674	3.681479	0	0.4010767	0.2351462	3.177286	0.8372591	1.637795	1.224930506	high
TCGA-EW-A2FV	2.15890411	0	2.103143	0.9074156	0.1569863	2.424653	0.6601184	7.735563	0.745489	0.1319086	7.848234	2.568571	0.02348099	1.938797	1.0742	4.927302	0.4069952	3.40014	0.1256846	0.3326278	0.2061882	1.76946	0.6904248	2.790388	0.416346077	low
TCGA-A2-A0D2	2.81369863	0	13.72394	0.8766837	1.02377	0.494902	1.565416	64.69599	0.6895929	4.0144	4.767174	5.514622	0.02268575	2.819701	0.5021709	22.65308	0.3768275	5.807385	0	0.6025546	0.1133409	2.331182	0.5202928	1.198171	0.005215696	low
TCGA-BH-A18Q	4.635616438	1	18.2886	1.92731	0.8573966	2.42468	0.6555095	31.21981	2.699937	0	11.88306	4.069999	0.5129751	10.11161	0.6939285	12.9915	1.276078	5.084699	0	1.589594	0.6213062	2.049957	2.061384	2.163701	0.370933138	low
TCGA-C8-A1HL	0.868493151	0	2.052279	0.9968494	1.29344	3.798477	0.9888802	5.528801	0.3789886	0	9.091246	0.4702876	0.02579525	2.751414	1.270481	1.119917	0.3725901	3.401749	0	0.1370292	0.1757404	4.506211	1.046692	1.788153	0.582087932	low
TCGA-D8-A143	1.180821918	0	7.326111	1.199748	0	0.3792751	0	9.611526	0.553645	0	13.23275	2.264041	0.1986919	1.55446	0.8796475	19.67883	0.3587417	4.23864	0	1.715169	0.07896395	2.169363	0.1752676	8.854412	0.14112591	low
TCGA-GI-A2C8	0.616438356	0	1.441978	0.9768863	0.5915178	1.930139	1.033682	2.709041	1.0587	0	10.20583	0.8193241	0.06740981	6.39539	1.902531	2.560809	0.4259836	4.052642	0	0.6266632	0.1837024	2.71308	0.8027459	1.279489	1.052527093	high
TCGA-BH-A0DZ	1.356164384	0	2.354848	0	0	0.4086236	1.705394	11.70942	0.4744775	0	8.213102	2.134328	0	1.155809	0.9588207	4.066057	0.3720075	4.359053	0	0	0.06380565	1.283184	0	0	1.258431956	high
TCGA-AN-A0AR	0.02739726	0	3.769204	0	1.431672	1.355675	1.867196	5.299713	0.3999207	3.538147	14.03406	0.2041365	0.5206542	4.567451	5.084094	6.198021	0.07277812	2.996602	1.348481	0	0.03051326	2.905232	3.703814	5.599573	0.010682333	low
TCGA-BH-A1FH	2.832876712	1	4.091169	2.219416	0.8377471	1.366796	3.002282	7.584638	2.264218	0	18.41822	0.8249589	0.1148627	3.470231	1.502443	3.62679	4.524799	7.776264	0.5030307	1.220344	0.578611	3.397907	2.321176	2.481786	2.202341498	high
TCGA-BH-A0EB	2.04109589	0	3.064982	0.9529424	0.1978352	0.8607223	1.096576	7.164493	0.7695659	0	14.65606	0.7792609	0.2761817	1.938977	1.965069	1.927061	0.9973018	4.437911	0	0.2619872	0.1791998	1.824452	0.7656685	0.9767956	1.480492191	high
TCGA-D8-A27T	1.090410959	0	1.411231	1.44495	0.5356752	2.517009	2.743934	4.45227	1.02834	0	16.54531	2.2723	0.2243439	4.011764	1.206045	6.957167	0.7098138	2.983396	0	1.362007	0.06793032	4.134995	2.035494	1.481119	0.692241317	high
TCGA-AR-A5QQ	0.882191781	1	1.18764	0	0.1259391	1.671167	0.6258513	14.35535	0.3053889	1.05821	10.88828	9.768691	0.03767428	0.8856143	0.6115682	14.72088	0.1632518	1.753516	0	0.4669763	0.1939292	3.441244	0.132931	2.653074	0.130573466	low
TCGA-AN-A0XV	0.443835616	0	2.008381	2.545978	0.1016455	4.355958	1.321096	4.948278	1.396718	0	16.67025	1.539906	0.6892239	2.054992	0.7291774	4.620478	0.9808846	5.346552	0.08137829	1.399903	0.1473133	2.326098	1.144413	2.40896	0.529470181	low
TCGA-LL-A5YN	1.224657534	0	0.6067662	0	1.965366	4.970108	0.1408679	12.54307	0.6205475	0	22.53698	5.061721	0.587933	3.735887	0.8811879	10.90151	0.4776857	0.9501676	0.2950292	2.08214	0.2225293	2.013862	1.771951	4.52846	0.682636034	high
TCGA-GM-A3XG	3.643835616	0	1.950722	0	5.012312	10.85992	0.7664173	18.21132	1.215432	0	11.67724	0.7897277	0.1299495	6.229907	0.9736041	3.254907	0.8229962	2.636475	0.3210321	0.1593036	0.8807926	4.279992	3.209621	4.157644	0.377099459	low
TCGA-XX-A89A	1.336986301	0	1.861754	1.597607	0.9673726	4.900187	3.2225	9.353036	1.158925	0	9.48542	2.596112	0.1102425	5.551445	1.448942	5.384528	0.5971341	4.489748	0	3.586973	0.2378391	9.534811	2.090782	3.09324	0.243275582	low
TCGA-W8-A86G	0.950684932	0	2.541134	1.099461	4.707718	72.67966	0.2181343	15.92233	2.349448	0	22.07837	0.1728991	0.2987302	10.38296	1.417003	1.543996	0.8629802	3.310509	0.2284268	0.4534031	0.3747387	5.11624	6.976797	6.292314	0.196604166	low
TCGA-C8-A3M8	1.079452055	0	2.03584	0.9809324	1.090961	2.626368	0.7228675	13.64448	1.366824	0	22.32021	0.2644449	0.01450479	5.114488	0.3130505	0.472301	0.4085429	2.025337	0	0.2311563	0.05270379	2.956174	1.637731	5.649878	0.579613988	low
TCGA-AR-A1AP	7.824657534	0	3.111596	0	1.054431	9.502714	0.7485675	7.154219	0.9740512	0.5062808	19.8331	0	0.01502047	2.012602	1.196973	3.260616	1.12818	4.427723	0	0.7181236	0.02728878	5.762398	0.6359838	4.264103	0.483568155	low
TCGA-E9-A1RH	3.882191781	0	1.923443	0	0.09178405	0.1796963	0.7718931	3.596361	0.6120582	0	10.2372	0.2224812	0.04576151	0.766452	0.4355795	0.3973533	0.4098112	3.265892	0	1.653037	0.03325532	1.410733	0.258346	1.329318	1.094827643	high
TCGA-C8-A12P	0.980821918	0	2.7396	0.2137186	0	0.3378132	0.6360302	8.560802	0.7060593	0	11.42013	0.7393974	0.840613	0.7995161	0.9793566	0.9604142	0.2236671	3.088862	0	1.82145	0.03014216	1.780664	0.4292956	1.533477	1.159002054	high
TCGA-E9-A1R0	2.356164384	0	2.70155	1.038024	0.9877014	5.937942	0.6521597	3.091812	1.651148	0.1508948	17.95573	1.142663	0.01790714	4.301538	1.377462	2.137987	0.4914413	3.611711	0.07188751	2.04521	0.1707994	3.526923	2.274626	3.192021	0.403032569	low
TCGA-E2-A14Z	1.542465753	1	1.880391	0.7049712	0.7317763	4.0858	0.6993354	7.819929	0.8995629	0	17.82905	4.951855	0.9486039	2.036924	1.57487	3.432022	0.8256195	4.528402	0.1952889	0.8398601	0.09942681	1.499666	0.600758	0.8029085	1.645095901	high
TCGA-AN-A04C	0.147945205	0	0.6515463	0.1421453	3.172326	1.31599	0.02820178	21.19858	0.4546956	0	11.7829	0.8047256	0.3384	0.8495223	0.3256875	3.193881	1.073212	2.853357	0.05906493	0.8988219	0.04009539	1.889886	1.19402	0.9713557	1.57820371	high
TCGA-A8-A075	1.419178082	0	5.094171	1.999119	0.6225394	7.087199	0.3966275	2.094337	0.8596289	0	5.409662	3.0809	0.1862308	3.675486	1.030599	2.245924	0.6276533	2.889315	0	1.154174	0.05638982	2.97687	0.6571018	0.6830531	0.547519756	low
TCGA-A8-A076	4.498630137	0	4.109629	0.7221611	0.4685123	0.7949597	1.074582	7.676835	1.685205	0	20.90235	0.8517427	0.07474883	3.302856	1.365076	0.6084877	0.8772421	5.218677	0	0.2481748	0.02546281	3.904595	0.9890468	3.022638	0.901183428	high
TCGA-AC-A2FF	7.55890411	0	5.852153	2.559681	1.23361	1.155985	2.067649	3.943525	0.8916597	0	8.67385	2.530191	0.09462327	3.761883	2.042212	5.135161	0.7380459	6.606233	0.07597226	2.161422	0.3781996	3.046684	2.203551	1.186936	0.373644775	low
TCGA-GM-A2DM	8.838356164	0	3.798769	0.9978974	0.9063605	4.337636	0.5939522	7.379486	1.504465	0	31.31874	0.7846372	0	4.780201	1.114626	2.242189	1.24949	4.406892	0	0.2743464	0.1759252	3.449551	0.9566802	3.068629	1.299785583	high
TCGA-AR-A24K	4.24109589	0	4.831156	1.901701	1.085705	13.44073	0.9432492	5.156488	1.89476	0	13.0931	0.1196231	0.01968396	1.284029	1.013057	0.4272957	0.7676581	3.66469	0	0.05228242	0.05364191	6.000731	2.500324	2.144233	0.228297252	low
TCGA-AR-A0TS	7.008219178	0	8.005552	0.6619646	0.3435672	1.569496	0.3502254	18.35719	1.434808	1.154737	18.7821	12.83891	0.3654295	11.03304	1.251288	8.42847	1.369063	4.783667	0.09168765	4.185776	0.4253126	3.011939	1.853501	3.61885	0.4015812	low
TCGA-E2-A15G	1.517808219	0	3.862927	1.830287	3.324789	13.983	0.5446967	3.947719	1.775617	0	23.87583	0.4797124	0.0473619	8.433571	1.310502	0.342708	0.9349397	4.408836	0	0.2515953	0.1434098	5.02913	7.24157	3.126835	0.463016711	low
TCGA-A7-A3J1	0.939726027	0	2.932161	3.543865	0.3678614	15.86451	1.089816	8.189688	1.969888	0	17.72288	4.959984	0.2842818	13.71021	1.71531	4.578585	1.019929	4.6951	0.1472565	2.776742	0.2582378	4.774553	3.397488	4.298543	0.40722132	low
TCGA-A8-A0A7	0.082191781	0	1.395012	0.6775966	0.5275204	0.2486342	0.6049618	3.549352	0.6928901	0	6.904982	14.11887	0.05260205	2.063448	1.309947	19.79251	0.5951698	2.176281	0	2.468315	0.3902277	1.411403	0.4640064	1.041836	0.404004814	low
TCGA-A2-A0ET	2.920547945	0	1.811958	1.338214	0.2976635	7.209087	0.1517161	13.7839	1.142854	0	7.988986	3.006356	0.03957563	4.919009	0.5803794	3.006851	1.186144	1.688511	0.07943733	0	0.04493745	1.457262	3.630632	3.592576	0.673449665	high
TCGA-D8-A27K	4.002739726	0	5.703649	1.774409	1.151173	8.313967	1.10014	3.280454	1.593466	0	22.86834	0.6278403	0.05739499	8.682049	1.600822	1.993472	1.508819	6.233265	0	0.548807	0.1564105	4.639678	2.106147	3.334513	1.098567702	high
TCGA-E2-A14U	3.610958904	0	4.007061	0.5974291	5.891378	12.63595	0.2370613	9.8178	1.963277	0	21.86239	0.4384361	0.11337	12.68299	1.152113	3.355929	0.774106	5.116804	0.2482468	0.1642479	0.4025727	5.260094	3.272873	4.082558	0.672485113	high
TCGA-BH-A0BV	4.161643836	0	1.246971	0.2507931	0	1.868813	0.696607	9.582222	0.7759365	0	18.51259	1.262056	0.01297944	0.9267696	2.241036	1.690531	0.4874398	6.041165	0	0.1378983	0.08253242	1.067011	0.8701431	3.856064	1.097527242	high
TCGA-BH-A0BO	6.019178082	0	18.57081	1.082607	1.123771	3.495774	1.460576	6.671599	1.237616	0	8.862846	0.06809951	0.08964605	2.262078	0.5209054	5.594809	0.7283587	4.69406	0.3598805	1.60723	0.3053747	4.10702	1.739703	1.77553	0.181600352	low
TCGA-EW-A3U0	1.457534247	0	5.744549	0.8597986	2.789033	1.286231	0.2985238	20.00196	1.769681	0	12.07494	11.8309	0.1001197	8.659013	1.588309	21.73379	0.8034124	1.725919	0	2.895651	0.2829473	2.019549	3.257888	6.169242	0.275519	low
TCGA-BH-A18M	6.046575342	1	4.074808	1.998098	0.1296295	8.572487	2.328997	3.078334	1.11328	0	14.37277	2.042411	0.2973	2.597962	1.173139	2.805971	0.8588487	4.612523	0.1037825	0.2746631	0.2348376	3.763464	1.277046	1.536085	0.494997824	low
TCGA-AN-A04D	0.142465753	0	2.218021	0.5917077	2.226498	2.137783	0	23.06358	1.667801	0	11.98347	0.04652543	1.110083	1.585938	0.2033608	0.8309477	1.0284	2.256756	0	0.2440125	0.006954377	4.221969	2.64725	2.072273	0.889452903	high
TCGA-BH-A0BD	1.517808219	0	3.671559	0.1952875	0.6081384	1.234721	2.053499	11.19222	0.7168545	0.1703306	7.023733	1.351263	0.0404273	1.790777	1.319973	2.632764	0.5401421	1.724848	0	0.4832037	0.0459045	5.746777	1.747398	2.468834	0.444373618	low
TCGA-D8-A1JI	1.580821918	0	0.5770408	0.5305396	3.99266	10.69208	0.1578894	1.961679	3.616759	0	14.17479	1.251474	0.01372865	5.736369	0.8053268	1.192076	0.4759164	3.407936	0.1102262	0.2187874	0.1122383	13.02595	1.211014	4.350555	0.102775494	low
TCGA-A8-A091	2.750684932	0	20.24609	1.039444	0.6936216	34.90521	0.5008371	11.53009	5.006941	0	40.76721	0.326922	0.03073996	10.08716	0.893102	0.834122	0.5994166	9.538429	0.1851065	0.5307131	0.1256569	1.553092	2.142159	2.638289	0.379190935	low
TCGA-E9-A245	0.071232877	0	4.68444579	0	3.33318923	9.30526704	0.84944637	3.95769056	1.74001103	0.6223846	15.4598547	0.44886259	0.12925544	6.23419464	0.81748396	1.20250872	1.52025817	2.00536012	0.44476349	0.5885391	0.48642903	4.61716592	1.43335807	3.53528563	0.38790877	low
TCGA-E2-A154	1.619178082	0	3.770873	1.607216	2.335657	5.951883	0.3188734	6.536979	2.292459	0	28.24202	0	0.4491671	4.120801	1.159987	0.7222548	1.321596	6.1944	0	0.08837258	0.0755588	3.362003	3.815389	1.537616	0.991254911	high
TCGA-B6-A0RN	21.93972603	0	3.072408	0.5037888	2.483985	1.194467	0.5497375	11.02137	1.690779	0.2197034	21.09607	0.396124	0.02607285	5.699951	1.399583	1.13197	0.7908599	1.415794	0	0.4155115	0.08289481	2.813202	3.725847	5.250057	0.609991566	low
TCGA-AR-A1AY	2.810958904	0	11.05674	1.266193	0	1.543939	0.5024284	10.14384	0.8499014	0	6.722582	0	0.222802	6.0192	0.768802	0.5690056	1.116899	4.270052	0	0.4177292	0.2619169	2.558862	0.7398973	1.297888	1.009928769	high
TCGA-AC-A5XS	1.610958904	0	1.084091	0	0.5173132	4.867088	0.395504	8.752868	0.574947	0	17.28407	2.66464	0.09027238	2.205411	1.0705	3.639288	0.4843082	1.200471	0	2.397718	0.2225774	1.94362	1.820112	5.108386	0.693444159	high
TCGA-AO-A1KP	8.090410959	0	1.086227	0.9986926	1.641387	13.28637	0.5614017	6.051895	1.32673	0.1451774	26.56873	0.1047016	0.008614316	4.586576	0.8771562	0	1.007854	2.272025	0	0.2288042	0.02347538	3.098215	7.082034	2.331741	0.703778467	high
TCGA-AC-A2QH	2.753424658	0	4.41107	16.35218	3.064737	0.2051348	3.154172	11.19675	2.739235	19.01659	2.100445	0	0.3291102	8.434096	1.483053	0	1.018653	1.094153	32.08629	0.6243908	1.430733	3.623494	12.52482	2.483185	7.80E-22	low
TCGA-A8-A0AB	1.419178082	0	3.986131	2.529299	2.62547	2.937251	0.215064	11.24482	1.316878	0.1575762	24.84632	0	0.8134513	8.30814	0.7554465	0.2029685	1.14795	4.787072	0.07507052	0.2980141	0.03397371	4.131464	4.222829	2.037052	0.94437946	high
TCGA-B6-A0IA	22.9890411	0	1.018232	0.1541938	0.3201133	1.288264	0.03059223	4.180986	0.4447216	0	6.021105	0	0.03192032	1.737541	0.3709582	0.3464604	0.2190042	0.86666	0	0	0	1.667396	0.5068283	1.949327	0.849172358	high
TCGA-AO-A12D	6.890410959	0	2.913505	0.4412005	0.2289881	1.120792	0.6565103	4.622148	1.480725	0	11.41004	4.926145	0.3995897	3.49226	0.9224387	8.426383	1.022421	3.011193	0	0.9703746	0.1037091	2.07264	0.8056706	0.3014963	1.166857678	high
TCGA-AC-A2QJ	1.221917808	1	0.3480781	0	0.7077227	1.297617	0.5797273	41.17571	1.06238	0.5097154	5.805128	0.06126763	0	0.2754996	3.079682	5.252377	0.5970408	1.720539	0.1618883	0.4819968	0.1831593	3.694996	0.4268652	3.594164	0.364960262	low
TCGA-D8-A1XM	1.473972603	0	3.007482	2.222681	0.4806654	1.359301	1.727181	6.620378	1.019867	0	23.03068	2.213718	0.08627374	3.227976	2.38719	3.95372	1.093843	5.354045	0	1.018449	0.1393242	3.940207	1.319113	2.97447	0.756960454	high
TCGA-E9-A3HO	3.17260274	0	3.568092	0	0.8297696	16.54074	0.1153432	28.12396	1.18897	0	7.094261	2.239892	0.04513146	3.958525	0.2664075	5.714949	0.1412418	1.633803	0	0.3596201	0.04099682	4.251223	1.061621	4.816988	0.314187273	low
TCGA-BH-A18G	0.408219178	0	0.2502742	1.23903	0.2572283	0.6714745	0.049165	13.89671	0.3118757	0	8.657975	0.6235118	0.05129938	0.5539608	0.5393914	3.062393	0.8150729	1.790763	0.2059392	0	0.3028978	1.581453	0.1357546	2.540089	0.592184168	low
TCGA-EW-A1J1	1.575342466	0	0.9641059	1.034148	1.699659	7.881206	0.4787445	3.186483	1.184026	2.405302	22.25754	3.306771	0.01784027	3.184619	0.9280426	3.098188	0.5797968	4.290192	0	0.1421563	0.05672053	5.469231	0.9756959	1.236706	0.059527085	low
TCGA-GM-A2DH	6.008219178	0	4.16106	1.139581	0.7886078	5.682589	0.2260943	10.29996	2.111487	0	19.09442	16.72611	0.1965913	5.961471	1.305521	8.748513	0.7524921	7.62514	0.07892079	1.670927	0.08036138	8.148008	2.393121	9.60443	0.120869493	low
TCGA-BH-A0E9	6.819178082	0	1.93714	1.616123	1.677573	3.779644	0.778699	3.55693	1.973433	0.4027401	30.96082	3.41285	0.203126	6.793714	2.512688	5.70631	0.9147114	5.375988	0.4796713	0.7616772	0.336472	4.297418	4.258132	4.496424	0.269894481	low
TCGA-D8-A1XT	1.38630137	0	2.125652	1.824064	0.3786839	10.17357	1.628533	11.69048	0.4400035	0	15.55764	1.204765	0.08496161	1.522868	2.559851	2.868959	1.472637	2.343385	0	0.2507399	0.09432864	2.522182	2.265011	4.238035	0.897551156	high
TCGA-E2-A1LL	3.58630137	0	1.634357	0.3287048	0	0.03711183	0.1304308	10.12826	0.913567	0.5733957	2.983708	0.103383	0.05103493	1.184689	0.3953977	1.107857	0.860015	2.639306	0	0.722952	0.03090629	1.864653	0.2400974	1.010798	0.581753372	low
TCGA-BH-A6R8	0.802739726	0	0.1806879	0.4228689	0.3292106	20.24314	0.251693	17.4598	1.153101	0	28.49868	5.053963	0.07659738	2.556187	0.7630004	6.175973	0.7744682	2.037232	0	0.4650278	0.03976	4.722677	1.003854	6.28508	0.505716258	low
TCGA-E9-A1R5	0.252054795	0	2.69909	1.527127	0.4953727	2.478502	1.742156	4.117294	1.211237	0	3.563575	0.3602293	0.04939638	5.347177	3.837965	0.8578302	1.155851	2.912208	0.07931992	1.102092	0.05384522	1.962705	2.335508	3.848159	1.00747736	high
TCGA-D8-A1Y3	1.178082192	0	5.519794	0	0.5623728	12.88022	0.1228439	31.66987	0.7386678	0	4.268248	1.022378	0.4966851	0.4095892	1.23246	1.912927	0.6827052	0.7457346	0	0.212781	0.03638566	4.966721	0.2543978	3.120451	0.597178858	low
TCGA-A2-A4RY	1.775342466	0	3.548331	5.751464	2.282705	23.79709	1.141097	8.339662	1.987037	0.2950855	18.71571	5.001156	0.3676959	10.54196	1.860413	7.601789	1.213955	3.80313	0.9840673	0.558077	1.00203	5.997517	6.919407	3.699092	0.025864897	low
TCGA-A7-A426	0.997260274	0	3.064438	1.020125	9.883182	31.98035	0.7421108	14.56383	1.649423	0	16.7143	1.657702	0.2287786	10.16894	1.246581	8.595491	0.5846441	3.549434	0.7771269	2.150172	0.5515207	6.359548	7.451343	10.16613	0.057415705	low
TCGA-A2-A4S3	1.824657534	0	1.200877	1.892748	0.9823581	3.917787	0.3755236	19.829	0.645156	0	9.40081	3.671017	0.2938694	1.870924	1.770828	3.544036	1.556387	3.039531	0	1.040726	0.08898233	4.473768	0.8064753	1.401203	0.990136339	high
TCGA-E9-A1NC	3.295890411	0	2.373303	0	0.2954366	0.9640182	0.3011623	13.68079	0.7761031	0.1654949	10.49647	2.506447	1.394424	0.7790763	0.7281985	8.739903	0.5673593	1.828232	0	0.7824759	0.1516443	1.210907	0.762273	2.204252	0.972880215	high
TCGA-A8-A09R	0.747945205	0	4.15808	0.8048411	0.5221521	2.657923	1.317372	4.587868	0.7385956	0.1754965	23.74344	1.9618	0.1353735	5.746398	3.008148	5.425224	0.9024711	4.038998	0	0.3319057	0.03783737	2.389829	1.249253	1.031234	1.923458442	high
TCGA-BH-A18S	5.504109589	1	0.6771634	0.5810873	1.507955	1.35587	0.1152884	1.909849	1.371237	0	31.7141	0.1827613	0.1102689	0.256265	3.838884	0.4352178	0.6515752	2.332895	0	0.1597551	0.1001668	2.712622	0.8488928	6.684322	0.878490741	high
TCGA-LD-A74U	1.101369863	0	4.78064	2.403727	1.62183	20.51697	1.144565	9.035951	2.231089	0	11.6917	1.134016	0.09952113	8.904555	2.065309	5.130918	0.6468738	4.246114	0.1997618	0.9251805	0.3164127	4.303765	3.160378	4.352881	0.208925156	low
TCGA-AC-A3W6	0.003	0	6.780279	1.198824	1.368847	13.80581	1.284379	7.240026	1.697374	0	10.92298	4.147541	0.2109475	8.32417	1.785407	10.23588	0.5197746	2.695237	0	1.120592	0.2930687	4.717914	1.663758	4.423795	0.30204758	low
TCGA-A1-A0SB	0.709589041	0	5.676651	0.2876719	2.38888	0.779498	0.4565954	15.60052	1.659391	0	11.33182	0.09047745	0.1191044	7.493845	2.834226	4.847805	1.182747	4.388687	0.5976745	0.1581761	0.811446	2.804801	2.941758	2.948727	0.587327127	low
TCGA-E2-A15M	0.920547945	1	4.304468	1.028422	0.2668814	0.9724397	2.703532	3.564945	0.6404178	0.1121243	9.181038	6.186084	0.3459593	5.653659	2.348988	9.53195	0.8552702	4.541693	0.0534169	0.8482154	0.3323954	2.324468	1.244167	0.6588532	0.997813034	high
TCGA-D8-A1X9	1.991780822	0	2.792014	1.128106	0.3345714	1.910502	0.7673744	10.62661	0.7436919	0	15.70502	3.193268	0.04170251	1.823369	1.818556	2.715811	0.6505454	8.022825	0	0.6645944	0.06061119	1.942687	2.619168	1.541792	0.865305584	high
TCGA-AC-A23G	6.15890411	0	4.052786	0.8622586	0.4475221	0.8761659	2.223951	14.87834	1.266059	0	13.06938	0.4067914	0.1115624	1.888208	1.950937	1.937421	0.7412542	5.538743	0	0.8296958	0.1621468	3.974228	0.4723679	5.744973	0.501401254	low
TCGA-BH-A0W7	3.734246575	0	2.25616	1.152414	1.196232	1.066912	1.006017	6.817712	0.9789982	0	15.47387	4.421924	0.09542641	2.670811	1.835109	11.91112	0.4651939	5.181796	0	1.647499	0.1842036	5.393297	1.010116	4.173786	0.286101622	low
TCGA-E2-A10C	3.342465753	0	2.25654	0	0.4246497	6.627993	0.2029122	13.1095	0.7937506	0	15.86962	4.181673	0.3069956	3.947348	0.7850137	6.894003	0.3363941	0.8211975	0	0.3374105	0.04808113	0.7977346	1.195268	3.075121	1.025469729	high
TCGA-AO-A0JF	5.424657534	0	6.624845	0.2537907	0.3951608	1.89115	2.165152	2.03319	1.623656	0	12.34435	1.037676	0.06567285	1.991476	2.267821	3.136351	0.7968136	2.852906	0.2109128	0.4186394	0.226694	3.059331	1.204954	3.555293	0.524604953	low
TCGA-A8-A08J	3.087671233	1	3.693707	0.1787392	0.278303	0.9282906	0.6383171	5.507427	0.7217205	0	11.17344	1.124327	0.1480062	3.025274	1.51527	0.4016117	0.6680696	3.587926	0	0.5405374	0.07562636	2.408104	0.783344	2.687128	1.187169682	high
TCGA-AR-A2LM	5.301369863	0	1.854681	2.770981	2.655084	6.882761	2.791119	3.021182	2.056679	0	21.28301	0.8715182	0.05515694	4.375963	1.868057	2.155207	1.529654	7.530547	0.08857017	0.4688065	0.3206646	4.005327	4.203736	3.422976	0.432893925	low
TCGA-A8-A0A4	1.084931507	0	5.447653	0.8414528	2.474767	4.433461	0.278242	7.086817	1.264927	0.2446396	16.18873	1.146819	0.261289	9.034086	1.253175	1.260448	0.9015895	3.82861	0	0.5397838	0.8175437	4.72361	1.895098	5.558432	0.421455515	low
TCGA-BH-A0C3	7.421917808	0	4.055298	0.9802621	1.017534	6.55748	1.50726	3.624537	0.9638336	0	13.93461	4.547548	0.07609807	1.196292	1.13704	3.028526	0.6045443	2.164505	0	1.751737	0.149774	2.345946	1.342533	3.433063	0.490259068	low
TCGA-B6-A409	1.569863014	1	1.089088	0.4083065	0.2119157	0.5839223	0.162017	114.4032	0.3711308	0.1187089	5.827459	0.4280632	0.2887947	1.726159	0.6470708	4.434241	0.763059	0.8742561	0	0.598685	0.07678159	1.230487	0.8698702	8.045017	0.754659542	high
TCGA-AO-A12H	3.380821918	0	0.5745646	1.512752	1.308559	5.712129	0.03334797	3.314624	1.29569	0	24.29641	0.05286501	0	2.407831	1.184238	0.9441732	1.030317	7.962711	0	0.6007337	0.06321585	1.877188	0.9514992	4.594423	0.849182364	high
TCGA-E9-A1N9	3.016438356	0	10.47275	0.5479803	1.848652	1.082703	0.8697592	23.9763	1.120696	2.150778	16.70549	1.292614	0.5388384	2.187479	0.8161064	5.848503	1.618057	7.259932	0	0.07532656	0.1030471	2.914258	0.6504286	1.497858	0.174185901	low
TCGA-A8-A07E	1.665753425	0	10.34643	0.370967	1.540289	0.4397754	1.104004	5.486627	0.8948529	0	14.23173	2.216827	0.04799714	9.426741	1.211208	3.959271	1.053782	3.127579	0	0.9178913	0.2092798	4.110147	0.5758053	2.725145	1.377567193	high
TCGA-A8-A09N	0.084931507	0	5.11009	0.9010415	0.3117672	1.288586	0.6554814	10.17994	1.449005	0.5239281	30.2465	2.833921	0.3419687	4.782116	0.4301027	1.687135	1.055245	2.652772	0	0.08257279	0.01411999	4.099737	0.9323819	1.641948	0.87860775	high
TCGA-C8-A12O	1.054794521	0	8.366095	0.8649532	0	1.58691	1.801881	14.65832	1.338052	0	4.88856	2.312354	0.1566754	0.9963802	2.316236	2.186409	0.5657602	5.208799	0	0.0594492	0.1016584	2.146657	1.342558	1.40379	0.59024648	low
TCGA-A8-A06U	2.419178082	1	0.8388872	0.1894383	0.4916034	0.4919285	0.4886023	2.568322	1.430503	0	12.55605	1.847024	0.3921643	3.413784	0.5859631	3.192386	0.5664477	3.802696	0	0.2604062	0.04452959	6.917944	0.4497102	1.682895	0.638424489	high
TCGA-AO-A0JE	6.397260274	0	1.742062	0.8228796	0.106771	1.068416	2.81624	2.78906	1.639753	0.1794298	10.28806	2.458685	0.6388041	0.8259049	1.225514	7.626876	0.5074837	3.633982	0	0.3959019	0.04835675	1.641084	0.4883614	3.09275	0.488277484	low
TCGA-A8-A07Z	3.756164384	0	1.715684	0.5968629	0	3.302001	0.1184183	13.7932	1.001574	0	15.0268	0.9386152	0.03088978	3.689649	0.3418876	3.688024	0.4015586	1.916984	0	0.08204614	0.02805986	2.274862	1.089924	4.282622	0.622135086	low
TCGA-BH-A1FL	4.583561644	1	3.076432	3.232588	2.621484	17.222	1.082277	3.237148	1.938831	0	35.0175	0.3177191	0.1150173	5.373659	1.990524	1.134898	1.389473	3.893367	0	0.4999036	0.03799279	6.733332	6.308816	2.899316	0.384088561	low
TCGA-B6-A0IP	10.75616438	1	6.866437	1.523851	4.04236	2.943927	0.2015559	9.390777	1.615957	0	20.90786	0.5857815	0.2979333	11.77988	1.871828	2.853301	0.5189383	2.990931	0	0.6516905	0.1512392	3.061555	2.504416	2.603325	1.129274403	high
TCGA-AR-A24Q	8.690410959	0	6.641936	0.3275618	1.360067	0.4807761	0.7148751	11.50607	0.8159158	0	8.162639	1.648376	0.1186674	0.7397237	0.7505193	4.600019	1.811994	4.602726	0	2.566561	0.492781	2.758219	1.794469	1.510925	0.935760037	high
TCGA-E2-A1IG	5.863013699	0	1.451303	0.9704354	6.421755	25.33697	1.395882	14.95084	1.755675	0	16.99434	0.6104352	0.07533522	2.722781	1.528649	0.2725605	0.8342502	5.454416	0	0.3334955	0.02281116	2.107388	0.8860496	2.901286	0.826597492	high
TCGA-A1-A0SF	4.008219178	0	1.43794	1.388165	1.681105	1.462798	0.4131204	4.84761	1.443761	0.201794	14.02709	2.619602	0.143685	3.609833	0.6891311	2.599239	0.5707367	3.343845	0	0.7632812	0.1849054	3.527201	3.379879	3.320131	0.307391358	low
TCGA-BH-A0BA	3.101369863	0	3.101901	1.50263	0.5570586	1.672282	1.064727	5.026857	1.091903	0	12.35287	2.768094	0.05554747	5.229574	0.7008702	4.099768	0.6258215	5.515538	0.08919721	1.121298	0.3330264	1.484091	1.803156	2.200347	0.592134614	low
TCGA-5L-AAT1	4.030136986	0	4.077068	0	0.4997669	5.381485	0.668656	4.153817	1.817822	0	15.08989	6.814216	0.1245864	4.700513	1.682282	18.93149	1.079726	3.092675	0	0.7941913	0.1131726	3.840741	2.461727	2.961071	0.489693894	low
TCGA-A2-A04Q	6.534246575	0	1.914247	0.1631774	0.5928367	0.6816606	0.2913714	38.81559	0.5476443	0	9.054813	27.8165	0.1013402	2.337549	0.9253456	38.86443	0.8660646	1.048175	0.1356086	5.652546	0.253154	0.7520996	0.9237263	2.118652	0.274362718	low
TCGA-AQ-A1H2	1.301369863	0	0.3277799	0.1687646	1.051089	2.934327	0.1674155	1.560025	2.407181	0	23.90349	0.3715544	0.1222784	1.809341	2.204068	1.327198	0.6434038	2.439146	0	0.2783852	0.055538	3.769586	1.448441	4.901357	0.616125434	low
TCGA-E9-A5UP	2.2	0	0.6652094	0.2446411	0.2539431	12.26362	0	7.538039	1.128939	0	21.70369	0.8463795	0.0253221	7.06487	1.191124	1.923906	0.8046632	0.9821622	0.2033091	0.6053206	0.03450337	1.778096	2.144333	5.349651	1.130647128	high
TCGA-A2-A0CY	4.583561644	0	2.020222	0.3741565	1.262245	3.63294	0.1484662	23.74923	1.049701	0	4.549736	0	0.1065016	0.8364126	1.682409	0	0.1957868	0.3004258	0	0.1028648	0	3.714354	1.571458	0.5752833	0.629323125	low
TCGA-BH-A0W4	2.079452055	0	3.611177	3.401146	4.589609	5.120003	1.169638	4.611125	2.318607	0	22.79536	0.3565717	0.05867381	6.341112	0.8442205	1.018944	0.9661416	9.467187	0.1884349	0.4363605	0.1492357	4.381295	1.821831	2.246714	0.344007688	low
TCGA-AO-A0JB	4.224657534	0	0.496883	0	3.227272	1.343915	0.07049608	24.41488	0.1863285	0	2.981886	0.2235083	0.2114749	0.494415	0.1933539	1.397157	0.053123	0.4279526	0.07382238	0.04884321	0.08352213	1.543224	0.4541928	1.21405	0.786896269	high
TCGA-AO-A124	9.605479452	0	8.318287	0.3563104	0.1849292	1.568915	0.0353462	10.6495	1.130427	0	18.3378	1.737013	1.10642	2.974751	0.2653264	6.60494	0.4128498	6.294118	0.3701397	2.057127	0.01675095	2.052834	0.2277288	4.68711	0.571087693	low
TCGA-D8-A1Y0	1.293150685	0	10.40147	2.086945	0.5832338	5.709324	1.210307	3.16575	0.9596903	0.2800374	18.36617	0.8583403	0.1412397	13.04376	1.094267	3.967771	1.18805	3.480288	0.066706	0.7502914	0.2188651	4.041087	1.876157	2.084333	0.915401545	high
TCGA-A8-A08X	3.583561644	0	3.246314	1.217064	0.6316703	0.5725438	0.563423	3.625094	0.3829334	0	3.404573	0.1913932	0.09448111	2.989069	0.7668579	2.734638	0.4700628	1.465847	0	3.792141	0.1144338	0.9349268	0.444493	1.801987	0.741901882	high
TCGA-A2-A04W	8.498630137	0	4.033036	0.8950412	0.4645366	0.02526326	0.3995488	3.309431	0.3872181	0	14.75428	0.3518812	0.3937335	0.9085401	0.9228352	2.765236	0.5018063	2.874661	0	0.4921376	0.07363629	0.9519984	0.1634423	1.299714	1.099240044	high
TCGA-AQ-A04L	10.84109589	0	6.885949	0	0.3794007	2.35219	0.761421	5.180576	1.312926	0	3.818522	0	0.2742833	1.767536	0.7746431	0.2053136	0.7923573	9.978238	0	0.3517002	0.05154937	3.466465	0.8009289	1.623493	0.786412332	high
TCGA-A8-A090	0.003	0	2.427707	0.5630443	1.022792	7.660123	1.061232	7.806997	1.254844	0	32.83476	2.47921	0.1019884	1.335724	2.176982	3.162779	1.031194	3.842776	0	0.0773973	0.1058798	3.593245	2.056335	4.424724	0.961199758	high
TCGA-D8-A1J9	1.457534247	0	4.703518	0.3203319	0.1662559	1.772159	0.7944276	3.059784	0.9826854	0	15.69063	1.15862	0.3647229	9.908342	1.697268	0.8996976	1.724108	3.3437	0	0.396302	0.1204761	3.520739	0.7604401	2.353176	4.079703223	high
TCGA-AO-A0J3	1.783561644	0	0.7185363	0.9118587	0.4056557	13.66317	0.02584483	8.830415	1.072476	0	26.81688	0.2867943	0	1.52139	0.4626257	0.7317384	0.4868906	1.464338	0	0	0.02449629	0.7620533	2.473912	17.62546	0.14523735	low
TCGA-A8-A0A1	1	0	3.419717	2.729792	0.7083966	5.162387	1.083188	2.733643	2.039872	0	8.590752	1.609807	0.07063823	6.942972	1.602736	5.750257	1.504955	3.835759	0.1417872	0.1876217	0	5.020647	3.676318	2.331768	0.385892575	low
TCGA-D8-A1JC	1.315068493	0	1.623129	1.358867	0.0881584	4.219064	0.707702	5.861838	2.102119	0	22.4002	4.861508	0.5450278	2.766471	1.7416	3.81657	0.9142212	4.091588	0	0.4202839	0.07186878	2.077676	1.209687	1.334844	1.041119414	high
TCGA-AQ-A04H	2.065753425	0	6.355391	2.277641	0.1970203	8.421763	0.1506289	3.976874	0.9853664	0	35.72531	0.4178735	0.009823001	6.91	0.4022668	1.06618	0.6242931	5.638835	0.2366043	0.1565448	0.07138463	3.701166	0.5892158	3.826238	0.637570915	high
TCGA-A7-A4SA	1.243835616	0	2.295187	1.672256	1.30188	9.377218	0.8294435	11.50761	2.236152	0	9.833157	1.490196	0.02884839	13.87226	1.293138	3.757414	0.3541866	2.461658	0	0.4597441	0.09171919	2.668008	2.086684	2.190257	0.851509635	high
TCGA-LD-A9QF	0.884931507	0	3.164049	0.9256128	0.1201009	3.344151	1.010035	13.54727	1.164928	0	10.50242	2.401741	0.2634706	1.678563	1.829183	11.43875	0.3978589	2.601244	0	0.9542762	0.2610907	2.21516	0.5915874	2.45102	0.42352391	low
TCGA-A7-A0CD	3.191780822	0	2.118124	1.353534	0.7024998	3.84229	0.7672651	5.600515	2.585651	0	17.55179	0.4257086	0.02001435	2.637628	0.4098092	0.8689357	0.6359981	3.415684	0.08034678	1.010039	0.04545189	3.46206	0.6708824	2.312358	0.41262555	low
TCGA-BH-A6R9	0.438356164	0	4.854838	0.4511948	0.3512628	0.6112961	4.744432	7.368328	0.7098125	0.196767	7.418388	0.8514483	0.07005281	0.8439544	2.506942	9.631057	0.5733831	4.166252	0	0.5582	0.1590875	2.759466	0.8239207	1.387466	0.588244857	low
TCGA-A2-A0YM	2.643835616	0	16.27342	1.251801	0.1082832	1.271992	0.8692559	40.75703	0.7002008	0.3639423	13.29234	1.509228	0.07558272	6.32961	0.8724	2.109517	1.060535	2.010246	0	0.1720754	0.0686583	2.699908	0.3428847	4.205835	0.612008112	low
TCGA-A7-A6VX	0.868493151	0	2.376277	1.112252	1.298861	6.153267	0.6068486	4.455288	1.283171	0	19.38261	0.524732	0.9497901	16.25038	2.787341	2.186744	0.6443723	4.688636	0	0.3822318	0.0392171	4.042025	1.980293	3.990328	3.154662236	high
TCGA-AN-A0XP	0.024657534	0	2.222668	0.8292673	0.5379991	1.474624	0.3290552	1.660875	1.598124	0	17.07867	0.7172493	0.2467758	4.965522	0.5343868	0.2329115	0.5889115	2.829875	0	0.1139929	0.2144214	1.947836	2.233614	2.408404	0.834203318	high
TCGA-BH-A1EY	1.473972603	1	1.659876	0.2967442	1.540136	7.303737	1.354111	1.645825	0.7780558	0	9.30053	1.773286	0.1842908	8.691374	2.056725	4.000554	1.286596	8.339387	0	0.2447468	0.02790121	3.629722	1.571454	1.723642	2.529248887	high
TCGA-E2-A1L9	1.638356164	0	2.447447	0.8203914	1.788329	9.558883	1.627666	4.044548	1.342252	0	16.63593	0.5160528	0.07642469	4.618567	2.847753	1.474679	1.116155	2.371414	0	0.2255457	0.08485053	2.763227	1.857652	3.13946	1.304683646	high
TCGA-A8-A09Z	0.003	0	5.004821	0.4397337	0.3423404	0.8191816	1.003303	5.826226	1.5911	0	12.95367	4.218252	0	2.276968	0.6674894	10.12745	0.4602033	8.120849	0	0	0	1.792915	0.3613467	1.878088	0.546958238	low
TCGA-A8-A06Y	2.167123288	0	1.676135	0.6959636	0	2.933524	0	8.720755	0.559605	0	19.30972	0.4377835	0.2521301	6.127947	0.2790571	1.303142	0.7630444	2.607816	0	0.1913374	0.03271881	1.274879	1.779246	1.188974	2.087839168	high
TCGA-C8-A8HP	1.084931507	0	3.579552	0.5206242	0.135105	5.789845	0.1032925	9.625084	0.6552304	0	13.90988	3.766129	0.3098578	8.930654	0.8350088	8.773483	0.3891852	0.2090153	0.1081662	2.934212	0.04895142	1.522826	1.188381	5.336563	0.837754091	high
TCGA-E2-A105	3.583561644	0	1.599857	0.5720285	11.97454	44.19688	0.3404733	22.4434	1.469847	0	31.84017	0.2998537	0.02960451	5.923995	0.611636	1.071082	0.9692532	7.195782	0	0.1572647	0.07171288	3.920994	1.880233	2.671137	1.123197694	high
TCGA-E2-A1LS	4.394520548	0	1.027412	0.5877614	1.474432	0.1990805	0	14.91096	0.2722603	0	3.540028	0.1848604	0.2534895	3.325016	0.5499009	0.4402164	0.7981935	0.7079067	1.343263	0	0.02302664	0.3125822	1.037527	1.138006	0.661575836	high
TCGA-E2-A573	2.909589041	0	2.546112	0	0.1111737	4.764284	0	29.8327	1.482715	0.1868286	6.383351	11.58768	0.454516	3.224855	1.153351	16.36404	0.6565093	2.579884	0	2.532252	0.0604209	1.291059	0.8605365	3.805786	0.454041564	low
TCGA-A1-A0SK	2.649315068	1	106.5126	0.4466556	1.506825	2.193655	0.4430848	54.08714	1.241386	0	12.35434	0.1404803	0.08090601	22.52695	2.660814	0.7526973	1.46912	2.869105	0	3.561099	0.1154905	5.107099	0.6117237	3.815298	0.36500489	low
TCGA-AR-A24O	9.882191781	0	4.246606	1.301463	1.013211	1.469394	2.711223	1.60406	1.21709	0.3783805	13.59678	1.773768	0.1347107	3.829683	1.764321	3.655343	0.7945269	7.66332	0.4506589	0.655974	0.4486877	3.537613	1.623999	0.9634734	0.339895096	low
TCGA-AN-A0FJ	0.663013699	0	7.668026	0	0.6324333	0.9171763	0.2417586	11.26388	1.341886	0	7.652149	1.149746	0.9669732	4.132307	0.3955251	0.912647	1.39671	0.9784114	0.1687772	0.2233366	0.6874322	3.960238	0.6675451	1.804163	0.967798917	high
TCGA-BH-A0HK	0.487671233	0	1.084056	0.3930633	0.4080087	1.020697	0.5848817	2.785603	0.5359132	0	8.919752	0.06181238	0	1.79322	0.2701794	0.2207949	0.4407432	0.6312135	0.4899832	1.18869	0.04619696	1.637466	1.11254	2.350263	0.58600734	low
TCGA-A8-A06Z	0.084931507	0	1.760119	0.8761946	1.03944	4.564691	0.07450201	12.34188	0.8729966	0	17.81467	0	0.1101264	4.351394	0.487551	0.2812476	0.3368501	1.50757	0	0.03441247	0.02942275	0.9985203	0.5714311	1.368574	1.286754759	high
TCGA-AO-A0J9	4.419178082	0	1.302799	0.3224878	0.1673748	1.201527	1.087693	6.293242	0.191659	0	4.436936	2.265217	0.01668988	1.858669	1.182229	1.932272	0.4178565	0.9494416	0	0.8570442	0.1364478	1.067141	2.100377	1.909902	0.876559302	high
TCGA-A2-A0T3	4.153424658	0	3.310507	1.88921	7.735223	7.252126	0.6247024	19.01577	1.728207	0	11.03698	0.2640831	0.1955466	5.113874	0.5771485	0.7074819	0.5492089	3.53949	0	0.17313	0.09868437	1.97222	1.609935	2.366832	0.549211656	low
TCGA-A8-A0A2	1.58630137	0	2.27321	1.300457	2.61544	13.52633	0.7417851	3.205642	3.077314	0	15.67432	2.76085	0.1093678	7.052735	2.700304	2.556763	0.7898621	5.09043	0	0.6703641	0.1834122	4.697163	3.116857	2.666019	0.453624226	low
TCGA-AN-A0XL	0.446575342	0	3.38316	1.883128	3.176436	6.272031	0.9340371	12.76531	1.345473	0	12.61852	0.2961371	0.06091161	6.131929	0.6202349	2.115613	0.6334673	4.536122	0.1956217	2.006157	0.3098551	4.923953	2.192207	5.549512	0.234856702	low
TCGA-A2-A0D3	5.131506849	0	3.312927	2.153703	3.688728	5.495417	0.6409457	2.389006	1.637617	0	15.38141	1.354749	0.05573091	3.763186	0.6661749	0.7258778	0.7727855	2.421016	0	0.1776317	0.06075023	2.099861	2.241724	2.207613	0.504444116	low
TCGA-GM-A2DB	6.591780822	0	0.5408563	0	0.4817665	3.379836	0.1841636	10.72556	0.4259183	0	12.95662	1.45973	0.9728029	0.614043	0.6247497	15.90325	0.3295985	0.9316513	0	0.5741899	0.08727712	1.15186	0.6780178	3.488737	0.67758813	high
TCGA-LL-A5YP	1.232876712	0	4.058933	1.094152	1.135755	0.4632496	0.7055131	56.13331	0.7458978	0	13.72649	0.9463529	0.05662623	4.754595	1.22214	29.80888	0.8588133	1.317809	0	0.9776297	0.3086311	2.036614	0.7992065	10.46771	0.16888113	low
TCGA-E9-A244	0.057534247	0	13.66985	0.849206	0.4407475	0.9779566	0.1684835	38.83075	0.7481366	0.1481363	4.857737	0.5341779	0.008789886	3.827728	0.846391	1.144856	1.726688	5.864017	0	0.1400805	0.3672921	2.077467	1.51971	1.856987	0.956918309	high
TCGA-E9-A54Y	1.98630137	0	0.02936569	0	5.787333	50.69934	0	31.7959	0.4658067	0	5.98819	0.1188837	0.1075926	2.026229	0.129909	0	0.0565121	1.365764	0	0.05195926	0	1.340144	3.00255	10.1383	0.205429208	low
TCGA-AO-A0JC	4.238356164	0	0.664467	4.166787	5.918725	14.38568	0.6526545	4.459854	1.092522	0	7.023666	15.65729	0.2042963	17.88902	0.9421449	40.15982	0.6885399	2.641331	0.6378862	3.617532	1.8558	2.449234	2.603051	3.821501	0.033652365	low
TCGA-D8-A27I	1.202739726	0	3.467503	1.066924	0.4614548	7.80977	2.434308	5.917454	1.212227	0	18.57746	1.062622	0.4141283	6.571105	1.721383	4.395024	0.9969545	4.568946	0.6650004	1.808828	0.459786	3.08923	2.825029	2.551805	0.617582066	low
TCGA-E2-A14Y	5.778082192	0	1.630723	0	0	2.458746	0.2602816	21.34333	0.4678068	0	3.055713	0.1650449	0.2851601	2.477825	0.06011706	3.537258	0.5491857	2.738775	0	0	0.01233503	2.000045	0.04791272	0.8964895	1.215497105	high
TCGA-OL-A6VO	2.350684932	0	5.561151	0.4364757	0.3398037	7.170168	0.04329861	36.44669	1.682309	0.3806959	6.316712	1.647343	0.3049537	8.851211	0.500033	3.43253	0.5057356	1.577089	0	0.7799858	0.04103939	3.017633	0.7970422	6.412749	0.41890238	low
TCGA-E2-A1BD	3.104109589	0	1.648955	2.054033	3.198199	4.050641	0.4618587	8.776238	0.631913	0	20.45064	0.7321632	0.3401711	6.103538	0.502001	1.230729	0.7063129	1.209463	0	0.3011754	0.03862587	2.209019	2.175489	2.760476	1.00589286	high
TCGA-B6-A0RG	5.704109589	0	0.4631081	0.5677173	5.303731	4.486799	0	6.472363	0.7293848	0	16.67518	0	0.0440721	3.92388	0.4552699	0.956709	0.3819501	2.735062	0	0.1560794	0.01334483	1.358651	0.725691	2.230724	1.176788693	high
TCGA-B6-A40B	8.635616438	0	4.305762	0.1737395	2.254319	12.94639	0.620462	9.529004	0.9384136	0	19.31157	0	0.08092473	3.868025	0.6568271	2.342266	0.66237	2.371544	0.07219311	0.2865914	0.05717518	4.527493	3.045729	3.502407	0.602559046	low
