# Supplementary material for: Necroptosis-Related LncRNAs Signature and Subtypes for Predicting Prognosis and Revealing the Immune Microenvironment in Breast Cancer
Source: Front Oncol. 2022 May 24;12:887318. doi: 10.3389/fonc.2022.887318 (PMC9171493; doi:10.3389/fonc.2022.887318)
Supplement: Supplementary Table 4 — Gene set enrichment analysis between the high-risk and low-risk groups. [file Table_4.xls]

NAME	GS<br> follow link to MSigDB	GS DETAILS	SIZE	ES	NES	NOM p-val	FDR q-val	FWER p-val	RANK AT MAX	LEADING EDGE
KEGG_TGF_BETA_SIGNALING_PATHWAY	KEGG_TGF_BETA_SIGNALING_PATHWAY	Details ...	85	0.745736	2.4407501	0	0	0	5292	tags=52%, list=9%, signal=57%
KEGG_FOCAL_ADHESION	KEGG_FOCAL_ADHESION	Details ...	199	0.7461014	2.4371662	0	0	0	6688	tags=55%, list=12%, signal=62%
KEGG_ECM_RECEPTOR_INTERACTION	KEGG_ECM_RECEPTOR_INTERACTION	Details ...	84	0.8165463	2.4352381	0	0	0	3114	tags=43%, list=6%, signal=45%
KEGG_REGULATION_OF_ACTIN_CYTOSKELETON	KEGG_REGULATION_OF_ACTIN_CYTOSKELETON	Details ...	213	0.6717024	2.4331322	0	0	0	6324	tags=46%, list=11%, signal=51%
KEGG_ARRHYTHMOGENIC_RIGHT_VENTRICULAR_CARDIOMYOPATHY_ARVC	KEGG_ARRHYTHMOGENIC_RIGHT_VENTRICULAR_CARDIOMYOPATHY_ARVC	Details ...	74	0.67710525	2.3199313	0	0	0	5434	tags=38%, list=10%, signal=42%
KEGG_HYPERTROPHIC_CARDIOMYOPATHY_HCM	KEGG_HYPERTROPHIC_CARDIOMYOPATHY_HCM	Details ...	83	0.6996501	2.313081	0	0	0	5805	tags=42%, list=10%, signal=47%
KEGG_DILATED_CARDIOMYOPATHY	KEGG_DILATED_CARDIOMYOPATHY	Details ...	90	0.6756916	2.2801592	0	1.25E-04	0.001	5805	tags=38%, list=10%, signal=42%
KEGG_PATHWAYS_IN_CANCER	KEGG_PATHWAYS_IN_CANCER	Details ...	325	0.59680516	2.2277467	0	1.09E-04	0.001	7579	tags=42%, list=13%, signal=48%
KEGG_ADHERENS_JUNCTION	KEGG_ADHERENS_JUNCTION	Details ...	73	0.7003794	2.2201393	0	9.70E-05	0.001	6655	tags=53%, list=12%, signal=60%
KEGG_AXON_GUIDANCE	KEGG_AXON_GUIDANCE	Details ...	129	0.631662	2.208674	0	2.18E-04	0.002	6289	tags=37%, list=11%, signal=42%
KEGG_RENAL_CELL_CARCINOMA	KEGG_RENAL_CELL_CARCINOMA	Details ...	70	0.6658033	2.1746597	0	4.52E-04	0.004	7371	tags=59%, list=13%, signal=67%
KEGG_WNT_SIGNALING_PATHWAY	KEGG_WNT_SIGNALING_PATHWAY	Details ...	150	0.5934996	2.1692717	0	6.08E-04	0.005	9846	tags=55%, list=17%, signal=67%
KEGG_GAP_JUNCTION	KEGG_GAP_JUNCTION	Details ...	90	0.59438235	2.142521	0	0.001035864	0.01	9677	tags=47%, list=17%, signal=56%
KEGG_HEDGEHOG_SIGNALING_PATHWAY	KEGG_HEDGEHOG_SIGNALING_PATHWAY	Details ...	56	0.6118715	2.1417568	0	9.62E-04	0.01	5503	tags=32%, list=10%, signal=36%
KEGG_MELANOMA	KEGG_MELANOMA	Details ...	71	0.5683933	2.1139724	0	0.001388679	0.015	7371	tags=41%, list=13%, signal=47%
KEGG_VASOPRESSIN_REGULATED_WATER_REABSORPTION	KEGG_VASOPRESSIN_REGULATED_WATER_REABSORPTION	Details ...	44	0.6682676	2.1010754	0	0.001467126	0.017	9348	tags=59%, list=17%, signal=71%
KEGG_ENDOCYTOSIS	KEGG_ENDOCYTOSIS	Details ...	181	0.5878926	2.1004612	0.001964637	0.001436122	0.018	8657	tags=49%, list=15%, signal=58%
KEGG_LEUKOCYTE_TRANSENDOTHELIAL_MIGRATION	KEGG_LEUKOCYTE_TRANSENDOTHELIAL_MIGRATION	Details ...	116	0.60903186	2.0938723	0	0.001500834	0.019	7306	tags=47%, list=13%, signal=54%
KEGG_SMALL_CELL_LUNG_CANCER	KEGG_SMALL_CELL_LUNG_CANCER		84	0.6281478	2.0746539	0	0.002107176	0.026	6889	tags=40%, list=12%, signal=46%
KEGG_LYSOSOME	KEGG_LYSOSOME		121	0.6302247	2.0672534	0.005747126	0.002191021	0.029	8316	tags=54%, list=15%, signal=63%
KEGG_O_GLYCAN_BIOSYNTHESIS	KEGG_O_GLYCAN_BIOSYNTHESIS		30	0.6666014	2.0660493	0	0.00213417	0.029	9144	tags=47%, list=16%, signal=56%
KEGG_MAPK_SIGNALING_PATHWAY	KEGG_MAPK_SIGNALING_PATHWAY		267	0.532414	2.0597792	0	0.002253358	0.033	7714	tags=39%, list=14%, signal=45%
KEGG_TIGHT_JUNCTION	KEGG_TIGHT_JUNCTION		132	0.5568001	2.025817	0	0.003762277	0.05	7412	tags=40%, list=13%, signal=46%
KEGG_VASCULAR_SMOOTH_MUSCLE_CONTRACTION	KEGG_VASCULAR_SMOOTH_MUSCLE_CONTRACTION		114	0.5302988	2.0159857	0	0.004071828	0.056	7649	tags=38%, list=14%, signal=44%
KEGG_SPHINGOLIPID_METABOLISM	KEGG_SPHINGOLIPID_METABOLISM		39	0.6299764	2.0105746	0.002004008	0.004230497	0.059	7691	tags=51%, list=14%, signal=59%
KEGG_UBIQUITIN_MEDIATED_PROTEOLYSIS	KEGG_UBIQUITIN_MEDIATED_PROTEOLYSIS		134	0.64185035	1.9976311	0	0.004502157	0.06	7808	tags=57%, list=14%, signal=66%
KEGG_COLORECTAL_CANCER	KEGG_COLORECTAL_CANCER		62	0.6281037	1.971223	0.001919386	0.006215142	0.072	7560	tags=56%, list=13%, signal=65%
KEGG_PATHOGENIC_ESCHERICHIA_COLI_INFECTION	KEGG_PATHOGENIC_ESCHERICHIA_COLI_INFECTION		56	0.62538534	1.94421	0	0.008471548	0.098	8577	tags=52%, list=15%, signal=61%
KEGG_CALCIUM_SIGNALING_PATHWAY	KEGG_CALCIUM_SIGNALING_PATHWAY		177	0.48310405	1.9267315	0	0.00964729	0.11	9058	tags=34%, list=16%, signal=40%
KEGG_MELANOGENESIS	KEGG_MELANOGENESIS		101	0.5098332	1.9254429	0.006263048	0.009459572	0.112	9058	tags=41%, list=16%, signal=48%
KEGG_CHRONIC_MYELOID_LEUKEMIA	KEGG_CHRONIC_MYELOID_LEUKEMIA		73	0.602097	1.9188324	0.005859375	0.009881135	0.115	7371	tags=52%, list=13%, signal=60%
KEGG_GLYCOSAMINOGLYCAN_BIOSYNTHESIS_HEPARAN_SULFATE	KEGG_GLYCOSAMINOGLYCAN_BIOSYNTHESIS_HEPARAN_SULFATE		26	0.62962186	1.9178573	0	0.010038211	0.117	8049	tags=54%, list=14%, signal=63%
KEGG_INSULIN_SIGNALING_PATHWAY	KEGG_INSULIN_SIGNALING_PATHWAY		137	0.53301513	1.9137775	0	0.010135967	0.118	9106	tags=47%, list=16%, signal=56%
KEGG_INOSITOL_PHOSPHATE_METABOLISM	KEGG_INOSITOL_PHOSPHATE_METABOLISM		54	0.6184188	1.9118311	0.003773585	0.010264805	0.123	7649	tags=54%, list=14%, signal=62%
KEGG_EPITHELIAL_CELL_SIGNALING_IN_HELICOBACTER_PYLORI_INFECTION	KEGG_EPITHELIAL_CELL_SIGNALING_IN_HELICOBACTER_PYLORI_INFECTION		68	0.56770056	1.9094625	0.001968504	0.010266443	0.126	8606	tags=47%, list=15%, signal=55%
KEGG_NEUROTROPHIN_SIGNALING_PATHWAY	KEGG_NEUROTROPHIN_SIGNALING_PATHWAY		126	0.563889	1.9088213	0.00390625	0.010034168	0.127	7560	tags=52%, list=13%, signal=59%
KEGG_MTOR_SIGNALING_PATHWAY	KEGG_MTOR_SIGNALING_PATHWAY		52	0.5847744	1.9064103	0	0.010018111	0.128	7371	tags=54%, list=13%, signal=62%
KEGG_GLYCOSAMINOGLYCAN_BIOSYNTHESIS_CHONDROITIN_SULFATE	KEGG_GLYCOSAMINOGLYCAN_BIOSYNTHESIS_CHONDROITIN_SULFATE		22	0.725732	1.8972646	0.003968254	0.010805525	0.144	6948	tags=64%, list=12%, signal=73%
KEGG_ENDOMETRIAL_CANCER	KEGG_ENDOMETRIAL_CANCER		52	0.587231	1.888365	0.003831418	0.011212382	0.147	9266	tags=60%, list=16%, signal=71%
KEGG_LONG_TERM_POTENTIATION	KEGG_LONG_TERM_POTENTIATION		70	0.53786767	1.8822904	0.006036217	0.011620931	0.152	10313	tags=51%, list=18%, signal=63%
KEGG_TYPE_II_DIABETES_MELLITUS	KEGG_TYPE_II_DIABETES_MELLITUS		47	0.5462567	1.8810844	0.00591716	0.011442661	0.153	7560	tags=43%, list=13%, signal=49%
KEGG_FC_GAMMA_R_MEDIATED_PHAGOCYTOSIS	KEGG_FC_GAMMA_R_MEDIATED_PHAGOCYTOSIS		96	0.5556854	1.8578765	0.001956947	0.013867375	0.179	7306	tags=49%, list=13%, signal=56%
KEGG_PHOSPHATIDYLINOSITOL_SIGNALING_SYSTEM	KEGG_PHOSPHATIDYLINOSITOL_SIGNALING_SYSTEM		76	0.5544984	1.8563879	0.009416196	0.01375365	0.183	7649	tags=46%, list=14%, signal=53%
KEGG_GLIOMA	KEGG_GLIOMA		65	0.53817564	1.8437136	0.002057613	0.015437989	0.199	7371	tags=45%, list=13%, signal=51%
KEGG_SNARE_INTERACTIONS_IN_VESICULAR_TRANSPORT	KEGG_SNARE_INTERACTIONS_IN_VESICULAR_TRANSPORT		38	0.6085323	1.8307259	0.015564202	0.017492637	0.218	7378	tags=50%, list=13%, signal=57%
KEGG_COMPLEMENT_AND_COAGULATION_CASCADES	KEGG_COMPLEMENT_AND_COAGULATION_CASCADES		69	0.5479877	1.8144438	0.004385965	0.02001717	0.244	5431	tags=26%, list=10%, signal=29%
KEGG_ERBB_SIGNALING_PATHWAY	KEGG_ERBB_SIGNALING_PATHWAY		87	0.5219337	1.8005122	0.015841585	0.022504956	0.266	9114	tags=52%, list=16%, signal=62%
KEGG_OOCYTE_MEIOSIS	KEGG_OOCYTE_MEIOSIS		112	0.52506965	1.7928418	0.023809524	0.023563456	0.279	9765	tags=47%, list=17%, signal=57%
KEGG_GLYCOSAMINOGLYCAN_DEGRADATION	KEGG_GLYCOSAMINOGLYCAN_DEGRADATION		21	0.6516436	1.7910177	0.01004016	0.023466066	0.282	6843	tags=48%, list=12%, signal=54%
KEGG_BASAL_CELL_CARCINOMA	KEGG_BASAL_CELL_CARCINOMA		55	0.5180476	1.786575	0.012552301	0.02405553	0.293	9266	tags=44%, list=16%, signal=52%
KEGG_PROPANOATE_METABOLISM	KEGG_PROPANOATE_METABOLISM		33	0.6333413	1.776573	0.015533981	0.025115816	0.309	10065	tags=61%, list=18%, signal=74%
KEGG_TOLL_LIKE_RECEPTOR_SIGNALING_PATHWAY	KEGG_TOLL_LIKE_RECEPTOR_SIGNALING_PATHWAY		102	0.53393734	1.7757654	0.013806706	0.024952056	0.314	7560	tags=40%, list=13%, signal=46%
KEGG_AMINO_SUGAR_AND_NUCLEOTIDE_SUGAR_METABOLISM	KEGG_AMINO_SUGAR_AND_NUCLEOTIDE_SUGAR_METABOLISM		43	0.5785555	1.775705	0.012320329	0.024498383	0.314	6095	tags=37%, list=11%, signal=42%
KEGG_PROGESTERONE_MEDIATED_OOCYTE_MATURATION	KEGG_PROGESTERONE_MEDIATED_OOCYTE_MATURATION		85	0.5189178	1.7756755	0.01968504	0.02406091	0.314	9686	tags=46%, list=17%, signal=55%
KEGG_BASAL_TRANSCRIPTION_FACTORS	KEGG_BASAL_TRANSCRIPTION_FACTORS		35	0.62743497	1.7726142	0.009746589	0.024235109	0.319	4966	tags=40%, list=9%, signal=44%
KEGG_N_GLYCAN_BIOSYNTHESIS	KEGG_N_GLYCAN_BIOSYNTHESIS		46	0.5882127	1.7682384	0.015810277	0.024936384	0.328	8652	tags=59%, list=15%, signal=69%
KEGG_GNRH_SIGNALING_PATHWAY	KEGG_GNRH_SIGNALING_PATHWAY		101	0.4672015	1.7593429	0.010330578	0.026537219	0.337	6101	tags=30%, list=11%, signal=33%
KEGG_GLYCOSPHINGOLIPID_BIOSYNTHESIS_GANGLIO_SERIES	KEGG_GLYCOSPHINGOLIPID_BIOSYNTHESIS_GANGLIO_SERIES		15	0.65121526	1.7481189	0.008179959	0.028531684	0.351	6860	tags=47%, list=12%, signal=53%
KEGG_STARCH_AND_SUCROSE_METABOLISM	KEGG_STARCH_AND_SUCROSE_METABOLISM		52	0.5015035	1.7481138	0.009456265	0.028063951	0.351	10321	tags=31%, list=18%, signal=38%
KEGG_APOPTOSIS	KEGG_APOPTOSIS		87	0.5245161	1.7376606	0.024667932	0.03017807	0.366	9348	tags=53%, list=17%, signal=63%
KEGG_VIBRIO_CHOLERAE_INFECTION	KEGG_VIBRIO_CHOLERAE_INFECTION		54	0.5217937	1.730308	0.016194332	0.031637274	0.377	9348	tags=48%, list=17%, signal=58%
KEGG_LONG_TERM_DEPRESSION	KEGG_LONG_TERM_DEPRESSION		70	0.46457258	1.7175188	0.011061947	0.03412922	0.398	6101	tags=29%, list=11%, signal=32%
KEGG_GLYCOSAMINOGLYCAN_BIOSYNTHESIS_KERATAN_SULFATE	KEGG_GLYCOSAMINOGLYCAN_BIOSYNTHESIS_KERATAN_SULFATE		15	0.6176114	1.6827796	0.024742268	0.04307259	0.453	6860	tags=47%, list=12%, signal=53%
KEGG_RIBOSOME	KEGG_RIBOSOME	Details ...	88	-0.83891016	-1.9777842	0.003968254	0.030952116	0.065	4650	tags=74%, list=8%, signal=80%
KEGG_OXIDATIVE_PHOSPHORYLATION	KEGG_OXIDATIVE_PHOSPHORYLATION	Details ...	131	-0.55114543	-1.6977347	0.044715445	0.29000318	0.401	6569	tags=47%, list=12%, signal=53%
KEGG_PARKINSONS_DISEASE	KEGG_PARKINSONS_DISEASE	Details ...	128	-0.5262272	-1.6781932	0.05263158	0.22130829	0.428	6536	tags=41%, list=12%, signal=47%
KEGG_PRIMARY_IMMUNODEFICIENCY	KEGG_PRIMARY_IMMUNODEFICIENCY	Details ...	35	-0.6868905	-1.6404833	0.07495069	0.2136256	0.494	5372	tags=54%, list=10%, signal=60%
KEGG_ARACHIDONIC_ACID_METABOLISM	KEGG_ARACHIDONIC_ACID_METABOLISM	Details ...	58	-0.3992845	-1.4106917	0.077586204	0.5922182	0.818	10870	tags=43%, list=19%, signal=53%
KEGG_GLYCINE_SERINE_AND_THREONINE_METABOLISM	KEGG_GLYCINE_SERINE_AND_THREONINE_METABOLISM	Details ...	31	-0.41900015	-1.3621753	0.112840466	0.6147489	0.871	10354	tags=45%, list=18%, signal=55%
KEGG_LINOLEIC_ACID_METABOLISM	KEGG_LINOLEIC_ACID_METABOLISM	Details ...	29	-0.42024103	-1.3307132	0.12086093	0.59951574	0.895	10724	tags=38%, list=19%, signal=47%
KEGG_HUNTINGTONS_DISEASE	KEGG_HUNTINGTONS_DISEASE	Details ...	180	-0.37638852	-1.3282659	0.1750503	0.52983874	0.897	6273	tags=34%, list=11%, signal=38%
KEGG_GRAFT_VERSUS_HOST_DISEASE	KEGG_GRAFT_VERSUS_HOST_DISEASE	Details ...	37	-0.55899256	-1.2919198	0.28256512	0.54489917	0.923	4876	tags=38%, list=9%, signal=41%
KEGG_TYPE_I_DIABETES_MELLITUS	KEGG_TYPE_I_DIABETES_MELLITUS	Details ...	41	-0.49515867	-1.2443535	0.28915662	0.5913851	0.95	12114	tags=46%, list=21%, signal=59%
KEGG_AUTOIMMUNE_THYROID_DISEASE	KEGG_AUTOIMMUNE_THYROID_DISEASE	Details ...	50	-0.44990316	-1.2354847	0.2818533	0.5566691	0.955	12114	tags=46%, list=21%, signal=58%
KEGG_ALLOGRAFT_REJECTION	KEGG_ALLOGRAFT_REJECTION	Details ...	35	-0.5368954	-1.2305399	0.31062123	0.5197611	0.957	12114	tags=57%, list=21%, signal=73%
KEGG_RNA_POLYMERASE	KEGG_RNA_POLYMERASE	Details ...	28	-0.42269528	-1.2143704	0.26293996	0.5088838	0.959	4573	tags=32%, list=8%, signal=35%
KEGG_ALPHA_LINOLENIC_ACID_METABOLISM	KEGG_ALPHA_LINOLENIC_ACID_METABOLISM	Details ...	19	-0.39833748	-1.1737995	0.25	0.5445305	0.973	3521	tags=26%, list=6%, signal=28%
KEGG_ALZHEIMERS_DISEASE	KEGG_ALZHEIMERS_DISEASE	Details ...	165	-0.32047394	-1.139134	0.33061224	0.5701636	0.987	6273	tags=31%, list=11%, signal=35%
KEGG_CARDIAC_MUSCLE_CONTRACTION	KEGG_CARDIAC_MUSCLE_CONTRACTION	Details ...	78	-0.33544138	-1.1365758	0.2865275	0.53949046	0.987	8947	tags=36%, list=16%, signal=43%
KEGG_DNA_REPLICATION	KEGG_DNA_REPLICATION	Details ...	36	-0.45461258	-1.1284661	0.3816631	0.5236112	0.988	9229	tags=39%, list=16%, signal=46%
KEGG_BASE_EXCISION_REPAIR	KEGG_BASE_EXCISION_REPAIR	Details ...	35	-0.39001545	-1.0946267	0.37393162	0.55343014	0.992	4047	tags=23%, list=7%, signal=25%
KEGG_PHENYLALANINE_METABOLISM	KEGG_PHENYLALANINE_METABOLISM	Details ...	18	-0.3861408	-1.0867034	0.3465909	0.5367412	0.992	1294	tags=11%, list=2%, signal=11%
KEGG_PROXIMAL_TUBULE_BICARBONATE_RECLAMATION	KEGG_PROXIMAL_TUBULE_BICARBONATE_RECLAMATION	Details ...	23	-0.34785068	-1.0632148	0.3775701	0.5487417	0.997	13654	tags=39%, list=24%, signal=52%
KEGG_ANTIGEN_PROCESSING_AND_PRESENTATION	KEGG_ANTIGEN_PROCESSING_AND_PRESENTATION		81	-0.3490475	-1.0315351	0.43589744	0.57235473	0.998	4876	tags=28%, list=9%, signal=31%
KEGG_GLYOXYLATE_AND_DICARBOXYLATE_METABOLISM	KEGG_GLYOXYLATE_AND_DICARBOXYLATE_METABOLISM		16	-0.38482746	-1.0245264	0.394958	0.5580164	0.998	8898	tags=44%, list=16%, signal=52%
KEGG_GLYCOSPHINGOLIPID_BIOSYNTHESIS_LACTO_AND_NEOLACTO_SERIES	KEGG_GLYCOSPHINGOLIPID_BIOSYNTHESIS_LACTO_AND_NEOLACTO_SERIES		26	-0.3298707	-1.0100057	0.42775667	0.5569702	0.999	7000	tags=31%, list=12%, signal=35%
KEGG_MATURITY_ONSET_DIABETES_OF_THE_YOUNG	KEGG_MATURITY_ONSET_DIABETES_OF_THE_YOUNG		25	-0.3324837	-0.98839587	0.47130436	0.56693614	0.999	19247	tags=48%, list=34%, signal=73%
KEGG_HOMOLOGOUS_RECOMBINATION	KEGG_HOMOLOGOUS_RECOMBINATION		28	-0.34688756	-0.9618772	0.48305085	0.5849638	0.999	5189	tags=25%, list=9%, signal=28%
KEGG_INTESTINAL_IMMUNE_NETWORK_FOR_IGA_PRODUCTION	KEGG_INTESTINAL_IMMUNE_NETWORK_FOR_IGA_PRODUCTION		46	-0.35236412	-0.9054229	0.57171315	0.6503309	1	12114	tags=43%, list=21%, signal=55%
KEGG_ASTHMA	KEGG_ASTHMA		28	-0.31460884	-0.8069149	0.6055227	0.79129356	1	12114	tags=32%, list=21%, signal=41%
KEGG_DRUG_METABOLISM_OTHER_ENZYMES	KEGG_DRUG_METABOLISM_OTHER_ENZYMES		51	-0.24340314	-0.8044139	0.73504275	0.76659566	1	8799	tags=25%, list=16%, signal=30%
KEGG_TYROSINE_METABOLISM	KEGG_TYROSINE_METABOLISM		42	-0.2334657	-0.78386486	0.77449167	0.7747664	1	9183	tags=19%, list=16%, signal=23%
KEGG_RETINOL_METABOLISM	KEGG_RETINOL_METABOLISM		64	-0.2204765	-0.76125187	0.8176101	0.7859622	1	10468	tags=23%, list=19%, signal=29%
KEGG_GLUTATHIONE_METABOLISM	KEGG_GLUTATHIONE_METABOLISM		49	-0.23422372	-0.7550282	0.7729084	0.7692869	1	2348	tags=10%, list=4%, signal=11%
KEGG_DRUG_METABOLISM_CYTOCHROME_P450	KEGG_DRUG_METABOLISM_CYTOCHROME_P450		71	-0.20177841	-0.71826106	0.88981634	0.79945457	1	9183	tags=15%, list=16%, signal=18%
KEGG_OLFACTORY_TRANSDUCTION	KEGG_OLFACTORY_TRANSDUCTION		385	-0.19131508	-0.66502225	0.9376947	0.84773546	1	20989	tags=41%, list=37%, signal=65%
KEGG_METABOLISM_OF_XENOBIOTICS_BY_CYTOCHROME_P450	KEGG_METABOLISM_OF_XENOBIOTICS_BY_CYTOCHROME_P450		69	-0.18220948	-0.6271944	0.9524618	0.8680319	1	18563	tags=29%, list=33%, signal=43%
