# Supplementary material for: Necroptosis-Related LncRNAs Signature and Subtypes for Predicting Prognosis and Revealing the Immune Microenvironment in Breast Cancer
Source: Front Oncol. 2022 May 24;12:887318. doi: 10.3389/fonc.2022.887318 (PMC9171493; doi:10.3389/fonc.2022.887318)
Supplement: Supplementary Table 5 — “CIBERSORT” algorithm to investigate the correlation between riskScore and tumor-infiltrating immune cells (TIC) infiltration. [file Table_5.xls]

Mixture	B cells naive	B cells memory	Plasma cells	T cells CD8	T cells CD4 naive	T cells CD4 memory resting	T cells CD4 memory activated	T cells follicular helper	T cells regulatory (Tregs)	T cells gamma delta	NK cells resting	NK cells activated	Monocytes	Macrophages M0	Macrophages M1	Macrophages M2	Dendritic cells resting	Dendritic cells activated	Mast cells resting	Mast cells activated	Eosinophils	Neutrophils	P-value	Correlation	RMSE
TCGA-BH-A0AU-11A-11R-A12P-07	0.210235175751357	0	0.153211480872853	0.150692638065676	0	0.307151106773846	0	0.00298407501959289	0	0	0.0229409052761241	0	0.0147273219991008	0	0.00109029546010123	0.110009647850486	0	0.00426806431701458	0.0226892886138484	0	0	0	0.002	0.460328328846468	0.890265657232787
TCGA-E2-A1LS-11A-32R-A157-07	0.0564247357399599	0	0	0.0304519557423434	0	0.26959423014883	0	0.00869138393140659	0	0.0629888711954026	0	0.0586523845811766	0.00728665512377088	0	0.080309087275768	0.218728317507932	0.0245604526365579	0	0.0191309407170809	0.134423401248811	0.0247460458419541	0.00401153830900655	0.65	-0.0013779535635847	1.09250920468482
TCGA-E9-A1ND-11A-43R-A144-07	0.0267347784966015	0	0	0.0831192037853763	0	0.0489409980359608	0.0138084144644317	0	0	0	0.0142842303595143	0	0	0.224263434781177	0.0212297975791939	0.482982181007834	0.0091496185796354	0	0.0754873429102747	0	0	0	0.00900000000000001	0.297417767696996	0.978964473579599
TCGA-GI-A2C9-11A-22R-A21T-07	0.145028029865622	0	0.0713311837898828	0.0675449492187639	0	0.18587524421095	0	0.0314219759434608	0	0	0	0.00683442367782937	0	0	0.0223655924568703	0.28336597779601	0	0.010407692681065	0	0.17444486969748	0	0.00138006066206589	0.01	0.246761439704303	0.98731989651755
TCGA-BH-A0E1-11A-13R-A089-07	0.18756637008509	0	0.219403350225214	0.146217041883748	0	0.278827807454425	0	0.00514753733793818	0	0	0	0.0195789972252364	0.0158923536472007	0.0109132552677622	0.00102937071128125	0.0777795559529479	0	0.0268549084777147	0.0107894517314412	0	0	0	0.001	0.507007107440308	0.86346996093339
TCGA-E9-A1RC-11A-33R-A157-07	0.0267625584763713	0	0.000350903767876612	0.0280605737083423	0	0.132416571392183	0	0	0	0.0515189892240045	0.0486979820336724	0	0.031587067543918	0	0.0622277682297455	0.457058183594995	0	0	0.140742419965533	0	0	0.0205769820633586	0.02	0.20813313668218	1.00206866153984
TCGA-BH-A1F8-11B-21R-A13Q-07	0.104501651729509	0	0.0302350752873833	0.164234316845312	0	0.0894226578683213	0	0.0148464029286756	0	0.0248370140863314	0.00924974462479545	0.0179104648320397	0	0.0169231418442019	0.0338093569700395	0.378602181151911	0.00108674681666566	0	0.114341245014814	0	0	0	0.021	0.201780183426708	1.00068721767349
TCGA-BH-A1F2-11A-32R-A13Q-07	0.0892674359830293	0	0.0407478137172501	0.0586625804861665	0	0.161251066051084	0	0.0192987616906686	0	0	0	0.0302549319026335	0.0171365388616812	0	0.113486989181012	0.196992193465566	0.05443021215657	0	0.192384392049932	0.00741271897974976	0	0.018674365474657	0.122	0.0976218823169124	1.03806890280784
TCGA-BH-A0AZ-11A-22R-A12P-07	0.202477621248371	0	0.0880948586094134	0.0764799749974041	0	0.226297047833912	0	0.0233973266709958	0	0	0.0058392315106373	0	0.00601248594075332	0.0795466607229828	0.0129823693250112	0.205448178302191	0.0525589032099387	0	0.0111511936315912	0.00971414799679779	0	0	0.00900000000000001	0.295456196816029	0.966724304731402
TCGA-BH-A0DQ-11A-12R-A089-07	0.234290010157836	0	0.205531476313186	0.0896275594289906	0	0.148504967357874	0	0.0194197591071846	0	0	0	0.0051041022279631	0.011037916994844	0.0498931951401095	0.0402905345515243	0.120003854527404	0.0119764672563683	0	0.0643201569367157	0	0	0	0.001	0.546725159874057	0.836570950642058
TCGA-E2-A158-11A-22R-A12D-07	0.0229201488195127	0	0.00348793774512732	0.0336188364745557	0	0.196520736165788	0	0	0	0	0	0.0520068478711188	0.0391687720187122	0	0.0226113828793354	0.377704602367259	0.00270926495178439	0	0.235617998807387	0	0	0.0136334718994194	0.101	0.111204613284011	1.04028159264302
TCGA-E9-A1RF-11A-32R-A157-07	0.0351791351090813	0	0.000716357919878393	0.0372608649739566	0	0.161519025209385	0.00713509608015829	0	0	0.0376822154782018	0	0.00857084297916253	0	0	0.0274931238291437	0.573940641583303	0.0272654615438185	0.00478795160788219	0.0739392036071341	0	0	0.00451008007889388	0.01	0.262101821876078	0.985768214467745
TCGA-E2-A1IG-11A-22R-A144-07	0.120323599177676	0	0.00999952317320353	0.130960744919858	0	0.167282688607478	0	0.00506759688110819	0.00017908782700102	0	0.00753479061245433	0.0138127241426264	0.0179199752364544	0.0243899595719368	0.0545045018244329	0.254108248996657	0.0515505718697187	0.0140509377198741	0.12831504943952	0	0	0	0.0610000000000001	0.147360737265974	1.01728351450067
TCGA-BH-A1ET-11B-23R-A137-07	0.131679160908476	0	0.0251585482564675	0.0759406976361462	0	0.318635534336498	0.00592177222141782	0	0	0	0.0375086305433108	0	0.00422610489850344	0	0.0237285148589304	0.337156737274506	0	0.00341071379133114	0.0268901782849512	0.00974340698946251	0	0	0.024	0.190343966926372	1.00992526846871
TCGA-E2-A1BC-11A-32R-A12P-07	0.0403714219307938	0	0.00312585932525904	0.0825314949283999	0	0.233440218578824	0	0.011056932776375	0	0	0	0.038179369714154	0.0214446984209	0	0.0242345888674999	0.319260080892589	0.00156857438760434	0	0.207988316298538	0	0	0.0167984438790622	0.196	0.0701408512290617	1.0531061524963
TCGA-E9-A1RH-11A-34R-A169-07	0.0102837473898537	0	0.0360342444607566	0.0444392527041897	0	0.0693391876061652	0	0	0	0.0439101061253654	0.0102806149216847	0.00480529196027298	0	0	0.0569881899593352	0.456150497137088	0.0275562688286135	0	0.239963266089053	0	0	0.0002493328176218	0.052	0.154165530033888	1.02830786777163
TCGA-A7-A0DC-11A-41R-A089-07	0.0655060346973822	0	0.0260608024975059	0.0292748232746744	0	0.257141578893085	0	0	0	0	0.00193060698772751	0	0.0236906230483132	0	0.0327495369455657	0.372431020933498	0.0352479234588542	0.00764583656194699	0.139591423668021	0	0	0.00872978903342592	0.04	0.164104038202886	1.01342338636094
TCGA-E2-A1LB-11A-22R-A144-07	0.134482962717374	0	0.0637263770389656	0.0624360298200125	0	0.326626884858216	0	0.121398039214582	0	0	0.0233670071807608	0.00568891227595478	0.0156021730616923	0	0.0788147563855404	0.122418525812119	0	0.0280357524667623	0.0174025791680212	0	0	0	0.012	0.236264803026246	0.999214738351334
TCGA-E9-A1N9-11A-71R-A14D-07	0.0775508197358617	0	0.154596538247402	0.141569813434133	0	0.201367461108414	0	0.0437948032306015	0	0	0.0254779170500256	0.00984517046475706	0.0232501104343013	0	0.0232706143797574	0.170992618517442	0.0547893220357539	0.0157680833301838	0.0577267280313669	0	0	0	0.003	0.355290701753898	0.937623488539526
TCGA-BH-A0DT-11A-12R-A12D-07	0.202523265838312	0	0.0950250407437129	0.0433116183474769	0	0.248497058030852	0	0.0110242980397435	0	0	0	0.0277876644330547	0.0242276962244155	0	0.0154838771626548	0.29473501924438	0	0.0199293965309835	0.0172369283066412	0	0.000218137097772595	0	0.00900000000000001	0.291742696644614	0.96912615186502
TCGA-BH-A1EV-11A-24R-A137-07	0.107678980761805	0	0.0229095136770358	0.0361395579804238	0	0.222593647492224	0	0.00894780968842599	0	0.0609474118580821	0	0.0397932983923272	0	0	0.0627260594594975	0.260790701670371	0.036244916485339	0	0	0.128380246195354	0	0.0128478563391146	0.031	0.173195763596509	1.01503509675648
TCGA-BH-A18J-11A-31R-A12D-07	0.11215026318884	0	0.00844305769556176	0.122605197427164	0	0.145656568592627	0	0.0114139798814844	0.0168536615815003	0	0.019737392768361	0	0	0.141878036803692	0.0247068792774796	0.350698674998792	0	0	0	0.0458562877844986	0	0	0.029	0.17619697979489	1.01881056279796
TCGA-E9-A1R7-11A-42R-A14M-07	0.04167733724024	0	0.0112126367627686	0.0597979526899571	0	0.114543374352388	0	0.00387638198859432	0	0	0	0.0393480597523439	0	0	0.0359173467207591	0.518212075607231	0.00533132976676134	0	0.160464020585082	0	0	0.00961948453387551	0.024	0.190969606031745	1.01293751504873
TCGA-AC-A2FM-11B-32R-A19W-07	0.0832735611536671	0	0.0308228359407239	0.142710640793176	0	0.15381385743017	0.00399936539940405	0.0229881806679814	0.00415386280197961	0	0	0.04863769555006	0.057046549036901	0	0.0371320242936717	0.266373082448909	0	0	0.120251760038646	0.0287965844447107	0	0	0.02	0.208191900226682	0.995798981158831
TCGA-E9-A1RD-11A-33R-A157-07	0.0247301948758937	0	8.43307076709228e-05	0.0533705915248936	0	0.0746764218641636	0	0	0	0.0327509907121064	0	0.00638738475775764	0	0.162750811306594	0.0319086013958551	0.366785785931926	0.00444745120882139	0	0.242107435714317	0	0	0	0.00900000000000001	0.291245661837392	0.971179836926746
TCGA-A7-A13F-11A-42R-A12P-07	0.11259216267595	0	0.13324480431694	0.140536105805373	0	0.140732163906745	0	0	0	0	0.00916783781483618	0.0238069891955347	0.0013400486844592	0	0.0104559630962756	0.342860684784665	0.00101107146171054	0.0105196651593196	0.0732204395488455	0	0	0.000512063549346023	0.003	0.364760517204173	0.933189252618157
TCGA-BH-A1FG-11B-12R-A13Q-07	0.111089514887639	0	0.0113942625955257	0.106439474515652	0	0.134314137631937	0	0.0306426130335347	0	0.066228599492229	0	0	0	0	0.028646501905572	0.323580590052417	0.0164512141328884	0.00687421518022101	0.0538550456146674	0.110483830957717	0	0	0.07	0.139384370941013	1.02783335416139
TCGA-BH-A1EO-11A-31R-A137-07	0.00833468491190511	0	0.00182473830087952	0.0473497069034	0	0.139645756148927	0.00653640561433515	0	0.0055616495667988	0.0129553744722284	0	0.0287649608971595	0.06017207140122	0.0140027506451481	0.00649490609912377	0.542458142740948	0.00213518611768954	0.00625104057228128	0.109742165154359	0	0	0.00777046045359624	0.002	0.412028732635832	0.912274681968189
TCGA-BH-A1FJ-11B-42R-A13Q-07	0.0735422237426071	0	0.00638963245700979	0	0	0.177257466504973	0	0.0304200248186359	0	0.0533509377932835	0	0.00796334453739856	0	0	0.0480576143784532	0.45398694244573	0.00999296120371727	0.00601026832809474	0.128623524618939	0	0	0.0044050591711578	0.072	0.135007402781411	1.02991768619977
TCGA-AC-A23H-11A-12R-A157-07	0.0929818010661183	0	0.0095114361919587	0.0788672648895292	0	0.0920952436880581	0	0.00132138543558996	0	0.0104474250132339	0	0.0228230847314171	0.00401828791408131	0	0.0193279511043138	0.268629515299965	0.0326521939089221	0.00586082635713144	0.361463584399681	0	0	0	0.022	0.19794366698682	1.01016574337533
TCGA-BH-A0HK-11A-11R-A089-07	0.0458831338225734	0	0.0590465964153404	0.136197499826458	0	0.0632333560853395	0	0.0232981496826086	0.0173753949693385	0	0	0.0597505605893863	0.0160027675836994	0	0.0401597877505372	0.313355852604487	0.0485431174079532	0.017461052189304	0.0757057615048797	0.06095012490048	0.0184977726711107	0.00453907199650402	0.02	0.204329869015305	0.997292774514545
TCGA-BH-A0DZ-11A-22R-A089-07	0.18530018511344	0	0.12038929340473	0.16051899642303	0	0.0901150353142545	0	0.11713386425733	0.00177420098890345	0	0	0.0149021521623437	0.0231855659205243	0.031889220077411	0.0115239445673597	0.15268883751464	0.0234475713030474	0.00625991328892696	0.0608712196640589	0	0	0	0.002	0.390652581233102	0.922387331978448
TCGA-BH-A1EN-11A-23R-A13Q-07	0.121049670030818	0	0.0316740959851645	0.102497032312059	0	0.172716832262142	0.0219263360208495	0	0.000846575583384789	0.0453591404596229	0.0318445287905011	0.00874510355677349	0.00301487078824456	0	0.0606660108905511	0.266184688578108	0.050923595951535	0	0.0825515187902462	0	0	0	0.00900000000000001	0.271087295108924	0.969867251981345
TCGA-BH-A0B5-11A-23R-A12P-07	0.0900785163839443	0	0.00282995178850366	0.00928414206628332	0	0.167839863959806	0	0	0	0.025775941416088	0	0.0539072081976571	0.025832691486848	0	0.0466819800567235	0.367629299412304	0.00781063640804106	0	0.1847477068977	0	0	0.0175820619261007	0.2	0.0693074642336041	1.05160097103687
TCGA-BH-A0BZ-11A-61R-A12P-07	0.0700504509850408	0	0.00282110035385936	0.0607327002293447	0	0.162895786049549	0	0.046583573662365	0	0	0	0.0600967673955593	0.0195001001638473	0	0.0351463962614131	0.33631749065506	0.00869936304235445	0.00918627563613215	0	0.174501276870288	0.00441902387275994	0.00904969482242689	0.085	0.122834589214137	1.04201793487377
TCGA-BH-A0BS-11A-11R-A12P-07	0.0913925112575556	0	0.062071912689678	0.121911246591113	0	0.475966423827553	0	0	0	0	0	0.0243318700389275	0.0148716409827913	0.0483168533382257	0.0268341673918696	0.110345933335705	0.00892872760993534	0	0.0150287129366464	0	0	0	0.016	0.22689253363006	1.01001181521518
TCGA-BH-A1EU-11A-23R-A137-07	0.0865685467287782	0	0	0.0834227240173291	0	0.258161574099121	0	0.00540600585468503	0	0	0.0252704156430548	0	0	0	0.0157268379557077	0.381608459009153	0	0.0171615995199574	0.126673837172214	0	0	0	0.0580000000000001	0.148794565044908	1.02297616409789
TCGA-BH-A18U-11A-23R-A12D-07	0.145012627627719	0	0.0433781183414844	0.0591437836956566	0	0.248366487456399	0	0.0426158846026839	0	0	0.00560431970974801	0.00828475252080118	0.016380654120677	0	0.0865826956414827	0.220684904138909	0.0479175897511072	0.0133615930490735	0.0556879231666643	0	0	0.00697866617759424	0.01	0.252829217040647	0.979278002763409
TCGA-AC-A2FB-11A-13R-A17B-07	0.0759100179072097	0	0.110311561771143	0.0627476906349402	0	0.220071319966299	0.00833385436314675	0	0	0.009434129430146	0	0.0214624821619374	0.0179020367458175	0	0.0462519013550725	0.266726588628052	0.0423864529655677	0	0.116490821758337	0	0	0.00197114231233115	0.005	0.325258139935737	0.94760992723615
TCGA-BH-A18M-11A-33R-A12D-07	0.242932707583343	0	0.0344812959515392	0.0547839322565505	0	0.184312373648593	0	0.0128963664697813	0	0	0	0.027828333061652	0.0278792358620472	0	0.0335839240578976	0.226231266595132	0.019061647840869	0.00880106495785147	0.0908009976856738	0.00419249738374824	0	0.0322143566453211	0.00800000000000001	0.304156926788454	0.958860967035872
TCGA-BH-A204-11A-53R-A157-07	0.0960549125116328	0	0.00575876370794223	0	0	0.208214060618438	0	0.00547910638611426	0	0.0295654299962516	0	0.0728358111849796	0	0	0.051595611173593	0.334472230879913	0.00244314423498657	0.00636325323026119	0.13861762022067	0.0380347537241649	0.010565302131053	0	0.264	0.0521201770976534	1.0603344972816
TCGA-BH-A1FE-11B-14R-A13Q-07	0.178292846318859	0	0.0519424730324406	0.176626768872253	0	0.288298508378059	0.013688169668892	0.0339045127160283	0	0.0278892105862504	0	0	0	0.0315089130863304	0.00619663585972141	0.153801934009939	0.00446656556441785	0.0248275313630948	0.00799363297624459	0.000562297567469757	0	0	0.00900000000000001	0.283808702385251	0.978391699062235
TCGA-BH-A0BQ-11A-33R-A115-07	0.0698147834132053	0	0.0363629672068681	0.169265620776116	0	0.332420856163517	0	0.0268546493932448	0	0	0	0.0128181754139335	0.0107635483510012	0	0.0568148982961715	0.147274551101719	0.0416662470633703	0	0.0959437028208539	0	0	0	0.045	0.159155941498884	1.02710262506897
TCGA-BH-A18V-11A-52R-A12D-07	0.124319163944085	0	0.0713357010091079	0.1312899005204	0	0.269277844423978	0.00163556938797673	0.0166652354397523	0.00856706964873032	0	0	0	0.0337257541458338	0	0.0111692316721576	0.256261813407151	0.000669839677487667	0.00385840689564882	0.0712244698276913	0	0	0	0.00900000000000001	0.296245728148664	0.963565645566087
TCGA-AC-A2FF-11A-13R-A17B-07	0.100968708573271	0	0.0584877997611987	0.0699832939499443	0	0.141024550914281	0	0.0410677294497845	0.00133030502547839	0.00660379872796396	0	0.00422454308281096	0	0.252718504411849	0.0417769819665045	0.19770532267228	0.0385068520291405	0	0.0456016094354936	0	0	0	0.00900000000000001	0.273999911178193	0.974751704228721
TCGA-E2-A15M-11A-22R-A12D-07	0.0714752414636718	0	0.00770713182242993	0.0450464782569084	0	0.242017595950161	0	0.0535824876314511	0	0	0	0.102902873870435	0.0141065180373272	0	0.0315620892693897	0.204322579599653	0.0137814943152114	0.00504791406264329	0	0.208447595720718	0	0	0.202	0.0682612257088417	1.07626796658654
TCGA-BH-A0B7-11A-34R-A115-07	0.104857340250815	0	0.0832054920326748	0.186363849895075	0	0.288778793954505	0	0.028098046486007	0	0	0.0178453028692665	0.000401588900040852	0.00995653159087285	0.0592698876152137	0.01358586306891	0.15276323776454	0.0293435014420303	0.0197968202867264	0	0.00573374384332308	0	0	0.01	0.267873087735948	0.982111557789187
TCGA-BH-A0C3-11A-23R-A12P-07	0.200226056231785	0	0.177138803690798	0.146443365472266	0	0.237861677443609	0	0	0	0	0.014635125812711	0	0.0145334984536223	0.0175832008342958	0.00253421532562858	0.08718432328836	0.0181231666228115	0.0089168963837177	0.0748196704403952	0	0	0	0.002	0.44893226619824	0.895536764807934
TCGA-BH-A1FR-11B-42R-A13Q-07	0.0336303436963344	0	0.0211973313240142	0.0362229703982833	0	0.131234149074338	0.00224404234223552	0.0114135155301528	0.000430362277846565	0.00857860120546988	0.0079249183243683	0	0	0.436393932585984	0.0382429613188943	0.186603026190009	0.0223316932784159	0	0.0635521524536543	0	0	0	0.027	0.181857399749674	1.04178037435686
TCGA-BH-A0H5-11A-62R-A115-07	0.271280995480844	0	0.105079098123718	0.142922213964202	0	0.203018705376103	0	0.0231370544074719	0	0	0	0.0249988289071143	0.0318459871672804	0.0292577423400927	0.0386381605307093	0.076341963796849	0.00589825330468445	0.0057894566583051	0.0417915399426267	0	0	0	0.004	0.341832915965177	0.953215388208172
TCGA-BH-A1FU-11A-23R-A14D-07	0.0958274488288966	0	0.0535376879612121	0.127412389505937	0	0.334946191430204	0	0.00303187330932791	0	0	0.02044105182346	0	0.0118117781453117	0.0337152239380637	0.0726206599126802	0.120015978783168	0.0380584831019655	0	0.0885812332597736	0	0	0	0.011	0.240073958852158	0.988371027119359
TCGA-A7-A13E-11A-61R-A12P-07	0.0811734790903454	0	0.00805161853306375	0.0320961288811779	0	0.106091000866876	0	0.00291120498206784	0	0	0	0.0205785029516878	0.0272308469882251	0	0.0476272066652842	0.55394727653195	0	0	0.111017900537249	0	0	0.00927483397207322	0.00900000000000001	0.278697435815389	0.976284231358608
TCGA-BH-A18Q-11A-34R-A12D-07	0.124920404096604	0	0.102369508453969	0.181653041915511	0	0.270099460208696	0	0.0185538499871666	0	0	0.00743799690724158	0.0228357070375974	0.0114800694009903	0.0015209088770941	0.0320646236031513	0.159687455473832	0.0273627547738583	0	0.0400142192642883	0	0	0	0.00800000000000001	0.302319848777106	0.965785256274074
TCGA-BH-A0DH-11A-31R-A089-07	0.0750117483028378	0	0.0632402444870492	0.183383285417365	0	0.117370999209437	0	0	0.00353443381148582	0.0142463840057239	0.00700261975297769	0.0264708791794512	0.00992791188864224	0	0.0289180995462396	0.229088023518296	0.0725032727508965	0	0.169302098129599	0	0	0	0.00900000000000001	0.277965572763233	0.966694979263077
TCGA-BH-A203-11A-42R-A169-07	0.0343669352562063	0	0.0776938530053446	0.153030457620149	0	0.304311804402357	0	0	0	0.00926707479939463	0.0057305981264433	0	0.00178339438394866	0.024820028810059	0.0205584137188667	0.278952801813295	0.0199808348437298	0.046804621914793	0.0226991813054132	0	0	0	0.026	0.185315504291559	1.01313598318386
TCGA-E2-A1LH-11A-22R-A14D-07	0.121500771586423	0	0.0183028934570383	0.250297399001404	0	0.15670225158549	0	0.0402586595157114	0.0148723457951971	0	0	0.00432845201392659	0	0.124727035694114	0.0470325344195902	0.195333064022863	0.0144531543432224	0	0.012191438565019	0	0	0	0.011	0.239839885323704	0.99245342525588
TCGA-BH-A0DP-11A-12R-A089-07	0.0429002924652353	0	0.05628825678627	0.12953753277227	0	0.367457450740738	0	0	0	0	0	0.047428771257641	0.0151019923803746	0	0.0245169338362631	0.138107258210574	0.0394678037535043	0.0122813407913825	0.126912367005747	0	0	0	0.039	0.165233981200187	1.02276378385151
TCGA-BH-A0DG-11A-43R-A12P-07	0.159398788307775	0	0.102646525961849	0.144615471482716	0	0.276371179966312	0.0135905201779093	0.0109709943782646	0	0	0.0234117300290983	0.00444053706966624	0.0184856413406369	0.00576046834611892	0.0143240392548192	0.138491404747317	0.0376331092847904	0	0.0498595896527271	0	0	0	0.003	0.375633157460961	0.929723043220261
TCGA-BH-A0BA-11A-22R-A19E-07	0.177694775558354	0	0.193436804379061	0.0929845397574128	0	0.246209794887822	0	0.000841753003280028	0	0	0	0.0140775531268237	0.00373827191877167	0	0.028743753063542	0.128444142390003	0.048836337395722	0	0.0609899689197931	0.00400230559941484	0	0	0.001	0.521019266833161	0.852928465621738
TCGA-BH-A0C0-11A-21R-A089-07	0.0761082563304838	0	0.0862772356772198	0.163275305356881	0	0.215495984687256	0	0.0526777852964092	0	0	0.00215425612828802	0.00194113066003741	0.0219877752225854	0	0.0676588473283905	0.143380867108898	0.135846390176061	0	0.03319616602749	0	0	0	0.01	0.264533201802801	0.975866840419648
TCGA-BH-A1FH-11B-42R-A13Q-07	0.139338988866745	0	0.017240332072593	0.0483362144268352	0	0.178748690623683	0	0.00195835325094022	0	0	0.0237257140199291	3.5471301907428e-05	0.0263448896180988	0	0.0127761464138998	0.391774720131875	0.0121859321694615	0.00231812184803142	0.0638106357343429	0.037036960197525	0	0.0443688293241334	0.017	0.225334382048297	0.991183484627614
TCGA-BH-A0BW-11A-12R-A115-07	0.170712049684553	0	0.122383330834943	0.115534422350807	0	0.213948526135365	0.0358659476061198	0.0247378896454578	0.00258252011472969	0	0.000313317820735434	0	0	0.143165539536877	0.0468062722420158	0.0451565644270172	0.0534565415506548	0.0130982084472115	0.012238869603513	0	0	0	0.001	0.492172528482423	0.870290161795453
TCGA-E9-A1RB-11A-33R-A157-07	0.113529962612445	0	0.00761508693379434	0.142219426004355	0	0.192239289305536	0.0222076544852267	0	0	0	0.0365342984134437	0	0.0309204759168173	0.0501504244818539	0.019042630686605	0.132558979884979	0.0181119660173992	0	0.101046951708162	0	0	0.133822853549383	0.018	0.220815276039103	0.992358007104847
TCGA-E2-A1L7-11A-33R-A144-07	0.146393680522151	0	0.0649964410650503	0.118204841120488	0	0.191833110822282	0.00606012844373354	0.015782055942286	0	0	0	0.0358750898521893	0.0293066431849793	0	0.0916404217911806	0.188075118505973	0.0338641962933512	0	0.0779682724563359	0	0	0	0.005	0.326951973973914	0.948315957210283
TCGA-BH-A1F0-11B-23R-A137-07	0.113538892033305	0	0.102080275840656	0.141800182141144	0	0.166579165944421	0	0.0683283921092345	0	0.0418495736039897	0	0.0188990426357321	4.23565643175224e-05	0	0.0938624366001423	0.172772526389917	0	0.00367916487242514	0.0765679912647174	0	0	0	0.00900000000000001	0.291234984109472	0.968017833509308
TCGA-BH-A0BT-11A-21R-A12P-07	0.0808677681805012	0	0.0096942996837766	0.213222542258334	0	0.223409749162073	0	0.00527236845618919	0.0194318590659458	0	0.00142153857362282	0.00190553209404145	0.00193689224023473	0.0986576841447668	0.0388458645456726	0.260222952984827	0.0154075683305525	0	0.0297033802794619	0	0	0	0.0610000000000001	0.14712926703233	1.03151168695972
TCGA-BH-A0B3-11B-21R-A089-07	0.10674801811946	0	0.0455931602359193	0.180631174425386	0	0.260817805610587	0.0111913381304163	0.016799303625263	0	0	0.00170146012052815	0	0.00648526077550434	0.00886324478905983	0.0907659262086374	0.17869565401021	0.0451865470806736	0	0.0465211068683543	0	0	0	0.00900000000000001	0.27502080591448	0.973970603559406
TCGA-E2-A15I-11A-32R-A137-07	0.243576772575453	0	0.113906620719339	0.0147490994460107	0	0.266222892068659	0	0.00223005687478307	0	0.0396366212930388	0	0.0502866868451077	0.000615986801141098	0	0.0341249487335811	0.168112457130172	0.00381282309533079	0	0.0482952146428691	0.00794692889115988	0.00648289088335439	0	0.003	0.359869326246108	0.940342493921526
TCGA-BH-A1FD-11B-21R-A13Q-07	0.0880915331624962	0	0.0273957758902145	0.0115221036668845	0	0.226534131623002	0	0	0	0.0368566743984318	0	0.0246078994990747	0	0	0.032816681696125	0.397660813571997	0.0122937581189853	0	0	0.131265139800579	0	0.0109554885722097	0.032	0.169900198919176	1.01882324442288
TCGA-BH-A0BM-11A-12R-A089-07	0.0595954704088659	0	0.00708934060517515	0.186990190071977	0	0.358068442768666	0.0256961818654922	0.00682939800572896	0.0116157085388851	0	0.0386152841871046	0	0.0212967752079515	0.00510731856035434	0.0204203701609814	0.0945654996503795	0.119079091068355	0.0280324019514864	0	0.0169985269485969	0	0	0.0610000000000001	0.146892354585226	1.04057601167925
TCGA-BH-A0HA-11A-31R-A12P-07	0.176134214928221	0	0.0253721858008408	0.290416647711592	0	0.358798906749806	0.0130938629683642	0.00791012705568363	0	0	0	0.026110513389228	0.0397019815006838	0.0270382115950101	0.00446586842543832	0	0.00501027708565439	0.00935891353345063	0.0165882892560268	0	0	0	0.00900000000000001	0.276454140316321	1.0021123426593
TCGA-BH-A18P-11A-43R-A12D-07	0.127829373273551	0	0.00833579664611349	0.123528063535571	0	0.278090945474444	0	0.00311840336392331	0	0.00883944451183159	0	0.0190968473753406	0	0	0.0208148784034005	0.270406227929269	0	0.0091074166133255	0.0956991702074129	0.0293395698131202	0.00579386285269734	0	0.163	0.0791224294806288	1.05323842762076
TCGA-BH-A1FM-11B-23R-A13Q-07	0.162127695368576	0	0.122696896061096	0.122438046083459	0	0.169192752706549	0	0.0150675730356168	0	0	0.0218631545731922	0.0196270218868812	0.0244471216114217	0	0.0191228569946366	0.243062298208593	0.00795365675468012	0.00443912069678209	0.0679618060185149	0	0	0	0.002	0.391385420956824	0.920814677169974
TCGA-GI-A2C8-11A-22R-A16F-07	0.0474794804069057	0	0.00144070616672108	0.0687304762664658	0	0.238451186361807	0.00471778187911976	0	0	0.000290346368292713	0.0279897156897823	0	0.0279171178071072	0	0.0457590031444897	0.271139899057172	0	0.0251132308908809	0.0998082887188913	0.030615221611297	0.0731468506005178	0.0374006950305503	0.9	-0.0247429732472936	1.08124201791277
TCGA-BH-A1F6-11B-94R-A13Q-07	0.0244710410478088	0	0.00279187431639077	0.0237584511785495	0	0.137239871169559	0	0.000428304013135445	0	0	0	0.0526434062973196	0	0	0.0130828035620612	0.519247836489338	0.00160240065210197	0.00892535965867127	0.215808651615065	0	0	0	0.033	0.16966389151615	1.02600164174775
TCGA-BH-A209-11A-42R-A157-07	0.0860811784116361	0	0.0110810054033474	0.121926082031087	0	0.222483239471692	0.00175139496969792	0.0310858012424964	0	0.0291377693201563	0	0.0225507222521896	0.00575668280611553	0.00553391358356223	0.114816247985528	0.230993868814911	0.0413917909704507	0.0300978388636053	0.0453124638735243	0	0	0	0.02	0.203399908984818	1.00406107699361
TCGA-A7-A0D9-11A-53R-A089-07	0.0863513552922121	0	0.00676117723875233	0.00573847575624881	0	0.147144394905371	0	0	0	0.0467157068586449	0	0.0545740615879561	0.00358038021144925	0.0459058165529947	0.0338040409333399	0.414929112524017	0.0146456231373678	0.00596966830987892	0.0538946338291217	0.0165365358353024	0	0.0634490170273426	0.026	0.186188343628152	1.01121201887093
TCGA-BH-A18N-11A-43R-A12D-07	0.0599989823972428	0	0.0608583126285892	0.0693658547675376	0	0.19403326437471	0	0.00318963995656373	0.00997628524217093	0	0.0206012124495679	0	0.016130388472002	0	0.0512185047515205	0.395057185692514	0.00184648409949484	0	0.116175326517723	0	0	0.00154855865036451	0.019	0.211131163247003	0.995608007449754
TCGA-BH-A1FB-11A-33R-A13Q-07	0.101159186051618	0	0.120825338778018	0.201515581779991	0	0.207329930506712	0.00745545036352155	0.0172396713595293	0	0	0	0.00461092330655262	0.0188835202073655	0	0.0355903235249254	0.187466318893681	0.0603941981303188	0	0.0339008533946502	0	0	0.0036287037031162	0.00600000000000001	0.312563474427279	0.957881055480233
TCGA-E9-A1NF-11A-73R-A14D-07	0.00185129885555785	0	0	0.0284092459387495	0	0.109491070514314	0	0.00113381748194459	0.00373862162832679	0	0.019507219792554	0.0148560786715102	0.0348588904223137	0	0.0224986803856136	0.638103350212099	0.000887871820442673	0	0.124663854276574	0	0	0	0.004	0.340682948257167	0.953266734431809
TCGA-E9-A1NG-11A-52R-A14M-07	0.0338696702453349	0	0.00338169423861984	0.0504925914118246	0	0.115629083581817	0.00806580498015151	0	0	0	0	0.0150097442914042	0.0017779030940708	0	0.0290346321860558	0.57407999973644	0.01495796902292	0.000895764136620613	0.14986169894819	0	0	0.00294344412655148	0.029	0.176630574505531	1.02550600169363
TCGA-BH-A1EW-11B-33R-A137-07	0.0925626357266309	0	0.0686810105222891	0.119514983893356	0	0.335545597793203	0	0.0505843773044511	0	0	0	0.031856813658166	0.0115709541648934	0	0.0436976162499323	0.170314338656039	0.00336863187452353	0	0.0723030401565161	0	0	0	0.017	0.225185508010829	0.999323467436358
TCGA-BH-A18K-11A-13R-A12D-07	0.241193381728274	0	0.136838688017581	0.0533873501065855	0	0.150738863468296	0	0.0431150910846261	0	0	0	0.0299146712834608	0.0129520785124501	0.00642225128365367	0.00628087847302972	0.189800802054057	0.00868080355162752	0.0108224976341716	0.109852642802187	0	0	0	0.002	0.441492106088624	0.89733500831458
TCGA-BH-A0DO-11A-22R-A12D-07	0.158925376700099	0	0.236080880207404	0.137997445526527	0	0.201931593176585	0	0.0210976313612268	0	0	0.000101494345874228	0	0	0.12451454575285	0.0402172087352272	0.0728902739232345	0	0	0	0.00624355027097346	0	0	0.001	0.523258231282019	0.851881679653791
TCGA-E9-A1NA-11A-33R-A144-07	0.0635418941988942	0	0.0510362990675143	0.132148773405401	0	0.103088201207388	0	0.0122824168078912	0	0	0.0328293405168319	0.00982516044901031	0.0423708036356141	0	0.0164693318758981	0.352261883502699	0.00564485704185395	0	0.163022565940017	0	0	0.0154784723509866	0.012	0.234267326287011	0.984725906408532
TCGA-A7-A0CE-11A-21R-A089-07	0.0840804483216709	0	0.0854249588985916	0.110438400671428	0	0.137134412245035	0.0255720593290742	0	0.0154922307787025	0	0.0124824043490389	0	0.00885648851802801	0.0215235925838364	0.0191622714024364	0.369843176833491	0.0105292832636158	0.00446637184264848	0.0941548078349924	0	0	0.000839093127410035	0.005	0.337248647360261	0.943285203640662
TCGA-BH-A0H7-11A-13R-A089-07	0.0840607620989092	0	0.0635104066660941	0.0817027199437607	0	0.205000533624939	0	0.0730097981076885	0	0.0123024882070862	0	0.0506624324874174	0.00732058306306842	0	0.0730250590544013	0.222139921082608	0.0302828156770014	0	0.0969824799870261	0	0	0	0.01	0.258685830752512	0.976309816490194
TCGA-E9-A1N5-11A-41R-A14D-07	0.0824695610666002	0	0.0500300882958927	0.0465546118282575	0	0.0795940683777782	0.00144522109712539	0.0514704974536983	0	0	0	0.0177464710131277	0	0.317982160455078	0.019197552837419	0.264104008024942	0	0.00251708207221196	0.0668886774778691	0	0	0	0.00900000000000001	0.282287239940809	0.978163772131752
TCGA-E2-A153-11A-31R-A12D-07	0.192697498082409	0	0.0617695154783744	0.0726235531008157	0	0.149848433845734	0.00496339497708394	0.0118184486411535	0.0188843157042447	0	0	0	0	0.269255100813322	0.0207481793162059	0.164625720408987	0	0	0.0327658396316695	0	0	0	0.003	0.368864545260774	0.933619254502037
TCGA-BH-A0BJ-11A-23R-A089-07	0.195283618091708	0	0.0518008137250846	0.140886247040465	0	0.169341362455814	0	0.0343676582037173	0.0104447885893983	0	0	0.00501008935442633	0.00498902879081097	0.0291736139297337	0.0099938071739958	0.213483828070706	0.0196151067682938	0.0101076405427358	0.10550239726311	0	0	0	0.01	0.240460269242631	0.987211210175467
TCGA-E9-A1N6-11A-32R-A144-07	0.0683239275089356	0	0.0510561435922017	0.149313494726196	0	0.213342633416002	0	0.0176295982158474	0.000167251948382849	0	0.0023991213842817	0	0.0021027611841011	0.0621045964529259	0.0172499245762703	0.278553185616112	0.0712495392829847	0.0195015896517112	0.0470062324440479	0	0	0	0.017	0.222520613930321	0.992057561992
TCGA-BH-A0H9-11A-22R-A466-07	0.00895114022887434	0.00487829916418883	0	0.0394367834169823	0	0.231458289827184	0	0.00753010398618271	0	0.0561780628428333	0	0.0534706394112232	0	0.0262194386429396	0.0446586090040892	0.384563064572195	0	0.0239808561990635	0.118674712704244	0	0	0	0.132	0.091932569429144	1.0494515562269
TCGA-E9-A1RI-11A-41R-A169-07	0.0606515272500702	0	0.00226895806104934	0	0	0.172029068455194	0	0	0	0.0808663523915787	0	0.0169205992035664	0	0	0.0841135777867261	0.517622934920654	0.0010924460276087	0	0.0481507644077433	0	0	0.0162837714958092	0.092	0.118009538281628	1.04799570474558
TCGA-BH-A0AY-11A-23R-A089-07	0.114968501846916	0	0.241716089921972	0.15075269355233	0	0.154075221604721	0	0.00854587468309167	0	0.0103045172188338	0	0.0202309573818234	0	0.00264338026903588	0.0346025659983027	0.1770555884486	0.0129040710771075	0	0.0722005379972658	0	0	0	0.002	0.479593054205162	0.877496729000879
TCGA-BH-A0BV-11A-31R-A089-07	0.107708948094185	0	0.0659289820677194	0.0761317987851396	0	0.143959327277408	0	0.102459730925829	0	0	0	0.0449899323161784	0.00774369887155248	0.0395636050195565	0.0240731861088123	0.25126462213435	0.00522783027807156	0.0401912023636356	0.0679599324714593	0.0227972032861023	0	0	0.018	0.219354312852389	0.991684766997836
TCGA-BH-A208-11A-51R-A157-07	0.087121623590591	0	0.246633595464254	0.124915972036572	0	0.219492985627271	0	0.0261537971106652	0	0	0	0	0.0188327401145647	0	0	0.151357523922436	0.000624592347729708	0.0822109781651858	0.0426561916207307	0	0	0	0.002	0.415221043815384	0.914359367459458
TCGA-BH-A1FN-11A-34R-A13Q-07	0.0770004733537424	0	0.052072273766686	0.114279065486716	0	0.108155496188991	0.0206192774177113	0.0139850673895795	0	0.0755291508092383	0	0	0.0328371896841409	0	0.030027603908108	0.320778987257172	0.0231354148694766	0.00571627545782638	0.104430038709557	0.0182108400879494	0	0.00322284561310543	0.01	0.242162271225697	0.98095167335171
TCGA-BH-A0DL-11A-13R-A115-07	0.0497036690087231	0	0.000636718793431268	0.135440885326591	0	0.205805502045257	0.00384482626381323	0.0341529344365757	0.0118160301087592	0	0	0.0321692323163533	0.00953463146302391	0	0.0698959477379866	0.189424607819741	0.130528255366221	0.00997998939234825	0.117066769921175	0	0	0	0.052	0.153827931877458	1.01725534707321
TCGA-BH-A1FC-11A-32R-A13Q-07	0.0862636198113583	0	0.0166063148078477	0.113947089809192	0	0.293905658340542	0	0.0525400672236232	0	0.0155959448872255	0.0143118829691929	0.0028501047492869	0.023839478520919	0	0.112853001252132	0.152167417408437	0.0702725684677172	0	0.025527803868346	0.0193190478841794	0	0	0.021	0.199735020211146	1.00784493030215
TCGA-BH-A18L-11A-42R-A12D-07	0.0921662834934823	0	0.0282204658600823	0.0489358663188428	0	0.129287123093865	0	0.0260114379555813	0	0.0381520941900497	0	0.0264309541054451	0	0.0274412322105873	0.0623874058851044	0.391805452203835	0	0.00386748886394147	0.121526094721149	0.00376810109803498	0	0	0.0629999999999999	0.144225902979681	1.02346509681876
TCGA-BH-A0E0-11A-13R-A089-07	0.126209732816203	0	0.0388686694217259	0.198260518811014	0	0.0698948135780908	0	0.118447501768792	0.0114385922747521	0	0	0.0139376483768552	0	0.218942002833251	0.00962026557525925	0.175415406916219	0.00246959829347791	0	0.00342073759565203	0.013074511738709	0	0	0.017	0.222085197500388	1.00168277865576
TCGA-E2-A15K-11A-13R-A12P-07	0.0570812870999661	0	0.0314378319330019	0.199660605045158	0	0.137675342950235	0	0.0132743687829366	0.0127849213482895	0	0	0.0548782056959756	0.0226637747254014	0.0330205729170928	0.0145698478633044	0.355108193347018	0.0111146037903716	0	0.0221124834437187	0.0346179610575305	0	0	0.01	0.267833509246091	0.976662636222547
TCGA-BH-A0B8-11A-41R-A089-07	0.0203166768666008	0	0	0.0396279234805562	0	0.194785933491826	0	0	0	0.0631812498736195	0	0.0358206971242833	0.00246684117580458	0	0.0821395627609866	0.484888090108691	0.0079268821460582	0	0.0389446718133163	0.0186803048319461	0.0112211663263118	0	0.204	0.0666420708717071	1.06968070868805
TCGA-BH-A0DK-11A-13R-A089-07	0.0770394200337215	0	0.0565697476345191	0.0424002249716221	0	0.20523815920352	0	0.0675804681982749	0	0	0	0.028369534221825	0.0128629863609166	0.204706182938576	0.0230298536491011	0.204046333522924	0	0	0.0781570892649989	0	0	0	0.04	0.16402880631676	1.01796108730933
TCGA-BH-A18S-11A-43R-A12D-07	0.046788201623989	0	0	0.0818105578492986	0	0.0998120042274246	0	0.018041448502911	0	0.00684539220578726	0	0.00439811113255856	0	0.22628157416839	0.0351989342137146	0.445941340814899	0.0226011070320143	0	0	0.0122813282290131	0	0	0.011	0.238746082135286	1.00738242109179
TCGA-A7-A0CH-11A-32R-A089-07	0.0498140196087597	0.0422348198089047	0	0.0374474989870392	0	0.184811908731583	0	0.0137247919201932	0.0102636864053985	0	0	0.0518147908170425	0	0.178821214871386	0.0419203724179919	0.294066742001889	0.00147824099154927	0	0.0809555100786928	0	0	0.0126464033595708	0.026	0.185073034603827	1.01091298951089
TCGA-A7-A13G-11A-51R-A13Q-07	0.0484304222090258	0	0	0	0	0.178239655242252	0	0	0	0.0207234719169723	0	0.0266960892239053	0.0216446226566606	0	0.0357386903700126	0.520292107028287	0	0	0.148234941352885	0	0	0	0.14	0.0894631537852773	1.05693124504294
TCGA-BH-A18R-11A-42R-A12D-07	0.137175607249404	0	0.169533353075152	0.0659567532158267	0	0.286326660237812	0	0.00972985405600477	0	0	0.00477509473753463	0.00489307174262339	0.0158197548900773	0.000109259359604127	0.0148890901684259	0.102698271137308	0.0142412466007375	0	0.173851983529489	0	0	0	0.002	0.38439086830871	0.926905331803608
TCGA-A7-A0DB-11A-33R-A089-07	0.00352589119615061	0	0	0.00646655407070089	0	0.0784301318362389	0.00172439270000447	0	0	0	0.00928339090792245	0.0111146163130813	0.0261384965716349	0	0.038796728340633	0.678845143381489	0.0106169021646412	0	0.131574002940556	0	0	0.00348374957694777	0.002	0.436149307438003	0.904313806037495
TCGA-BH-A0DV-11A-22R-A12P-07	0.0724941984980065	0	0.116739644240806	0.194279971014467	0	0.211180799865041	0	0.0152964096199237	0	0	0	0.0288975013865247	0.0240395112817082	0.0445730698909423	0.0122441999988141	0.235439559148334	0.00702396204952947	0.0171887806705934	0.0165878969151108	0	0.00401449542019931	0	0.00900000000000001	0.29695428752198	0.965267036326765
TCGA-E9-A1N4-11A-33R-A14M-07	0.0712705848279423	0	0.00208410930715987	0.196941296238971	0	0.282422346825583	0.000564848834751199	0.0542094441294646	0	0	0	0	0.00875720630846586	0.175122127779705	0.0292374829725027	0.149947659304301	0	0.000300737591199499	0	0.0291421558799528	0	0	0.077	0.130730537275806	1.0480648987935
TCGA-BH-A0BC-11A-22R-A089-07	0.0595148225762667	0	0.025027134141578	0.127116483689933	0	0.151017996455799	0	0.0172094877363248	0.016535140217423	0	0.0188246999906995	0.00123591969651087	0.0401065803909388	0.000797483785748824	0.011921478541338	0.350069322065645	0.00716312736370155	0.035538058872282	0.108751478872875	0.0217946366009245	0.0073761490020122	0	0.028	0.179134499086116	1.00668698893966
TCGA-AC-A3QQ-01B-06R-A22O-07	0.172652787217829	0	0.0539992556510641	0.0376599026685207	0	0.45104184968595	0.0195946788050034	0	0	0	0.00456759085774292	0	0.00237398731430283	0.0388082970218783	0.0267826015985518	0.0863212782208496	0.0109446981969159	0.0327368003919695	0	0.0164905379578145	0.0460257344116074	0	0.00900000000000001	0.279712180105831	0.977458456143654
TCGA-BH-A204-01A-11R-A157-07	0	0	0	0.0482304581985059	0	0.242179657497723	0	0.00779552103269688	0	0	0	0.00789828216994829	0.0289812168959249	0.0887982345976009	0	0.363326610852016	0	0	0.194528625768303	0	0.0098644142915789	0.00839697869570252	0.207	0.0656549434384496	1.06323523592083
TCGA-A7-A425-01A-11R-A24H-07	0.0503085634005653	0	0.000279072950524813	0.0938051010567173	0	0.131347513124601	0	0.0363449618825934	0.00517760944915937	0	0	0.0243742076802572	0.104495309086871	0	0.0548283243081526	0.35622368372612	0.0264749500580729	0	0.116340703276364	0	0	0	0.019	0.213979424209896	0.993695107588347
TCGA-BH-A1FJ-01A-11R-A13Q-07	0.0683607660996878	0	0	0.0398267910971524	0	0.0815752738198009	0.0049121344822375	0.0815166280628951	0.0143927099616964	0.00288213598068384	0	0	0	0.223462245661132	0.00632614969857931	0.279723196994947	0	0.0942878216108145	0.0819665038453785	0	0.0124328412175139	0.00833480146748154	0.118	0.0990724153406733	1.05042450076973
TCGA-BH-A8FY-01A-11R-A36F-07	0	0.0235392153148185	0.00627238288206274	0.0533398487597331	0	0.13491455138787	0	0.0112456208610017	0	0	0.0338326628238357	0.0190502902230624	0.119392359221748	0	0.0685787183546355	0.259232577236671	0.103694866097869	0	0.12888143270582	0	0.0366540518937129	0.00137142223715953	0.098	0.113914014761024	1.02807635981967
TCGA-A2-A0CR-01A-11R-A22K-07	0.0881781977745972	0	0.0878566570057337	0.206777633499913	0	0.121836957451858	0.00383202532365651	0.0664329139315274	0.0753367919340826	0.0232886663224286	0	0.0607046371185538	0	0.0657879285220808	0.0674920883093186	0.0568126836469743	0.0132304403879677	0	0.0581401971295207	0	0	0.00429218164178783	0.00900000000000001	0.269900283318413	0.98286028879367
TCGA-A2-A0D4-01A-11R-A00Z-07	0.00436054446173575	0.00297267658465417	0.00304273621149228	0.0378289117568946	0	0.198778472895679	0	0.0168468848765925	0.00298484124903143	0.00385569533697785	0	0.014231366076182	0.00712940932899452	0.260891530267376	0	0.226931769775407	0.00170565664522399	0	0.218439504533759	0	0	0	0.00900000000000001	0.274705516074965	0.979019742185075
TCGA-B6-A0RT-01A-21R-A084-07	0.0769166420757206	0	0.0253189948819746	0.306272621753495	0	0.153848215567016	0.0454124469498908	0.0305120320361128	0.0965645280952288	0	0	0.0178945093942668	0.0095221355477112	0.077667005213025	0.0953456700380787	0.0355105565223292	0.00347286762137856	0.0023252453490363	0.0234165289547354	0	0	0	0.019	0.212248523729708	1.01984125513529
TCGA-GM-A5PV-01A-11R-A28M-07	0.00614029044105059	0	0.00514011313329956	0.0818240067957844	0	0.281788464885613	0	0.044195025419332	0.00460330013551744	0	0	0.0193102600350425	0.0126770626940965	0.127935733181525	0.133121727044453	0.132086485223876	0.0351887964938118	0	0.106409497144083	0	0.00957923737251505	0	0.019	0.211912569570181	1.00210932665943
TCGA-AN-A041-01A-11R-A034-07	0.0462224100576992	0	0.0560719817013447	0.00926650870118394	0	0.201876066640456	0	0.0290262233302893	0.0297002693051081	0	0	0.0196861992228486	0.00691119987564655	0.278752683999468	0.063893948810936	0.180683682383768	0.00543644224479821	0	0.0724723837264536	0	0	0	0.002	0.401483970071619	0.916144665066831
TCGA-AR-A1AS-01A-11R-A12P-07	0	0.0234306347922792	0	0.0225020938500824	0	0.0778897113254413	0	0.00599141382908179	0.0104950208576781	0	0.0433709344273935	0	0	0.449478742028267	0	0.319463144872142	0	0.00136099036716254	0.0438923084737807	0	0	0.00212500517669155	0.002	0.481982094233377	0.882541764215033
TCGA-BH-A0BZ-01A-31R-A12P-07	0.0347215472640016	0	0.00808240411968261	0.188225006125747	0	0.104467908245394	0.0488963599365486	0.0619175857987946	0.0696951522645587	0.0523205824890446	0	0.0127244674546364	0	0.0990083892693693	0.12814408697991	0.125291068288058	0.0104307074279188	0	0.0560747343363358	0	0	0	0.00900000000000001	0.292223340526174	0.969226975850582
TCGA-OK-A5Q2-01A-11R-A27Q-07	0.203296490351369	0	0.0491468135660762	0.114448539082987	0	0.212482846704756	0.0014024427158509	0.0207547574979599	0.0767393076061724	0	0	0.0282086690287144	0	0.0958027148719985	0.0542069104681208	0.056087525279906	0.0302986496630816	0	0.0451514142066869	0	0	0.0119729189563204	0.002	0.466004630310066	0.884006038885577
TCGA-BH-A0E6-01A-11R-A034-07	0.148008663863234	0	0.0340008577987729	0.186497199103033	0	0.0506406138793742	0	0.0489223776843626	0.0551921008734547	0	0	0.0349904418467414	0	0.273007777093898	0.0640556110774713	0.0667865847591661	0	0	0.0378977720204917	0	0	0	0.01	0.256182239579312	0.985565719055169
TCGA-E2-A14V-01A-11R-A12D-07	0.0352959877878613	0	0.00617420842353376	0.0643707560937878	0	0.233029366746997	0	0.0647766825331352	0	0	0	0.0241287895423799	0	0.145893378316097	0.102770861509424	0.0974112006562819	0.0130912089681874	0.00894631109665619	0.204111248325658	0	0	0	0.07	0.139361209318983	1.02907628209658
TCGA-A2-A0SW-01A-11R-A084-07	0.0677935608299534	0	0.0994598793428263	0.233259255105323	0	0.146739772197697	0.0329215663906365	0.0394531719949851	0.0480762847022586	0	0	0	0.0029477160815689	0.0848441220957097	0.0793133569762138	0.121118169010107	0.00598266267752587	0	0.0380904825951947	0	0	0	0.00900000000000001	0.27058208702163	0.978180038491412
TCGA-BH-A0BL-01A-11R-A115-07	0.176062146949184	0	0.0178164962057935	0.0628232604999365	0	0.264122163265546	0.0402318003724265	0.0512088429580168	0.0157993482171863	0	0.000901213630216386	0	0.00601852725584553	0.0770253168965731	0.129571047503843	0.0571945461465394	0.0692810971848595	0	0.0308659751878433	0	0	0.00107821772618949	0.002	0.445718444150814	0.894321475400104
TCGA-E9-A228-01A-31R-A157-07	0.0133191021183678	0	0.000709585478402245	0.0384720332614621	0	0.0154714914559971	0.00254418244727107	0	0	0	0	0.00156153831075988	0	0.624680173954128	0.00961725774490631	0.198039973878536	0	0	0.0955846613501697	0	0	0	0	0.704509375406013	0.711759934058662
TCGA-D8-A1XO-01A-11R-A14M-07	0.154829422959816	0	0.00625436468169049	0.160693527248947	0	0.269721679592988	0.0153763160270659	0	0	0	0	0.00720297913839894	0.0117022256739618	0	0.0399224504083062	0.18299886745457	0.00872097785016669	0.00231715384853147	0.132836696592152	0	0	0.00742333852340419	0.02	0.20417347258813	1.00275048166257
TCGA-AQ-A04J-01A-02R-A034-07	0.21811311748922	0	0.0655302618807965	0.111803742035086	0	0.193477044801751	0.0719300392879343	0	0	0	0.0132819426795662	0	0.00124322976022393	0.111874292079557	0.0628705964329621	0.0621456994932535	0.0313411108214288	0.030511595189935	0.0235209877279526	0	0	0.00235634032033329	0.002	0.486545315874868	0.874008199846024
TCGA-Z7-A8R5-01A-42R-A41B-07	0.152669548748954	0	0.0577806529406252	0.151025734190095	0	0.109014329838294	0	0.0675250931042475	0.00439209252190934	0	0	0.0538932483296541	0.0147431392473233	0.128287042585472	0.0173054357809707	0.147725223305589	0.0173934218155133	0	0.0757473860739872	0	0	0.00249765151736418	0.002	0.399410769900984	0.9162104409793
TCGA-BH-A18U-01A-21R-A12D-07	0.0409566493016927	0	0.0472205408240289	0.0484817937064665	0	0.193123898727437	0.0216778420924475	0.0644486150922969	0.0127815495269315	0	0	0	0	0.164114810400454	0.114079046582719	0.22418725517715	0.00428575647444688	0.0113947027879073	0.0282172220405491	0.00395892528300282	0	0.0210713919824701	0.022	0.195181641232033	1.00786554215301
TCGA-A2-A1FX-01A-11R-A13Q-07	0.0737020971137656	0	0.00973991726273175	0.105028807976652	0	0.181374173588767	0	0.0339241792558431	0.0123797376345896	0	0	0	0.0859757240643841	0.0661090878532856	0.0739222687752134	0.182761632884814	0.00209250545771668	0	0.172989868132237	0	0	0	0.00900000000000001	0.291890867764819	0.960813255351834
TCGA-BH-A0DK-01A-21R-A056-07	0.0500818918831645	0	0.0247899863445207	0.2007602448246	0	0.264357459544726	0.028324561324815	0.00899364599352103	0.0556276342300507	0.0183340705226112	0	0.0152071576087694	0	0.097044014177202	0.0819092615637863	0.103437551123544	0.01360650967017	0	0.0375260111885192	0	0	0	0.048	0.158046451760041	1.03392939237144
TCGA-E9-A5FK-01A-11R-A27Q-07	0.036424100446023	0.0254443489241081	0.0256909807101457	0.202727455734628	0	0.14432616797338	0.0494904599777213	0.0830027032140625	0.118146985806217	0.0295066520389918	0	0.0224973363971772	0	0.0443592711080067	0.0826454434740412	0.0542351215286018	0.0101362630288062	0.00807301196704032	0.0632936976710495	0	0	0	0.00900000000000001	0.299346717488953	0.97106222083152
TCGA-E2-A159-01A-11R-A115-07	0.0426835697351339	0	0.00273577000794912	0.187749024681276	0	0.173159591982698	0.109824247989836	0.0210460883896339	0	0	0	0.00425159362028275	0.00037811045985747	0.0953935676622763	0.0830617590140781	0.157313320382732	0.0340885821185718	0.00451164526324143	0.0829892959460005	0	0	0.000813832746433178	0.078	0.129435705508596	1.02975198879562
TCGA-C8-A134-01A-11R-A115-07	0.0266177995909831	0.00777521367552774	0	0.0118192730902124	0	0.147247534045122	0.050728448830384	0.0598678545744322	0.0179174782378527	0.0340482457110719	0.0140083468063003	0	0	0.372416231134903	0.159150998208751	0.0813941264233716	0	0	0.0170084496710883	0	0	0	0.002	0.479574182916874	0.877283381631237
TCGA-AO-A0JL-01A-11R-A056-07	0.0678382782911539	0	0.0133048007621202	0.108223063863346	0	0.0668301123404731	0	0.0966769831356615	0.0219746532857213	0	0	0.0524290728986927	0	0.348038145419219	0.0580299968830073	0.118552492018324	0	0	0.0481024011022804	0	0	0	0.012	0.233761350195099	0.999490753273374
TCGA-D8-A147-01A-11R-A115-07	0.151809443842515	0	0.0145130964494045	0.038064788101207	0	0.233156668728543	0	0.0656178366995116	0.0133042828302657	0	0	0.00275100914096556	0	0.289516419777521	0.0448903712575245	0.09771143011221	0	0.0307772100422388	0.0178874430180927	0	0	0	0.003	0.374142908914294	0.930336667145607
TCGA-E9-A54X-01A-11R-A266-07	0	0.0176178917175189	0.003399883238637	0.0295452451720458	0	0	0	0.12104772450924	0.00213932098094374	0	0	0.0552075460699818	0	0.375388496474987	0.0327538328404663	0.327123663718532	0	0	0.0163866519690994	0	0	0.0193897433085477	0.144	0.0887570154210423	1.09501279867178
TCGA-E2-A150-01A-11R-A12D-07	0.0136743423247774	0.00329433170943392	0.000204166748912776	0	0	0.215265112888938	0.010295793292897	0.0396643952013077	0.05766791144079	0.0049052895897364	0.0433572195838013	0	0	0.342389865862021	0.160953487245433	0.064506651228427	0.0276973056554945	0	0.01612412722803	0	0	0	0.005	0.337148972941399	0.955407982498007
TCGA-D8-A1XK-01A-21R-A14M-07	0.0854965636764929	0	0.0518950481191241	0.0596283429173123	0	0.148115859789659	0.0582078592227615	0.0358507423929817	0	0	0.0117028221231203	0.00788731340530811	0	0.355108303134344	0.0585786762374878	0.0986621417049587	0	0	0	0.0252323173579289	0	0.00363400991852095	0.037	0.166574075471282	1.02999761920096
TCGA-A1-A0SE-01A-11R-A084-07	0.160136171491982	0	0.0326250368065621	0.126339688900625	0	0.305654308557241	0	0	0.0407657932943563	0	0	0.000459295536906143	0.0143125537122191	0.0116265642082154	0.0942214781830504	0.0759234778910358	0.0398820662736629	0	0.0980535651441431	0	0	0	0.00900000000000001	0.286212956380168	0.971130863506956
TCGA-AC-A7VC-01A-11R-A352-07	3.24253312168762e-05	0.00074894157537432	0.00119894577063297	0.0129141264459065	0	0.0343449840804026	0.00986241143965279	0.0437298629648506	0	0.0163661853727699	0.0622201626824288	0	0	0.486297788561587	0.0169550265969311	0.161254688461936	0.116668329050099	0	0.0374061216662123	0	0	0	0	0.703406904033728	0.723236555081032
TCGA-BH-A0AZ-01A-21R-A12P-07	0.190581616343864	0	0.0558993572987159	0.110491381040502	0	0.147759847280467	0.000402059327473323	0.0206891330665641	0.00326989400560869	0	0	0.00631502257537028	0	0.203239960662058	0.0568049560246415	0.117743995204936	0.0155052145270801	0	0.0712975626427197	0	0	0	0.002	0.400059277157595	0.916319465313004
TCGA-AC-A23E-01A-11R-A157-07	0.00613884119647141	0	0.00408240959450774	0.0199964411911895	0	0.104403567160557	0	0.0268564181220179	0.00389499595303687	0	0	0.00377505124027491	0	0.261657564519372	0.0269441894536872	0.382337366784303	0.00196357264063491	0	0.14473960317683	0	0	0.0132099789671177	0.001	0.57053026474473	0.824729425414876
TCGA-AR-A2LE-01A-11R-A180-07	0.0633393218455844	0	0.00610732079770122	0.106386282202909	0	0.265766064723984	0.0193912999700122	0.00534653612936598	0.00369799239251916	0	0.00792440732398095	0	0	0.0854921337622845	0.0970602567458169	0.190497088511344	0.0953733098671012	0	0.0536179857273961	0	0	0	0.081	0.127221605938797	1.03131048691553
TCGA-LQ-A4E4-01A-11R-A266-07	0.0241762504301742	0	0.0726074468841208	0.0629004752918585	0	0.119936307636287	0	0.0100138224074784	0.0172875929572896	0	0	0.0302619529129609	0.0227698123844354	0.00445485239068549	0.0477829425506652	0.325113485939533	0.00804354461182326	0	0.254651513602687	0	0	0	0.179	0.0743929087048623	1.05078984186708
TCGA-A2-A0YI-01A-31R-A10J-07	0.0719911173699539	0	0	0.0556119274699414	0	0.27739781032835	0.0238997272961109	0.0122593567073508	0.0207345403221294	0.0271831831391991	0.026406848714888	0	0	0.186735559495216	0.0969344999733495	0.141932923277346	0.0186750468121667	0	0.0285170228259652	0.0117204362680328	0	0	0.032	0.170906017687087	1.01933928214234
TCGA-AQ-A7U7-01A-22R-A352-07	0.0647220991981193	0	0.0180348787156848	0.246188310032523	0	0.245209042592945	0.0183343131631434	0.0750041698546499	0.0434662514765878	0	0	0	0.00318837293511056	0.0534916885074237	0.0978788529917461	0.0989930459193201	0.01265348146606	0.00113611133894224	0.0216993818077445	0	0	0	0.139	0.0898074758370257	1.07561347323071
TCGA-A2-A0T5-01A-21R-A084-07	0.106314907422409	0	0	0.0255146377993325	0	0.164298604497136	0	0.0709535209000421	0.0484305997814235	0.000378816205828146	0	0.0257616456566399	0.0429471208249931	0.214572284219059	0.0399005918569129	0.134714483678869	0.00789463003384088	0.0420647392343233	0.0762534178891904	0	0	0	0.208	0.0653109456641281	1.05454891446302
TCGA-BH-A0HB-01A-11R-A056-07	0.0442472713658232	0	0.00306142471085681	0.160873579613032	0	0.219079976862715	0.0176727911959409	0.0180606411973151	0.0490399248565936	0.0103586792327825	0	0	0.0125595008949074	0.164285889736792	0.0703058315452078	0.145975568589391	0.0368714450269519	0.00135048462044235	0.0462569905512479	0	0	0	0.00900000000000001	0.271018274658157	0.9757629285736
TCGA-A7-A5ZV-01A-11R-A28M-07	0	0.00760077450541243	0.0182177196705667	0.087584479192427	0	0.0404112318658064	0	0.0179130382395248	0.00521721798056076	0	0	0.0380987763313342	0.0635775416862788	0.360341340924623	0.03157539961409	0.164985015032091	0.0601659602275508	0.0484984699016077	0.0514529675587016	0	0	0.00436006726942482	0.00900000000000001	0.281741201127052	0.981058565667161
TCGA-C8-A12L-01A-11R-A115-07	0.1829693899069	0	0.0408137125313487	0.114328219192926	0	0.0918890991355425	0	0.0813498053791325	0.00655280026240819	0	0	0	0.0112151731024868	0.236008638471103	0.0460645887434701	0.113639682697418	0.036010644949596	0.0171289348689435	0.0220293107587243	0	0	0	0.00600000000000001	0.311536241263387	0.958031236940844
TCGA-S3-AA12-01A-11R-A41B-07	0	0.0221272586882461	0.0236216021196107	0.123700759587545	0	0.21829209453643	0	0.0646079553749091	0.0321315518236466	0	0.00496790569868792	0	0.0439795937431794	0.111871085172825	0.0435150612604187	0.208693289697993	0	0.000763827139764574	0.0976529364273668	0	0	0.00407507872937658	0.123	0.0965953467306897	1.04426010369119
TCGA-AR-A2LO-01A-31R-A18M-07	0.109961465696745	0	0.0260626584742156	0.178779023512944	0	0.194770431002606	0.00225953419861101	0.0719832091001017	0.0474802638718945	0	0	0.0124173020704616	0.00437835649637396	0.0399200332684331	0.111190601610092	0.1042169181433	0.0424703852506261	0	0.0450752997438111	0	0	0.00903451755978464	0.005	0.328231049448561	0.951804182356177
TCGA-GM-A2DO-01A-11R-A18M-07	0.220204794699548	0	0.0665552873151136	0.178051836916619	0	0.199487132404687	0.042014793165431	0.0298747936015438	0.0330948889621282	0.00895376052187377	0	0.00384944237836622	0	0.0759367665300503	0.0639128644052443	0.0481374971760936	0	0	0.0299261419233015	0	0	0	0.001	0.532505310481912	0.846902775303146
TCGA-OL-A5D6-01A-21R-A27Q-07	0.0456514893351761	0	0.00746348310833646	0.0512884980954026	0	0.252883866209938	0	0.0324705020510696	0.00523747690228503	0	0	0	0.0164035466083074	0.0393648887447615	0.1106290495011	0.276140063107148	0.0587539782125228	0	0.10360187738538	0	0	0.000111280738572337	0.0629999999999999	0.145309533676268	1.02323197553406
TCGA-AC-A3TM-01A-11R-A22K-07	0.0644551333035245	0	0.0288130918857393	0.284451008589236	0	0	0	0.0490514496088367	0.06513178282971	0.0140542106962068	0	0.0224897304412015	0	0.148236190962229	0.0568991993368499	0.142113735776022	0.015715658070582	0	0.107886268816302	0	0	0.000702539683560306	0.01	0.261043342656313	0.978237793527955
TCGA-EW-A1PA-01A-11R-A144-07	0.0410699621332134	0	0.0426328015164663	0.0564469719430866	0	0.219117224783096	0.00207939777658579	0.0657214661703692	0.00392427898835043	0.00915584962264894	0	0.00585024537490609	0	0.170325369960835	0.104923351502048	0.0714082604277649	0.010263577729466	0	0.197081242071163	0	0	0	0.07	0.139096077194124	1.02777196979431
TCGA-A2-A4S2-01A-12R-A266-07	0.0578570986782982	0	0.00661239322368585	0.09885990400169	0	0.219668706032838	0.0202237369675817	0.023058680981054	0.0255065379279322	0	0	0.0194716883952546	0	0.270303130559348	0.0818908245267138	0.110631653828869	0	0	0.0659156448767341	0	0	0	0.005	0.336050036368536	0.947500529867204
TCGA-A2-A25A-01A-12R-A16F-07	0.130712492255393	0	0.0457870119412199	0.125276907363228	0	0.197182985874354	0.0162546515692604	0.0174586157493106	0.0156514630655425	0.0051402745462806	0.0145681747146186	0	0.00422659854695435	0	0.131659768078661	0.137676972581724	0.0600139063358449	0	0.0983901773776082	0	0	0	0.003	0.355267620851395	0.936351987919434
TCGA-PL-A8LY-01A-11R-A41B-07	0.12189437044107	0	0.124143407813283	0.170409812815269	0	0.138682868123189	0	0.0635591105672799	0.0332905334349765	0	0	0.0392750565199468	0.0126501347270884	0.0556878087929148	0.010474904794875	0.182227732127169	0.0148428073815136	0.0134883803276536	0.0193730721337713	0	0	0	0.005	0.326708029424983	0.953015644553698
TCGA-A8-A06T-01A-11R-A00Z-07	0.0564681081264476	0	0.0105765852719967	0.143190873566595	0	0.209578878190549	0.0311882201836474	0.067616509751486	0.0234216296280185	0.00455486714305639	0	0.000761727146422598	0	0.100381851199326	0.140614937548802	0.135871689781785	0.0288223024850214	0.0134582135539866	0.0334936064228596	0	0	0	0.031	0.172078388750748	1.02320321130332
TCGA-GM-A2DI-01A-31R-A18M-07	0.0746510708882474	0	0.00119540351988181	0.243495566642094	0	0.288986303549753	0.0953398305548238	0	0	0.000183652114507314	0	0	0.009161235897342	0.0873782731737565	0.0687434715887058	0.0907512640850405	0.0147771180070887	0	0.0253368099787596	0	0	0	0.00600000000000001	0.317854885791516	0.959800052312271
TCGA-LL-A50Y-01A-11R-A266-07	0.009051291673251	0.0490291165903483	0.0386895179598531	0.11378771532474	0	0.118473955768846	0	0.0305224521669782	0.0292630402349477	0	0	0.0184912647355543	0.01427974168362	0.160358933474625	0.0358553229866647	0.126416552079851	0.151549145547371	0	0.102913917801605	0	0	0.00131803197174545	0.021	0.20183902935039	0.996383907921698
TCGA-AR-A252-01A-11R-A169-07	0.054015958495458	0	0.0564855036678276	0.122831684051956	0	0.346357928559105	0.0427945809694699	0.00068478264419507	0.0132326546514528	0.0703003007169772	0	0	0.00786024359284156	0.0236582020344815	0.0726285738927985	0.129578690144848	0.0207773262482308	0	0.0387935703303582	0	0	0	0.016	0.226097685403624	1.00030246858526
TCGA-A2-A0YJ-01A-11R-A109-07	0.0381974852231576	0	0.0113783048215039	0.0676872410560102	0	0.057971393918602	0	0.0355013608367697	0	0	0.000514849620591694	0.0104587504041349	0	0.616210474832909	0.0260070752949125	0.131763218013807	0.00169541321169027	0	0.00261443276591077	0	0	0	0.018	0.221567772770079	1.06049643125958
TCGA-BH-A0B5-01A-11R-A12P-07	0.0544787313194108	0	0.00839583834491095	0.0585872147571064	0	0.231011887474832	0	0.0637855177921869	0.00626713474670069	0.0073425660979954	0	0.00545368659270512	0	0.222978909845562	0.0892157014784608	0.149196498806857	0.00364293131323389	0	0.0996433814300371	0	0	0	0.00900000000000001	0.293115976140108	0.965219731467222
TCGA-EW-A423-01A-11R-A24H-07	0.00654747877043567	0.000418195618934563	0.00279484634753138	0.221858978347879	0	0.0151876159663088	0.00681156009664581	0.0328030125063512	0.0302610956109237	0	0	0.0323505589437597	0	0.242361960618918	0.0865734229527828	0.272186958391929	0.0064395470136961	0	0.0434047688139042	0	0	0	0.005	0.329668608158416	0.95390163063236
TCGA-E9-A1NA-01A-11R-A144-07	0.0251797602089822	0	0	0.0475556653756133	0	0.13491980471911	0	0.0265986695671066	0.0302462334495656	0	0	0.00822697629889316	0.142296202549917	0.19356112319269	0.0584311466301074	0.217577711682953	0	0.0538841346404421	0.0505462388887607	0	0	0.010976332795859	0.00900000000000001	0.29697260172947	0.963345733260301
TCGA-A7-A26J-01A-11R-A169-07	0.0571619555033878	0	0.00536908862102732	0.00979380836629043	0	0.207386927169187	0.00223977111461038	0.0562050225753729	0	0	0	0.00915733663348287	0	0.240361785584221	0.0731779677117117	0.258421974234497	0	0	0.0699488363997284	0	0	0.0107755260864832	0.01	0.247759109732888	0.988328890672528
TCGA-A8-A084-01A-21R-A00Z-07	0.103823565508222	0	0.0272160356765111	0	0	0.119334912790189	0	0.0436357923848996	0.00665643066253471	0	0.00288708591654118	0.00827482418133422	0	0.371032732737121	0.0829714854368119	0.136454564739301	0.00658864130275381	0	0.0608935075227886	0	0	0.0302304211409923	0.023	0.19328570661187	1.02240607351056
TCGA-A2-A3XY-01A-11R-A239-07	0.094233800990245	0	0	0.0414958522837105	0	0.127170566052008	0.0316965384589726	0.0950115593981134	0.0421073909241398	0	0.0131334350707433	0	0	0.302064172621767	0.138473456404593	0.0671866478956386	0.00854478434483422	0	0.0388817955552351	0	0	0	0.001	0.500661038677146	0.865593116006052
TCGA-AR-A251-01A-12R-A169-07	0.0979234079578726	0	0.00816658537450901	0.0709344076686958	0	0.237474374604119	0.0357620751503902	0.0485164372299212	0	0	0.0106630117412056	0	0.00628139354025351	0.0909259792797749	0.124222491820397	0.145561315980099	0.0021224571110874	0.101032184717328	0.0204138778243451	0	0	0	0.024	0.190306172910003	1.01346226646746
TCGA-E9-A22E-01A-11R-A157-07	0.0446026000367497	0	0.00589299380848162	0.155140800587423	0	0.183394788186613	0.0146292883328982	0.0235564122595877	0.044922376700925	0.0157140002918327	0	0	0	0.244948468262232	0.0850344839762845	0.125332812734755	0	0	0.0568309748222162	0	0	0	0.002	0.455463195749085	0.889553142869818
TCGA-AO-A1KO-01A-31R-A13Q-07	0.0433755581951218	0	0.0736955887453442	0.0969393122624146	0	0.421857187958136	0.0142697563158693	0	0	0	0	0.00159314280962155	0.00236900286780253	0.0214126125960742	0.0134873313055919	0.223786043988162	0.0282962457569876	0.0456744811787914	0.0132437360200826	0	0	0	0.02	0.203944300085718	1.00901574464144
TCGA-AR-A0TP-01A-11R-A084-07	0	0	0	0.0206200506386235	0	0	0	0.014843656341723	0.0236258136586799	0	0.025993726351339	0	0	0.697623322489014	0	0.177968148851097	0	0	0.0292593306513999	0	0.010065951018123	0	0.001	0.505701164718337	0.890247783313421
TCGA-E2-A1IO-01A-11R-A144-07	0.0548563496985496	0	0.00884406108328953	0.144447749947333	0	0.223913280298457	0.0112247449177714	0.0560507464646136	0.0438514758691938	0.032052202720576	0	0	0	0.130545890092412	0.0955565337462058	0.0830026247670731	0.0351732156521652	0.00541006808138249	0.0750710566609776	0	0	0	0.0600000000000001	0.147744271199582	1.03067134368636
TCGA-B6-A0WW-01A-11R-A109-07	0.0438571613993695	0	0.0117541683708605	0.0357212022370409	0	0.220918942624221	0.0233889614595962	0.0680952975025046	0.0215304456437771	0	0.0195718529700037	0	0.0101206871027948	0.184303404835298	0.141916900920711	0.159433419375396	0	0	0.0593875555584276	0	0	0	0.013	0.230832900630341	0.994556666631483
TCGA-A2-A4RX-01A-11R-A266-07	0.199440258697772	0	0.0420083984014643	0.0824963808675611	0	0.243098860576362	0	0.0170257173023234	0.0308116681126913	0	0	0.0159609545857813	0	0.163589174841353	0.0703582582677156	0.0683245283584371	0.0202966630961941	0	0.0465891368923458	0	0	0	0.002	0.381718667408767	0.9255024474284
TCGA-PE-A5DD-01A-12R-A27Q-07	0.0694756822056506	0	0.0126503666206496	0.246577900163887	0	0.267933833768925	0	0.0383304217578034	0.018902653718192	0	0	0.0215432079103867	0.0184155199958117	0.0659638918261598	0.0858542842531014	0.0308841737765738	0.00799738824002684	0	0.115254122025046	0	0	0.000216553737785726	0.027	0.181985557746128	1.02727487981677
TCGA-B6-A3ZX-01A-11R-A239-07	0.168273586654734	0.0477270919696639	0.0850102566001578	0.171872149664756	0	0.106011910844217	0.032324396034865	0.12938328479836	0.0707267504936584	0.0314773753043208	0	0	0	0.0774828831348487	0.0336370116880884	0.0323988119908855	0	0.00260297909959983	0.0110715117218455	0	0	0	0.002	0.378092868150593	0.934191352588665
TCGA-BH-A1FR-01A-11R-A13Q-07	0.0185285124323953	0.0353142873009378	0	0.0717611098209366	0	0.152504339543744	0.0106978448130836	0.0369205247239191	0.0147669347261341	0	0	0.00135694702310329	0	0.358781151963565	0.12197678322033	0.151382893135809	0.0103520322543747	0	0	0.0156566390416672	0	0	0.00800000000000001	0.30433266930171	0.97270931320472
TCGA-BH-A28O-01A-11R-A22K-07	0.226929164126556	0	0.203850427638797	0.158302256674295	0	0.217885678264708	0	0	0.00270324650755059	0	0	0.00526788608706154	0.0223223959634776	0.0192513841446736	0.0422498644084174	0.0373659110533001	0.013810146903003	0	0.0500616382281606	0	0	0	0.001	0.509985126769424	0.860979928651104
TCGA-C8-A12V-01A-11R-A115-07	0.00382798187312087	0.0221567928009935	0.0218068557390096	0.207392819335939	0	0.0890786198809569	0.0272257959034883	0.0712878949092304	0.0295926147720221	0	0	0.0522255053755832	0	0.0931660995713986	0.190327421040779	0.103238608159828	0.060512476808301	0	0.0281605138293499	0	0	0	0.092	0.117587750636359	1.05750295940743
TCGA-BH-A0E2-01A-11R-A056-07	0.0433555489421301	0	0.027789521788731	0.224614672439541	0	0.0612607616340003	0.00380139118921763	0.0599458277663707	0.0298824135553581	0	0	0.018384524373307	0	0.278330864642125	0.0780319253723244	0.0732057242406801	0	0	0.0935560799174091	0.00784074413880537	0	0	0.00900000000000001	0.291814082750351	0.96818945078905
TCGA-4H-AAAK-01A-12R-A41B-07	0.0631957752024012	0	0.0231153838853063	0.063811838417033	0	0.201905520530435	0.000497011747993736	0.0711624315698111	0.0085260146103449	0	0	0.0165161747363171	0.0273724311498808	0.145616572250908	0.0766946848633909	0.172173699954904	0.00765113411773838	0.00943272856599664	0.112328598397538	0	0	0	0.019	0.218123981684606	0.992151739816363
TCGA-AC-A3W7-01A-11R-A22K-07	0.019799426853522	0	0.0038897162576254	0.145218179127141	0	0.290484713210136	0	0.0343242241356124	0.0268933711505622	0	0.000402488473574907	0.00492982066343862	0.00160896697096812	0.0742249876053566	0.0721959080658004	0.178912828323201	0.0456049012449515	0.00720458156961519	0.0847820247369238	0	0	0.00952386161157169	0.108	0.10660551014849	1.04639549531832
TCGA-AR-A24X-01A-11R-A169-07	0.122107320997338	0	0	0.0982067894315119	0	0.33392039971055	0.00187919724671208	0.0927716349956847	0	0.0461531913828068	0	0.0349666679961672	0	0.0326624452982819	0.1098167068628	0.0902773731838518	0.0227416375796371	0	0.00834283785182089	0.0034563358250656	0	0.00269746163777311	0.451	0.0190015308175603	1.10619120090378
TCGA-A7-A13E-01A-11R-A277-07	0.00828745359265902	0.00217591996651386	0.000436529195478084	0	0	0.194809523849406	0	0.0440520462194961	0.0605058433148166	0	0.0406685187043038	0	0	0.586334320202206	0.0138416068800753	0.0424007530110897	0	0	0.00509403149289124	0	0	0.00139345357106442	0.00900000000000001	0.288284013121934	1.00715211687599
TCGA-B6-A0IM-01A-11R-A034-07	0.000432580957658586	0.00101553624840354	0	0.0605392666830119	0	0.159149067659567	0	0.037782595333009	0.0113789924276248	0	0.0338820484462076	0	0	0.398200116518334	0.0651120753357569	0.162199487533751	0	0	0.0703082328566754	0	0	0	0.002	0.423704885130114	0.909209256951193
TCGA-A2-A0EV-01A-11R-A034-07	0.0490372424051978	0	0.0112024689716905	0.0943997157990253	0	0.127094249924958	0.0234660239873622	0.0240292392292532	0.0295384216788314	0	0.0156558515853363	0	0	0.323296468802156	0.0907120664384636	0.156913830278224	0.00561148046246948	0	0.0490429404370321	0	0	0	0.023	0.193370472527551	1.0172118154817
TCGA-B6-A0I8-01A-11R-A034-07	0.0840509704635324	0	0.0657130237921595	0.0462579695889537	0	0.0408573165498894	0	0.0285737315597822	0.00901683286266322	0	0.0212897286813957	0	0.0498047624401841	0.138058339251184	0.0740883329052973	0.301251226193302	0	0.028350967087954	0.103967161528953	0	0	0.00871963709474956	0.044	0.160241209869107	1.01945915677621
TCGA-BH-A1FE-06A-11R-A213-07	0.0639080075826542	0	0.0047689777127011	0.00942827881633536	0	0.256093720226464	0.00946305841627676	0	0	0	0.0178342039616264	0.0203388480529519	0.116158122469484	0.022113944137669	0.0201110502613903	0.366153898708647	0	0.0194868843530838	0	0.0674366798725634	0	0.00670432542815167	0.214	0.063960388621972	1.05810535512942
TCGA-C8-A133-01A-32R-A12D-07	0.0621507538615755	0	0.0023449593848194	0.0315391689509045	0	0.119549694275813	0	0	0.0168345877012819	0	0	0.0624501527984999	0.00818590484900838	0	0.0309443256192589	0.463793613698802	0.00985482199443933	0.0309741382558815	0.150581835968405	0	0	0.0107960426413099	0.256	0.0534263477069842	1.06480651680297
TCGA-E2-A1B1-01A-21R-A12P-07	0.0754511568002228	0	0.00454522020750184	0.0565469222329527	0	0.203031387857108	0.030481127681776	0.0505732373834534	0.00282633210069617	0.0227930636207003	0	0	0	0.236577498885474	0.0998674747271894	0.118744552309644	0.0456197038055982	0.00477364749158021	0.0481686748961031	0	0	0	0.003	0.356176638957394	0.936662424483034
TCGA-BH-A0B0-01A-21R-A115-07	0.0731439367833738	0	0.00861175094143178	0.0672118094121995	0	0.215979934653527	0.00490213358058806	0.0368403196311952	0.0464095068058508	0.023494477601444	0	0.0109262715491398	0	0.191481488343263	0.100204626784092	0.0762131575309876	0.041448819073074	0	0.103131767309833	0	0	0	0.003	0.369921034089304	0.929603292962011
TCGA-E2-A9RU-01A-11R-A41B-07	0.0340164014388294	0	0.00548187551895175	0.0734780324782262	0	0.0262184923708278	0.00400867789975455	0.088921611283521	0.0208345985509863	0	0	0.0215745388249263	0.0155574243744448	0.372625153239027	0.12351084346098	0.137483306745672	0.0128968481766697	0	0.0633921956371832	0	0	0	0.002	0.390651341887204	0.925973529827131
TCGA-OL-A66K-01A-11R-A29R-07	0.132444998887633	0	0.0691427012730697	0.0878631265832113	0	0.0878924688112278	0	0.0644778111827946	0	0.00183891083774445	0	0.00884972765393788	0	0.215275316330371	0.0327080303029577	0.182060437540107	0	0.00908013978741947	0.094185984881311	0	0	0.0141803459282151	0.00900000000000001	0.287736560925596	0.966337154357877
TCGA-A8-A0AD-01A-11R-A056-07	0.00445751596000891	0	0	0.0335724797059344	0	0.176928004798985	0	0.0143908060539469	0.00441535853733063	0	0	0.00380040165317832	0.157246966371758	0.0601765001534591	0.036800371443692	0.357952445352403	0	0	0.131174032176918	0	0	0.0190851177923858	0.011	0.23975595306225	0.988141720953384
TCGA-LL-A6FP-01A-11R-A31O-07	0	0.0171762707601689	0.0186843608326522	0.0861518211301084	0	0.192772283215547	0	0	0.00210420943877343	0	0	0.00933917140402814	0.0185619162733978	0.128811285001124	0	0.231283751345212	0.035566823630477	0	0.258913261068481	0	0	0.00063484590003014	0.182	0.0730185292325035	1.05606219372372
TCGA-A2-A0T4-01A-31R-A084-07	0.0515744309258817	0	0.0113831882109608	0.10262850726607	0	0.148802159434986	0	0.0456176632373742	0.010169518328839	0.0100305184134706	0	0.0175104357414518	0	0.220465823556359	0.0710378000656846	0.107725654680998	0.0039122724276652	0	0.199142027710259	0	0	0	0.002	0.406627839540156	0.913106067817544
TCGA-AR-A254-01A-21R-A169-07	0.0364691564729539	0	0.00641058852349956	0.0930151898690381	0	0.226319352062021	0.0507001340964442	0.0133427551935087	0.00222806415841614	0	0.0214954197054128	0	0	0.187350409662406	0.0996352644257232	0.221815214339418	0.0154608607508615	0	0.0209431541509207	0	0	0.00481443658937678	0.01	0.24524892751424	0.987950920565081
TCGA-LL-A9Q3-01A-11R-A41B-07	0.0190799510747593	0	0.00567413595628157	0.194314893214045	0	0.14495202014054	0.0109303042885157	0.0207232021364056	0.0430827113108973	0	0	0.027532608034663	0.00888906219178265	0.0496023716827776	0.106290626511216	0.157321840453896	0.0306538607865449	0	0.179959929935251	0	0	0.000992482282425469	0.01	0.250263178915466	0.982916387622536
TCGA-AO-A12F-01A-11R-A115-07	0.0927731413538594	0	0.0173696482754111	0.0470039487160869	0	0.150152221495849	0	0.0195101588172807	0	0	0	0.0171862691012606	0.0101872387094162	0.0926565735471849	0	0.31696693922758	0.0313632432647925	0.058772121717774	0.116235131183434	0	0.0163916224765248	0.0134317421135465	0.099	0.112421296827123	1.03268762712205
TCGA-E9-A22G-01A-11R-A157-07	0.0225106844414544	0	0.00382845642489232	0.0333840851875145	0	0.145310011662955	0.036202505701818	0.10917228344671	0	0	0	0.0126292468081241	0	0.319281004223713	0.0457301810642076	0.07301280450688	0	0.17445743041177	0.0244813061199607	0	0	0	0.005	0.326437536175324	0.956857570436689
TCGA-Z7-A8R6-01A-11R-A41B-07	0.0718030851592526	0	0.0107247191613806	0.0879248251843218	0	0.0801053681836454	0.00127498296117211	0.0121997121346016	0.023646826365838	0.00189199947757382	0	0.0147821111795131	0	0.293278750193528	0.162958809048372	0.105135842529269	0.0404890563234199	0	0.0937839120981128	0	0	0	0.00600000000000001	0.314778040020262	0.961372104687011
TCGA-5T-A9QA-01A-11R-A41B-07	0	0.00974022585394801	0.00708216168121067	0.116919043179588	0	0.0910277987843562	0.0122902327007605	0	0.0208381189619937	0	0.00581386315907554	0.0177183938586633	0	0.25923480896632	0.0567891671249644	0.362913775790032	0.0160851140494383	0	0.0235472958896494	0	0	0	0.124	0.0963119182009556	1.07088691395858
TCGA-D8-A1XF-01A-11R-A14D-07	0	5.184613202598e-05	0.168753271892465	0.0389701946538334	0	0.0805432694164934	0.00829283731511108	0.0448158083693672	0.0251104160357841	0	0	0.00898061308919395	0	0.246590185857945	0.0899954516947844	0.185657194720486	0.00710934788945396	0	0.0897103634190186	0	0	0.00541919951403822	0.01	0.248906480460267	0.99005039683412
TCGA-LL-A5YM-01A-11R-A28M-07	0.0064869704184521	0.00667961008276603	0.0190857074655389	0.117565781251394	0	0	0.00756522926429721	0.0138400705421783	0.0199113190282135	0.00575617930470649	0.0187228171475085	0	0	0.334784283075513	0.0591741037498006	0.284229307507333	0.0070679124240659	0	0.0955808917424334	0.00354981699579858	0	0	0.001	0.517741107406542	0.855460666390612
TCGA-A2-A0YF-01A-21R-A109-07	0.0669905160962946	0	0	0.0363532127183181	0	0.0422498355311638	0.00679364035200517	0.0356649677148663	0.0117435448846535	0.0194879278271454	0	0	0	0.331203680715269	0.0434423923439374	0.318634727522002	0.0188998659053469	0	0.0638344178234375	0	0.00470127056555953	0	0.002	0.403454527639653	0.920580584892722
TCGA-A8-A06N-01A-11R-A00Z-07	0	0.0470432053505554	0.0228987769546093	0.037119614137869	0	0.194377139688423	0	0.0277189399711275	0.00796922019282042	0	0	0.0690632941324862	0.00620604237769051	0.127652990378947	0.0050570313554105	0.234508752385498	0	0.0140008843954904	0.206384108679074	0	0	0	0.154	0.0862891990566915	1.04613899787496
TCGA-BH-A0B9-01A-11R-A056-07	0.0286539227648906	0	0	0.22050642342946	0	0.129066466328579	0.0691236334724163	0.0614537823668205	0.0674682125185153	0	0	0.00854052786492824	0	0.118904104059629	0.103178757942638	0.0713075649176162	0.0819939087230702	0	0.0398026956114361	0	0	0	0.002	0.380090392814937	0.926658713193655
TCGA-AN-A0XN-01A-21R-A109-07	0	0.0132242803778862	0	0.0124265401540241	0	0.165621114773183	0	0.0292039997624557	0.0312243270671906	0.0140003727924877	0	0.0067005056432431	0	0.487484681205537	0.0294967682340192	0.207372431041609	0	0	0	0.00228726652742213	0	0.000957712420942192	0.002	0.453454691156329	0.899944163986141
TCGA-WT-AB41-01A-11R-A41B-07	0.0744453726627145	0	0.0645618897082075	0.206730379242528	0	0.0312067969241321	0.0133898398869225	0.127845963536404	0.124105596754218	0.0421424916920564	0	0.0162570979221238	0	0.065314626332318	0.0657974537457744	0.0921981020711486	0	0.0293008749198637	0.044270960103521	0	0	0.00243255449806736	0.00900000000000001	0.280341025263017	0.976356954045895
TCGA-BH-A0W3-01A-11R-A109-07	0.0237280768547482	0	0.000302324323293053	0.0275671715854103	0	0.18132336491595	0	0.0498917309508774	0.00987458420664696	0	0	0.0158817225543964	0.209041564257486	0	0.0611037138140602	0.325000092882196	0	0.0123478440198998	0.083937809635036	0	0	0	0.096	0.115740687640322	1.03621084117068
TCGA-E9-A1N3-01A-12R-A157-07	0.0758887406698517	0	0.0136004548744512	0.0571409115719671	0	0.120415941428879	0	0.0577150295094181	0	0	0	0	0.0238084531088041	0.0429261220276796	0.0633292110048838	0.332446578423252	0.066129822557951	0	0.126741734278928	0	0	0.0198570005439341	0.181	0.0738285730867057	1.04684877619727
TCGA-A7-A13G-01B-04R-A22O-07	0.00254921322879493	0.0165250504767239	0.00724597372983358	0.0232784269224193	0	0.20949812075758	0	0.0101278641173438	0.000508664375359615	0	0.031641432407908	0	0.027489084488462	0.0904463325448119	0	0.279335214813151	0.0829093926366879	0	0.218445229500924	0	0	0	0.169	0.0770095068095255	1.05064749154352
TCGA-E9-A22B-01A-11R-A157-07	0	0.0027133558450683	0.00438433648090694	0.0586997187753454	0	0.211127383056234	0	0.0114723673172628	0.00289925436266618	0.0730860504157832	0	0.0104518046137516	0	0.23831436498699	0.154851058920739	0.103308836737372	0.0183418563607208	0	0.10122354702993	0	0	0.00912606509722954	0.00600000000000001	0.32048756497276	0.95740882235901
TCGA-A8-A09W-01A-11R-A00Z-07	0.118048652147326	0	0	0.101631295178875	0	0.175047481706155	0.015871521282568	0	0.0134914992234201	0.0236882715991169	0	0	0.00243612541585106	0.016830649529661	0.0577812370829855	0.247217335408678	0.0139072289726134	0	0.213891930778949	0	0	0.000156771673801853	0.019	0.21644921297384	0.992559991822621
TCGA-AR-A1AU-01A-11R-A12P-07	0.103194340898925	0	0.0338834335717856	0.0725711381460583	0	0.295728984810137	0	0.00711717695874869	0	0	0	0.0378913257681292	0.0146077919778813	0.0861093818604118	0.0627383914940294	0.141421709772609	0.0092000954396594	0	0.135536229301626	0	0	0	0.016	0.228514623284903	0.988723417565603
TCGA-C8-A1HN-01A-11R-A137-07	0.0287590868424646	0	0.00464594859084703	0.0291244972138382	0	0.14830937484053	0.00071889535683384	0.0286342423705575	0.0027835242337761	0.000188235673149224	0	0	0	0.353476248037375	0.075750670883829	0.280779848339803	0	0	0.0408857411639964	0	0	0.00594368645299997	0.002	0.384199468257765	0.932267033731911
TCGA-EW-A3E8-01B-11R-A24H-07	0.141140322701047	0	0.0464647533930687	0.109379121270174	0	0.241108500750028	0.0261744582112836	0.0378049688470167	0.0684968516240256	0.00268308318541596	0	0.0038856466545424	0	0.100019292953916	0.0898022001154154	0.0668515198495532	0.00153362609075644	0	0.0646556543537564	0	0	0	0.00600000000000001	0.310994558363772	0.959188068133898
TCGA-D8-A13Z-01A-11R-A115-07	0.102557372194912	0	0.000404530917191025	0.0492027212619018	0	0.132953199089366	0.0238187090307876	0.0502828331636434	0.0156637666542527	0	0	0	0	0.28823723209119	0.0805305571997815	0.215161129990675	0	0.0236713722078279	0	0.00541884901727336	0	0.0120977271811984	0.002	0.392365546701147	0.922214740380942
TCGA-BH-A0BG-01A-11R-A115-07	0.0581234606527875	0	0.00528055252377226	0.15925813175409	0	0.128744774092615	0.0177340585272995	0.0699204578463842	0.0459454379516692	0.0221899625978273	0	0.0309417878952281	0	0.0892472198282145	0.242712119129704	0.0681682387409404	0	0.0254276364644395	0.0363061619950291	0	0	0	0.002	0.403579721601442	0.924121989742622
TCGA-BH-A18P-01A-11R-A12D-07	0.0568208746055995	0	0.00801147762548977	0.0780222304390483	0	0.150549622469355	0.00116926319649427	0.0325993619657422	0.00584986153095503	0	0	0	0.00979390969860259	0.324743838577203	0.14419150248918	0.120157430118898	0.0111021864067498	0	0.0569884408766836	0	0	0	0.004	0.345777803132171	0.947447622445623
TCGA-AC-A6NO-01A-12R-A33J-07	0.0918216433724795	0	0.00111649151121424	0.139858902602801	0	0.163585357318818	0	0.103683082596041	0.0152994877909788	0	0	0	0.0153817558991842	0.185632281001593	0.0893587161554158	0.0879964920626093	0.0413938605165373	0	0.064871929172328	0	0	0	0.212	0.064421310397256	1.06144164128656
TCGA-E9-A1N6-01A-11R-A144-07	0.000340467004178229	0.000259776334567743	0	0.0870620003948524	0	0.0219275111689031	0.00113607093773843	0.0329534764780146	0.0181674847125862	0.00699960573520289	0	0	0	0.488321675086144	0.0184670047896246	0.245755669693989	0.00158738859149015	0	0.0770218690727089	0	0	0	0	0.625402228224037	0.781872492682695
TCGA-E9-A1N4-01A-11R-A14M-07	0.0341382643783097	0	0	0.0329565331019602	0	0.188495824440465	0.0160221481845125	0.0141845804984718	0.00280970848276781	0.0100215942592985	0	0.00391252135388949	0	0.395009416676994	0.0994792180184072	0.132816158195097	0.000208618391440935	0	0.0699454140183856	0	0	0	0	0.643094141723223	0.77852868183451
TCGA-A7-A13D-01A-13R-A12P-07	0.0888308421433624	0	0.00174181675223582	0.019763883016406	0	0.00156504795522384	0	0.0663943309933958	0.0198260490620468	0	0.0106333512793929	0	0	0.723868067800498	0.00796812198414977	0.033529129526577	0	0.0235241963021513	0	0.00229048361398606	0	6.46795705743413e-05	0.002	0.473749528468915	0.907365968607262
TCGA-EW-A6SD-01A-12R-A33J-07	0.0539074945529028	0	0.0483092500050141	0.138238946391614	0	0.129966224573502	0.0513046905439069	0.0533762711171284	0.0437585611560131	0	0	0.0126861063591539	0.00259928495300575	0.142129428647501	0.11840505177164	0.121200710770523	0.026278411979625	0	0.0552542987669405	0	0	0.00258526841153065	0.056	0.150056019685485	1.0239207635152
TCGA-V7-A7HQ-01A-11R-A33J-07	0	0.0829379738469899	0.017379789888767	0.0465895118202886	0	0.165338420370953	0	0.0468803853944854	0.0463367038719281	0	0	0.0415580432164302	0	0.149262553012994	0.0760046243112805	0.203002440855442	0.000239382099698416	0	0.108976552578013	0	0	0.0154936187327297	0.021	0.199958032214848	0.999875126444433
TCGA-A2-A4RW-01A-21R-A266-07	0.0873583632175673	0	0.0491959981473105	0.134788972233211	0	0.178798627039308	0.0123952328743198	0.0239586506981454	0.0424449525345282	0	0	0.0163342090785342	0.0073547747601753	0	0.0764625143910762	0.128308982601164	0.04494851912491	0	0.196902490854273	0	0	0.000747712445477322	0.005	0.329876545916694	0.946389961637156
TCGA-BH-A0E1-01A-11R-A056-07	0.112864709336768	0	0.0107648617805292	0.000228147349842729	0	0.17276348373726	0	0.0203203773211798	0	0	0.0229275619435662	0	0.00992436769429669	0.427356069138751	0	0.179286736585226	0	0	0.0435636851125803	0	0	0	0	0.690618763798337	0.743829593739122
TCGA-A8-A097-01A-11R-A034-07	0.0941209119272969	0	0.00370228157551778	0.0123256974853665	0	0.169864203518272	0	0.0275608717727395	0.0200113506782356	0	0.00626010163652521	0	0	0.332350105446803	0.0830559771429751	0.192355129532692	0	0	0.0583933692835763	0	0	0	0.001	0.538755091564957	0.844490577944447
TCGA-E2-A15E-01A-11R-A12D-07	0.0652257390978184	0	0.0447368853929648	0.0904022157811257	0	0.180551521023337	0	0.0228045433603299	0	0	0	0.0339244966303135	0.0159224623670793	0.0817791353350027	0.0932070626582351	0.143652382900115	0.026611170729399	0	0.20118238472428	0	0	0	0.082	0.12643148944565	1.02724407324643
TCGA-A1-A0SD-01A-11R-A115-07	0.0710968085871579	0	0.0164641986029573	0.0277009189414807	0	0.223621254999155	0.000544693013693424	0.0416840429037191	0.0366367123048995	0	0.00381322309071932	0	0	0.115910692756562	0.165819882054654	0.148592562610361	0.0229783838174133	0.0134614043625564	0.111675221954671	0	0	0	0.023	0.193097623474956	1.01007177310919
TCGA-AO-A0J8-01A-21R-A034-07	0.0518244631046595	0	7.94860776984455e-05	0.0707760280555557	0	0.0971645484094016	0.011725447269784	0.0509927333499841	0.0495466261244627	0	0	0	0.000476291329471861	0.407081372857766	0.0729187289958651	0.0439553684340544	0.00960247841379474	0	0.133856427577502	0	0	0	0.002	0.452705103945018	0.891724646189153
TCGA-AR-A5QN-01A-12R-A28M-07	0.129379081773328	0	0	0.124966192834961	0	0.259868029990411	0.0027047006688012	0	0	0.0192158679962746	0	0	0.00175196261290587	0.0238160524233621	0.125010647844615	0.199612861511246	0.00244992312290071	0	0.107791617644639	0	0	0.00343306157655464	0.013	0.230536409577845	0.99278822519531
TCGA-E9-A1RD-01A-11R-A157-07	0.0504988512057265	0	0.00711353330436282	0.0484392365837986	0	0.184509580580647	0	0.0272294293533942	0.00130987732164849	0.00848147075864822	0	0.00789637139657959	0.103015485917354	0	0.0691266441262607	0.281228363254957	0.0867568457759411	0	0.122960842816848	0	0	0.00143346760383313	0.045	0.159021361232962	1.01197916450846
TCGA-B6-A0X1-01A-11R-A109-07	0.0311683224551556	0	0.000721057119374232	0.228437844598523	0	0.0641146620886869	0.129959221631508	0.0848880391430009	0.00622826672123537	0	0.00229642580729321	0.0415522414931693	0.0546278677049842	0.079603211096227	0.088044592392552	0.0998572496403843	0	0.0396772392917769	0.0452273716752595	0	0	0.00359638714086916	0.087	0.12140573513479	1.03958735519374
TCGA-A2-A0SV-01A-11R-A084-07	0.0145555412905545	0	0.00175265172023281	0.032002635557324	0	0.220539018374698	0.0132210000480391	0.0518563635097605	0.0275016750565869	0	0	0.00111589059642497	0.00342152828122998	0.226770678368823	0.0860078616885307	0.269130737245321	0.00765520132142567	0	0.0348546358332077	0	0	0.00961458110784082	0.543	0.00849601475679188	1.09655306156486
TCGA-GM-A2DN-01A-11R-A180-07	0.0692136430937432	0	0.00599616671615123	0.115935193053047	0	0.2516949784595	0.0258160983168167	0.0216065196105527	0.0193751511341724	0.0234911163638862	0	0.0113764494652998	0.00824425800087286	0.219432502818953	0.144212572534684	0.0216369164269593	0.0164889084151358	0	0.0454795255902266	0	0	0	0.128	0.093361677678941	1.06211223776774
TCGA-AC-A62X-01A-11R-A29R-07	0	0.0681639802539625	0	0.0541142112007992	0	0.0703627545382078	0	0.149532302128712	0	0	0	0.0616217252061835	0.0515162683703511	0.202737669996555	0.00749411034129168	0	0	0.264326126106828	0.0554253969813582	0	0	0.014705454875751	0.1	0.112087526334354	1.04798471264518
TCGA-B6-A0IO-01A-11R-A034-07	0.0311906142348308	0	0.0112820932726336	0.165292169736823	0	0.178208563190833	0	0.0548664940264771	0.0567114567430719	0	0	0.00852640942363756	0.0274948050457832	0.166144960852708	0.161692601467233	0.0988385609765779	0.0141484254003551	0	0.018820443296828	0	0.00678240233220751	0	0.01	0.248943522588163	0.993701726592066
TCGA-OL-A5RV-01A-12R-A28M-07	0.213839382811851	0	0.139173468839766	0.0953568648462976	0	0.146066352466516	0	0.0207252633144491	0.00747954911492396	0	0.00511376347045794	0	0	0.0344294043844146	0.0326574009574297	0.117742454032632	0.0472255614328905	0	0.136003797331306	0	0	0.00418673699706592	0.002	0.464671499488001	0.88471512711506
TCGA-BH-A0HN-01A-11R-A10U-07	0.039185035125962	0	0.00980602794432852	0.0225990032748503	0	0.0754269106471416	0	0.0120722058055218	0.00753731777976921	0	0	0.0221940087591581	0.284001577986078	0	0.0479169736170155	0.335070799390582	0.0568203595837452	0	0.0873697800858477	0	0	0	0.153	0.087382292212094	1.05536752942572
TCGA-E2-A14X-01A-11R-A115-07	0.0892360413393706	0	0.116521772266667	0.147542656545457	0	0.167555039848529	0.0174134077613184	0.141573780825057	0	0.0299235273655633	0	0.00704179348346675	0	0.0878814525984565	0.0821197615188579	0.0754142344406594	0.0153965859028738	0	0.0223799461037227	0	0	0	0.00900000000000001	0.277925726290096	0.978053221611936
TCGA-A2-A0SX-01A-12R-A084-07	0.034385926089357	0.0105558344271029	0	0.135868745307525	0	0.213287865568671	0.02898527856157	0.064020686155636	0.0617428139803951	0.00411605676914183	0	0	0	0.276987203522509	0.0751952201932187	0.0601693167381177	0.0161765053775746	0.00229646277242258	0.0162120845367577	0	0	0	0.162	0.0796297737588949	1.07142341861377
TCGA-AR-A0TX-01A-11R-A084-07	0.0502484785881632	0	0.0024955541622186	0.168057449778647	0	0.207191215372429	0.0274170513963559	0.037361427486558	0.0382700084247769	0	0	0.0167642217741203	0.00844240061294285	0.0676385554057899	0.0921411439467993	0.176204617091202	0.028922603175392	0	0.0788452727846049	0	0	0	0.128	0.0934982981424292	1.04928603778967
TCGA-A2-A0YD-01A-11R-A109-07	0.103465489978831	0	0.0227862157475285	0.0902810027206068	0	0.18338236598636	0.016675182419252	0.0329189628773252	0.0243256740124636	0.0108699791000016	0	0.00329007679581401	0	0.160302326303523	0.0799170554659358	0.146926500410413	0.00633955809501128	0	0.107631164393491	0	0	0.0108884456934425	0.005	0.332552153219081	0.945067793843911
TCGA-AN-A0XS-01A-22R-A109-07	0.0294012807650347	0.016397352747281	0.0380834593341164	0.194184609401929	0	0.220879548912237	0	0.0192898471862541	0.0481671713708172	0	0	0.0225664279652029	0.00293496237035734	0.126945748078953	0.113095120129556	0.0900548573079317	0.0173315908745489	0	0.0606680235557806	0	0	0	0.082	0.12631807500948	1.04329803974891
TCGA-D8-A1JG-01B-11R-A13Q-07	0.0381374699860923	0	0.0894713560656398	0.0581375371884131	0	0.264994136145034	0.0482180371656628	0.0430319208803711	0.00389993847325246	0	0	0.0213506177041296	0	0.11745196364901	0.0875273341955913	0.167996427038058	0.00917197852848469	0	0.050611282980261	0	0	0	0.023	0.193439149320578	1.0050391592682
TCGA-AR-A24U-01A-11R-A169-07	0.0596613475432422	0	0.00773483995237965	0.0640876773807065	0	0.313751191868581	0.0518673242325005	0.00983684958346811	0.0118095456439315	0	0.0213535070909835	0	0	0.143057088854593	0.0870265498590853	0.15356057092424	0.0414589756378444	0.000593209063965753	0.0342013223644789	0	0	0	0.099	0.112736266871332	1.04050150068213
TCGA-AC-A6IW-01A-12R-A33J-07	0.0200926582981276	0	0	0.14007023921124	0	0.141711910032146	0.0208747416527444	0.10901778097451	0.0149991259463082	0	0	0.0122129244284237	0.00985991031965705	0.0139514542966273	0.131293119096235	0.164984995323281	0.206123043175586	0	0.00777628719888888	0	0.00522891724484814	0.00180289280137527	0.002	0.395302294378298	0.918708833007535
TCGA-A2-A0T2-01A-11R-A084-07	0.0329372890851429	0	0.00149274143607746	0.242482756076465	0	0.0763928906076531	0.0459801857521225	0.0956327362720837	0.00887732773585114	0.00300713975596849	0	0.0127577901492892	0	0.144122423671587	0.108333262624211	0.164769170833426	0.00550619241247477	0	0.0299228206445473	0	0	0.0277852729431002	0.022	0.194741631212479	1.01238168313691
TCGA-AN-A0AJ-01A-11R-A00Z-07	0.0228753989792599	0	0	0.1430655157716	0	0.142779003213044	0.0813483335217872	0.0181754347853982	0.00359899130109319	0.0112148449630855	0	0.000608166201370992	0	0.261150923394216	0.103852079068041	0.136629581493825	0.0251761196418644	0	0.0495256076654143	0	0	0	0.002	0.389403340681731	0.922252686227599
TCGA-A7-A26E-01A-11R-A169-07	0.0961115422777013	0	0.00954363966414321	0.0235144736399776	0	0.245855041138485	0	0.0495057079050901	0	0	0	0.00153602057331619	0.189787771356497	0	0.0741034686447183	0.194372338268808	0	0	0.115669996531263	0	0	0	0.089	0.120523777237094	1.02873178142584
TCGA-A2-A3XS-01A-11R-A22U-07	0.12336644951792	0	0	0.101882348186895	0	0.211399074020134	0	0.10151098888044	0.0922805606022067	0	0	0.0351406422036542	0.00603467883347394	0.0909557934759826	0.0884321071329088	0.0993130545332361	0.00483031511637303	0	0.0448539874967754	0	0	0	0.01	0.242421297069394	0.99338512595579
TCGA-BH-A0DO-01B-11R-A12D-07	0.277593499690546	0	0.0602931666075036	0.0570767155415227	0	0.0693050731914388	0	0.0552720842508198	0	0.0124929912785129	0	0	0	0.30399729027604	0.0325386591903423	0.0896464630428388	0	0	0.0417840569304345	0	0	0	0.002	0.45532093897058	0.89054027491589
TCGA-AR-A1AQ-01A-11R-A12P-07	0.031605123872772	0	0.0619485575025565	0.149088256537846	0	0.0442454118271276	0.106605998381743	0.0845986102993353	0.0229525721739816	0	0.0115217407498338	0	0	0.172898111224187	0.107041094938493	0.122131548472035	0.0491185006590742	0	0.0362444733610154	0	0	0	0.049	0.157158929012189	1.01882811523556
TCGA-C8-A1HF-01A-11R-A137-07	0.029508137801502	0	0.0349113855697498	0.246233724074538	0	0.220457484906082	0.0832147899404041	0.0412903113361652	0.013500234598068	0.0307333825894723	0	0.000996943461688754	0.0133125638148898	0.00417956502561577	0.0731899537978837	0.199833371556528	0.00573943115253169	0	0	0	0	0.00289872037488018	0.0610000000000001	0.147239979895139	1.04074052951268
TCGA-E2-A1B6-01A-31R-A12P-07	0.120830743586069	0.0669304932664506	0.039334122091605	0.151632313052874	0	0.11650612132908	0.0818899022085849	0.0398283700778253	0.109057519383709	0.0162070391424366	0	0.0114154455009517	0	0.0814426623936948	0.100103380204819	0.0337031014056227	0	0.0120668371215078	0.0190519492347692	0	0	0	0.002	0.461596088151174	0.886265120606532
TCGA-OL-A66L-01A-12R-A31O-07	0.0833792139109226	0	0.0037159685530442	0.270227640481042	0	0.0926910968340954	0.0153111136147496	0.0457453510690395	0	0.0372896277484113	0	0.0303799368193712	0.0235268182678168	0.082499451183457	0.0799198189172462	0.154975809744778	0.00954259023136362	0	0.0707955626246629	0	0	0	0.01	0.24168285908755	0.989337437277772
TCGA-E2-A1B0-01A-11R-A12P-07	0.0553860248915898	0	0.00681923982320486	0.108697297955881	0	0.157779824900707	0.0273112876553278	0.0547047132161399	0.00677606338432027	0.00236934477147789	0.0274632124979909	0	0	0.302215641715964	0.0791217437782944	0.122466227992819	0	0.0254742685469053	0.0234151088693788	0	0	0	0.532	0.0102658640308649	1.09527076225483
TCGA-LL-A7T0-01A-31R-A352-07	0.054613014059731	0	0.0184094432890737	0.156305529057323	0	0.177780491355502	0	0.0458458140989293	0.0363668025973036	0	0	0.018200124836808	0	0.260049601522433	0.0674929751019499	0.133657956620824	0	0	0.0312782474601236	0	0	0	0.071	0.136382993461474	1.04026256486198
TCGA-D8-A1JF-01A-11R-A13Q-07	0.120147821932356	0	0.179785860466931	0.1329175331572	0	0.115502278847417	0.0138546857394038	0.0225025905078212	0.00149758090835707	0.012452046255774	0	0	0	0.100872254433016	0.0606317287065539	0.186266926918515	0.00304705418016957	0	0.0505216379464858	0	0	0	0.002	0.437005268429956	0.899075509603737
TCGA-GM-A5PX-01A-12R-A28M-07	0.140115473516543	0	0.0510490805753748	0.114345087173106	0	0.208164184303455	0	0.0252105130352731	0	0.0217468400879618	0	0.0176797981390081	0	0.0792902098017387	0.0447269465317237	0.124884340753941	0.0379330628215515	0.000702327624702052	0.129780507944748	0	0	0.00437162769087352	0.01	0.245316754240791	0.981829532678727
TCGA-AO-A03R-01A-21R-A034-07	0.0885239253019584	0	0.0406169560401316	0.222868437515894	0	0.175911161118871	0.000313389704979726	0.0480379958227079	0.0675214003217141	0.0333709995736971	0	0.0359010716844397	0.0077766805004327	0.0414167350508083	0.0812509789904408	0.0896018564795844	0.0324801961247106	0.0102789266886034	0.0211897967285952	0	0	0.00293949235243083	0.01	0.253500786172316	0.991780588493811
TCGA-E2-A14N-01A-31R-A137-07	0.0478082123790544	0	0.00265718754698077	0.064015615734272	0	0.389424845450247	0.068685101719472	0.0375381407318237	0	0	0.0152561038742208	0	0.00105219340497066	0.0563649138247493	0.193572259973542	0.065748479588034	0.00914193715980972	0.0397159822285577	0.00901902638426633	0	0	0	0.002	0.388330512932438	0.929845044043098
TCGA-A2-A4S0-01A-21R-A266-07	0	0.0370857384316875	0.00707682646975334	0.13574745653174	0	0.155157074385985	0.00106584092088961	0.0496999594283432	0.0302483883947284	0	0.0300996590824298	0	0.0592571474956525	0.0672709013187417	0.0133698978947964	0.175033281676895	0.0229484430450573	0	0.212330355119311	0	0.00081319136721521	0.00279583843677322	0.128	0.0939071083257316	1.04133888925466
TCGA-BH-A0H7-01A-13R-A056-07	0.0865220931911965	0	0.00193255760106231	0.103760748663888	0	0.168400040460305	0	0.0553738215857008	0.0242311084806025	0.0106960337733283	0	0.00482264848368472	0	0.264694074305435	0.0878814623694546	0.117837684920682	0	0	0.0738477261646606	0	0	0	0.005	0.337803609954707	0.94624035115161
TCGA-AR-A1AR-01A-31R-A137-07	0.0218849285568301	0	0	0.0457399359246199	0	0.207741714622094	0.0209891413830968	0.00453977321393147	0	0.0352047175070515	0	0	0	0.374397862065025	0.100169698218173	0.189332228509178	0	0	0	0	0	0	0	0.636676575816178	0.779954946697665
TCGA-BH-A0DG-01A-21R-A12P-07	0.120677082945842	0	0.0253617704861333	0.0545647766646486	0	0.177530869079301	0.028788196404548	0.0413576502111879	0.0254670290472126	0	0.0209767753539738	0	0	0.166347511931119	0.101187091335967	0.176838092754511	0.0208869561126715	0	0.0400161976728856	0	0	0	0.00700000000000001	0.309370750343866	0.95617362079782
TCGA-OL-A66H-01A-11R-A29R-07	0.00408948993616393	0.0165685705533971	0	0.0655383515770187	0	0.164575231502003	0.00689439175561491	0	0.0119004233481666	0	0	0.0256366844912897	0.0283949677921586	0.0451330322764727	0.0969058832054912	0.378122301863107	0.00933804951591629	0	0.136621696262812	0	0	0.0102809259203882	0.0629999999999999	0.144591203222239	1.02726494363458
TCGA-E2-A14R-01A-11R-A115-07	0	0.00964529342298148	0.0283575626753023	0.11864843809512	0	0.16231353241611	0.0235195792206823	0.0521615281271945	0.0251248834644158	0.00111057839507908	0	0	0	0.362623157247412	0.127300578419863	0.0620605969829014	0.00444553312867425	0	0.0226887384042638	0	0	0	0.202	0.0678813550753781	1.08523663171085
TCGA-C8-A12T-01A-11R-A115-07	0.0118495084561548	0	0.00183394500730324	0.12603245329941	0	0.15538657958652	0.00533491587331532	0.0440348438484641	0.0267741996519362	0	0	0.0193771554057756	0.0885227636635593	0.0797044238015618	0.0605291045344813	0.17302637783175	0.022757671935373	0.0631672027414323	0.121668854362962	0	0	0	0.028	0.178856493362781	1.00667544566035
TCGA-D8-A27V-01A-12R-A17B-07	0.137859248972326	0	0.0379853888109912	0.0977851326333212	0	0.261007461509915	0.0192519010764557	0.0243370057474467	0.00739680951835003	0.0158279504414266	0.00130368684748249	0	0.00470694218402521	0	0.108668588637492	0.155974941506032	0.0903841020488618	0	0.0375108400658729	0	0	0	0.054	0.152456537241167	1.02445615745583
TCGA-BH-A0HF-01A-11R-A056-07	0.0605383914125985	0	0.00140982802023645	0.0499682337023135	0	0.129631994376355	0.00947484332104716	0.0108234146593004	0	0.0167897323600916	0	0	0	0.441873002604568	0.0778653982804295	0.129277634107711	0.0176511885778561	0	0.0546963385774929	0	0	0	0.002	0.398074396326923	0.925182608692065
TCGA-BH-A18J-01A-11R-A12D-07	0.00529339670993635	0	0	0.0191512917252566	0	0.130138461309281	0	0.0221064870907177	0.0309362538259516	0	0.000357849992678514	0.00430866363507073	0	0.433068107324995	0.0540829022026396	0.255534206038034	0	0	0.0444926565305196	0	0	0.000529723614918449	0.001	0.504935326311291	0.864632899639848
TCGA-S3-AA0Z-01A-11R-A41B-07	0.0511065558014974	0	0.00102317697593833	0.0930839389330077	0	0.0768761784890781	0.0177488054172739	0.142379329066317	0.0378498164764356	0	0	0.0207441086585908	0	0.296307166451716	0.11600544587681	0.116906173960538	0.0041225297016385	0	0.0258467741911588	0	0	0	0.051	0.154959698084696	1.03627417126292
TCGA-A2-A0SY-01A-31R-A084-07	0.148899780106779	0	0.0453084573557476	0.0903492904306918	0	0.231366292328481	0.00182676264214429	0.0218714051841425	0.0211903042642771	0.00358001191890061	0	0.0163006123190733	0.0107168816720698	0.0653845970089452	0.0967713699060742	0.119275235054758	0.0372092723415745	0	0.0899497274663411	0	0	0	0.002	0.423177947503122	0.905221404013301
TCGA-A7-A0CE-01A-11R-A00Z-07	0.109024659218611	0	0.0121002503082705	0.134670637263676	0	0.0176760013629494	0.0211512993109964	0.0802639022966567	0.0262530029009695	0	0	0.0128474049205227	0	0.322147747511517	0.143673700883768	0.0779043811450779	0	0	0.0408778786130469	0	0	0.00140913426393815	0.01	0.252827802303876	0.992065657168667
TCGA-D8-A1XC-01A-11R-A14D-07	0	0	0.000219686081719939	0	0	0.166675436127286	0	0.00799583244101693	0.0648429959972422	0	0.0960949361480644	0.00954697132304336	0.0285641151497646	0.215236243155485	0.00865205390497816	0.230166043897258	0.00254846314543975	0	0.169189788948266	0	0.000267433680436744	0	0.03	0.174267972466702	1.01765414101242
TCGA-A2-A0YG-01A-21R-A109-07	0.0824915744699743	0	0.00742286862829464	0.0185889956433107	0	0.258969813436211	0.0158090028693204	0.0665813751044168	0.0297771232605197	0	0.00392049827603299	0	0	0.208019656226439	0.077036668726909	0.174602193398447	0	0	0.0567802299601242	0	0	0	0.029	0.177181491509876	1.01570885643486
TCGA-A8-A0A6-01A-12R-A056-07	0.0588517824028962	0	0.0138827538544341	0.154773302210785	0	0.197401527234363	0.0120700534131214	0.0161036400531284	0.0135935673538441	0.0482475350506981	0	0.0247336782307594	0	0.0405041178148695	0.135468568081111	0.137401071505669	0.0391101176510196	0	0.107858285143302	0	0	0	0.025	0.189917919343912	1.0116905114119
TCGA-BH-A1EX-01A-11R-A13Q-07	0.0549168511776104	0	0.00358219524379983	0.0423396685386283	0	0.17845201675898	0.000797595831575323	0.0579129879606001	0.0050417431044939	0.0143817605289515	0	0	0	0.344970889313533	0.0662346935199436	0.203555848092487	0	0.00494318603568085	0	0.0127708358379021	0	0.0100997280558147	0.028	0.178372956617073	1.03255314060201
TCGA-BH-A18R-01A-11R-A12D-07	0.0908858145536973	0	0.0407326249303801	0.0817077041857189	0	0.199441876404139	0.0711208235640858	0.0663516706185156	0	0	0	0.005297184278468	0.0133081908386537	0.028216555733985	0.0866342921613872	0.148926760726573	0.0925577030626561	0	0.0748187989417403	0	0	0	0.015	0.229335513135606	0.985258174703601
TCGA-B6-A0IN-01A-11R-A034-07	0.0920242154456327	0.0110481115986271	0.0720108013625772	0.0694366705779575	0	0.165574359720342	0	0.0310485257791455	0.0383998935420249	0.00326693128760521	0	0.0292216576492782	0	0.124559414131612	0.0745763539054721	0.08910186352138	0.158347794920787	0	0.0413834065575591	0	0	0	0.004	0.344313788147796	0.939805360322568
TCGA-AR-A1AX-01A-11R-A12P-07	0.0966054415081616	0.0141747662863718	0	0.184870126238705	0	0.177561213250708	0.0637811217442472	0.0457223664914274	0.0612301715152607	0	0	0	0	0.069404485608789	0.0821353334719034	0.0751540279401145	0.00402845137502822	0	0.125332494569283	0	0	0	0.00900000000000001	0.288230615787819	0.968271319301755
TCGA-A8-A08H-01A-21R-A00Z-07	0.028998358997323	0	0	0.0438590129061849	0	0.0934150781073009	0.0311486313300267	0	0.00621851292713213	0	0.00556871796385404	0	0.0890325165112908	0.134990765808002	0.023467053216973	0.37932696075886	0.0495584865603893	0	0.0844749170755882	0	0.00218346558592742	0.0277575222511475	0	0.61214005438934	0.808383234622107
TCGA-A2-A0T7-01A-21R-A084-07	0.072208867188908	0	0.0116527035230938	0.124127884469201	0	0.177826342812517	0.00702536907744361	0.0151622548446536	0.0260808436102879	0	0	0	0	0.174811803204562	0.0728774341639526	0.198382587678316	0.0141915725807175	0.0239827682590367	0.0816695685873102	0	0	0	0.01	0.25685775846237	0.978827495707522
TCGA-A2-A3XT-01A-11R-A22U-07	0.0503508618195957	0	0.0147252740666053	0.0103658681415378	0	0.118352639955873	0.0251502479655629	0.023932025532234	0.0206366465131197	0.0270925930886264	9.39858684810101e-05	0	0.000420292338099421	0.49177533393327	0.100214721524703	0.0638159552886162	0.0212224996817163	0	0.0318510542819591	0	0	0	0.002	0.413893898967793	0.918804542239779
TCGA-A2-A0CM-01A-31R-A034-07	0.0268483971844911	0	0.00677145373997464	0.159651269978131	0	0.187776282832695	0.074385697382673	0.0711471499696529	0.029896731890144	0	0	0.0087681470579748	0.00340949778455395	0.200822574849321	0.1215276122953	0.0795324220458981	0	0	0.0290387906241696	0	0	0.000423972365020286	0.019	0.209994775977014	1.00924525475113
TCGA-A7-A4SB-01A-21R-A266-07	0.178340193037515	0	0.180416196693614	0.109399403130112	0	0.106588964809508	0	0.0153059056498866	0	0	0	0.0280589207382929	0	0	0.075577359950468	0.152171039613311	0.0147820068812823	0	0.139360009496011	0	0	0	0.002	0.3818045106622	0.929288429510772
TCGA-LL-A8F5-01A-11R-A36F-07	0.00983205695978837	0	0.203083228865154	0.0596036973381818	0	0.072535359997911	0.0231320890627227	0.0577957001108267	0.0691922315955378	0.00297468929239264	0.000623755596670423	0.0111371659264187	0	0.277042342742069	0.0811354395419167	0.101796083980114	0	0	0.0301161589902956	0	0	0	0.00700000000000001	0.307424309306391	0.966840504794614
TCGA-C8-A27B-01A-11R-A169-07	0.0356962856969772	0	0.00714026160107378	0.0981881139936249	0	0.139166498548826	0.0585248254756516	0.0584437602316852	0.00454246185563088	0.0155712400624243	0.0123340154906683	0	0	0.324849327471846	0.119265483576731	0.0868682054353716	0.00771909185897942	0.0140327831338075	0.00916823142685791	0	0	0.00848941413984497	0.00600000000000001	0.32221858906744	0.958468425265098
TCGA-E2-A1LE-01A-12R-A19W-07	0.0122042415882915	0	0	0.234604148490438	0	0.151473231019794	0.0100967702198519	0.0490618516048644	0.0460957242214323	0	0	0.0230461871245959	0.00145944361986737	0.201541340097046	0.0899703749812002	0.129691864596115	0.00821004585195376	0	0.0425447765845498	0	0	0	0.001	0.490796442769588	0.870741796343304
TCGA-E9-A1R7-01A-11R-A14M-07	0.151442952655259	0	0.141514139351148	0.0914598023807738	0	0.164615111031138	0	0	0.0043384964533652	0.0313634793250375	0	0.0513902644607445	0.00106625605973534	0.104390443421446	0.0942620718053596	0.0346075962255038	0.00448935030295115	0	0.125060036527538	0	0	0	0.118	0.0994175448882205	1.05863004668784
TCGA-BH-A0DP-01A-21R-A056-07	0.0791116422842288	0	0.01093140513555	0.231775281483637	0	0.18273822577038	0	0.0251952078168226	0.00724212012854793	0	0	0.00118730083233502	0	0.128636865937698	0.108798814179485	0.138339572938232	0.0038384114900948	0	0.0744202624624926	0	0	0.0077848895404969	0.016	0.227000663066493	0.996632188818902
TCGA-PL-A8LV-01A-21R-A41B-07	0.0782694213063389	0.0251301367945229	0.0360337437805244	0.0859901767140174	0	0.151535247260025	0.0179528464679613	0.0743610406251346	0.0978755275196459	0	0	0.0251057373364399	0	0.182377995523327	0.0966634661006077	0.0600743596715015	0.0201149508657286	0	0.0485153500342253	0	0	0	0.01	0.243262462332541	0.98773366361397
TCGA-BH-A1EN-01A-11R-A13Q-07	0.0443715177835194	0	0.00232304875043275	0.105470409310607	0	0.214113852513342	0.00914180906867841	0.0403350082868526	0	0	0	0.0112769909883593	0.0478127960127365	0.0320922205651539	0.0568961275491816	0.307986876881452	0.00558757346804152	0.0111077735746366	0.100454206718501	0	0	0.0110297885285054	0.929	-0.0270350812859691	1.08758147392228
TCGA-AO-A03U-01B-21R-A10J-07	0	0	0	0.0526334810335359	0	0.190702649893141	0	0	0	0	0.108190912264735	0.0641639670497045	0.129761475506132	0.011624994699027	0.0340503188709079	0.217494721915795	0.057102396093897	0.0131220006989555	0.12115308197417	0	0	0	0.019	0.215868488253189	0.995471280078506
TCGA-A2-A0EM-01A-11R-A034-07	0.00847365801680555	0	0.00215720372848327	0.0637849214165083	0	0.216010692788235	0	0.030185154542035	0	0.00521466895207573	0	0.00689406733012534	0.123402745311374	0.0146104458606322	0.0474620931927837	0.140544565930033	0.100650051248966	0.0721299908221978	0.167682028200541	0	0	0.000797712659203437	0.083	0.123980341674737	1.0245690440994
TCGA-BH-A18V-06A-11R-A213-07	0.0513320859775967	0	0.0134070755458495	0.194628625870606	0	0.0987108543061091	0.0424369334210004	0.0802195820601213	0.0892153035883657	0	0	0.0363918095671057	0.0065922495700073	0.104993450665684	0.171476848868973	0.0793833142295039	0.00875270278820572	0	0.0224591635408713	0	0	0	0.002	0.472560652860716	0.880687434691595
TCGA-D8-A1XG-01A-11R-A14D-07	0	0.00411545435629512	0.00101901632043135	0	0	0.217240518180867	0	0	0.0214078559227936	0	0.00575027410021199	0.0474969106654942	0.0113938347279509	0.157225196979101	0.0205068453361054	0.239346155851124	0.00734676559950169	0	0.267151171960124	0	0	0	0.031	0.172607240492844	1.01917852812301
TCGA-BH-A5J0-01A-11R-A27Q-07	0.0119445873084812	0	0.00674692414828432	0.0937114699177664	0	0.164255926044778	0	0.0525118920544912	0.0712207898779165	0.0151776235581256	0	0.0294017351433499	0	0.179374077281933	0.118337128242466	0.155391312097661	0.03166434603424	0	0.0702621882905061	0	0	0	0.001	0.487972128025444	0.873290532464644
TCGA-A2-A0EQ-01A-11R-A034-07	0.0726911527166276	0	0.039157532346615	0.165393260497408	0	0.198731610166068	0.0385801131956263	0.0423612188799315	0.0383475633265545	0.0256195297698148	0	0.0265772978965713	0	0.149103335185294	0.0877451268701107	0.0581192136817343	0	0	0.0575730454676441	0	0	0	0.025	0.188394107817157	1.01476620759688
TCGA-D8-A1JL-01A-11R-A13Q-07	0.0193725041572067	0	0.00427889676111358	0.087837236559446	0	0.161319581098295	0.0678741741141708	0.0686285733335594	0.00459283380839646	0	0.0323481371250458	0	0	0.282482020340683	0.10238229628835	0.126903247916968	0	0.0166858443609346	0.0252946541358295	0	0	0	0.002	0.452799268990157	0.89098171557811
TCGA-BH-A0DH-01A-11R-A084-07	0.154875752283378	0	0.264221040543629	0.0118194986408697	0	0.111954221391841	0	0	0.0489752149598327	0	0.0122298739989492	0	0.000540956376158446	0.176637403516607	0.0511894417500881	0.119343881082911	0	0	0.0482127154557355	0	0	0	0.001	0.530426829931887	0.847403876891205
TCGA-A8-A07J-01A-11R-A00Z-07	0.00769538290080631	0	0	0.0235038465756976	0	0.143798994049733	0.00315905241244796	0	0.00882974547480837	0	0	0.00160011380290345	0	0.395844988794929	0.0439297677875567	0.219453896867825	0.0478282194766487	0	0.0993090923147497	0	0	0.00504689954189478	0.001	0.520880062836428	0.853864192257392
TCGA-A8-A06O-01A-11R-A00Z-07	0.0315545927662221	0	0.0276274925928254	0.0835622676626245	0	0.217059759418836	0.0229925913254081	0.0321709219494152	0.026811249570589	0	0	0.00819464513590369	0	0.157982019890735	0.0795579122230077	0.237918339629236	0.043423825175871	0	0.0311443826593267	0	0	0	0.087	0.120885714906549	1.03756664155905
TCGA-A7-A26I-01B-06R-A22O-07	0.0329460629132687	0	0.00377985788230506	0	0	0.127948341041369	0	0.0217237640293674	0.0241861860268552	0	0	0.0384167540445587	0	0.376022147087581	0.00531559119376731	0.340100035435992	0	0	0.0295612603449361	0	0	0	0.013	0.230813559253301	1.02186239467433
TCGA-C8-A135-01A-11R-A115-07	0.158811493775689	0	0.0760310852747795	0.197088273239968	0	0.188965307064429	0	0.0342419047839724	0.0274918718359391	0.00354018074967263	0	0.00468284226491736	0.000308083538679666	0.0265090542991687	0.079610190792913	0.12806155886227	0.0267081606409544	0	0.0459833264483998	0	0	0.00196666642824728	0.003	0.358909863297471	0.937632229581966
TCGA-EW-A1J2-01A-21R-A13Q-07	0.0575934826038296	0	0.00827272927411507	0.118994086032036	0	0.175249359483639	0.0177794968499922	0.03780736687044	0.000822294754598318	0.0053546312885681	0	0	0.0224272579942023	0.138755265979478	0.108392002024079	0.164945325351407	0.0438859641065409	0.0109477696467543	0.0887729677403202	0	0	0	0.00900000000000001	0.289890516557911	0.963709410322579
TCGA-A1-A0SN-01A-11R-A144-07	0.0503606295123962	0	0.00800306824428597	0.143084081762644	0	0.297750232669581	0.0142606726201374	0.0375414884085056	0.0374134997463567	0	0	0	0	0.0941153145734032	0.0839028060480397	0.156670599123322	0.02766116243107	0.00386662937555903	0.0409076145188295	0	0	0.00446220096587057	0.003	0.371483792544727	0.930907483041896
TCGA-AN-A0FT-01A-11R-A034-07	0	0.0114841818707798	0.00496698842245451	0.158617692942182	0	0.129197000509597	0	0.0220553351745188	0.00183933378799097	0.00846193620306201	0	0.0411556936169903	0.00854859388311748	0.171110439975543	0.134355088411529	0.185040078929658	0.0272993225312992	0	0.0958683137412777	0	0	0	0.02	0.206484296030351	1.00614272870781
TCGA-A2-A0EU-01A-22R-A056-07	0.00549222641928376	0	0	0.0709397315751855	0	0.220327766320103	0	0.0322891313068232	0.0151577855902963	0.0173951790847133	0	0.0129835082964401	0	0.173986833779007	0.0854082469144693	0.0790774599581359	0.0379250288066886	0.0164936890940277	0.226069514405907	0	0	0.00645389844892024	0.01	0.258224016096329	0.979866834783009
TCGA-B6-A0I6-01A-11R-A034-07	0.101747525382071	0	0.0190676566480125	0.0641323911711486	0	0.101839673116404	0	0.0546460547520206	0.0408889759751591	0	0	0.0165276536347061	0	0.365684452657948	0.0448017688799319	0.123933120068862	0.0379601510178658	0	0.0287705766958703	0	0	0	0.017	0.223842955105	1.00564714040864
TCGA-AN-A04A-01A-21R-A034-07	0.0691199524852997	0	0.00804373378447372	0.0704757978830094	0	0.208105164236616	0.0122332639367498	0.00642022936810314	0.0129586435888206	0.000262829224997656	0	0	0	0.28226569958105	0.0783372439168253	0.164296208461576	0.030651713253916	0	0.0568295202785633	0	0	0	0.011	0.239276105938879	0.99239308220211
TCGA-EW-A1PC-01B-11R-A21T-07	0.0210592752558729	0	0.000965233237272735	0.0748422639873807	0	0.155082300803039	0	0.0951253935769183	0.0135221917460549	0	0	0.0401604108501821	0	0.0293219270634042	0.0402672533412915	0.175053606253331	0.0653420578149426	0.220469455872269	0.0409250625796645	0	0	0.0278635676183765	0.885	-0.0232747342296537	1.09924518013318
TCGA-BH-A1F0-01A-11R-A137-07	0.0429121574799808	0.0167943535542072	0.00672502808538419	0.0988633034087482	0	0.238389768919716	0.039633629530247	0.046706724358232	0	0.000614237115497474	0.00262917571823076	0	0.00997927232084611	0.102990096432473	0.156539573387569	0.19478150287148	0.0177822734837391	0	0.0246589033336485	0	0	0	0.087	0.121111744367239	1.0446877825152
TCGA-A2-A0T6-01A-11R-A084-07	0.0964588285726712	0	0	0.0964471330425574	0	0.195242052271793	0	0.0650796385751986	0.011451946169614	0.00998566140650455	0	0.00611422209202973	0	0.0843570794168636	0.075022366338534	0.133612760538181	0.0272726365965399	0	0.19701345201565	0	0	0.00194222296386292	0.003	0.351681985051281	0.936935549148694
TCGA-B6-A400-01A-11R-A239-07	0.0037379459248128	0	0	0.026816360229336	0	0.113558503643984	0.00774147077110215	0.0649631487782521	0.0312407811466538	0	0.020602099565572	0	0	0.36761914363084	0.0504918087103186	0.0543801076173977	0.157716026418205	0.101132603563526	0	0	0	0	0.001	0.545930338520679	0.838669623784082
TCGA-AR-A1AK-01A-21R-A12P-07	0.056077494135586	0	0.00714593992473881	0.143713631157304	0	0.198051365146263	0.0197822202685094	0.0844228986730273	0	0.0322503206341801	0	0.00383731729722299	0.0739088635805494	0	0.112461777815338	0.178866904482892	0.0266490622056388	0	0.0627231880726837	0	0	0.000109016606065616	0.002	0.388912231524941	0.921210871607122
TCGA-BH-A0E0-01A-11R-A056-07	0.0474380324684237	0	0	0.0311544172286872	0	0.120592132195841	0.0137291425523321	0.0763783475511958	0.101230893347907	0	0	0.027106468421632	0	0.0313462331579053	0.00130137635620723	0.0547064828617821	0.33922559259887	0.0951313692628889	0.0365485148770642	0	0.0173184894184173	0.00679250770084726	0.018	0.220381011883793	0.994396633245734
TCGA-AQ-A1H3-01A-31R-A13Q-07	0.0793335848938634	0	0	0.134618715837472	0	0.246705919233215	0.0221882173060876	0.0441278992941704	0.0096771275186034	0	0	0	0.00189639745581847	0.0556243113871392	0.0810854671645034	0.0984705886060886	0.13561398282586	0.0245778234149281	0.0659989465933041	0	0	8.101846894759e-05	0.022	0.196760317711201	1.00333169094206
TCGA-AO-A125-01A-11R-A10J-07	0.0205870765984785	0	0	0	0	0.0736882517782512	0	0.157557186026585	0	0.00710896787226645	0.0182005325975661	0	0.00153904233653157	0.339441099254727	0	0.272253045688788	0	0.0676652659705799	0.041959531876226	0	0	0	0.165	0.0782556728218434	1.08259585809767
TCGA-EW-A1IZ-01A-11R-A13Q-07	0.0725679978118991	0	0.0267742605863385	0.282501601420975	0	0.0694466747780396	0.0502896306930021	0.0706313922176172	0.0209636612450185	0.109541656202366	0	0.0536923840316832	0	0.0356974175900763	0.0813402875854347	0.0611743951109207	0.0147522904182326	0	0.050626350308397	0	0	0	0.049	0.156397313742117	1.04734886473122
TCGA-A2-A0T0-01A-22R-A084-07	0.0561469145231823	0	0.00756975868862722	0.0502512207808294	0	0.200196877479277	0.0174067658600947	0.051266002194445	0.0445405859757699	0	0.0214387577891928	0	0	0.303692170620677	0.0998587091322519	0.125420580105604	0	0	0	0.017356607425476	0	0.00485504942457298	0.00700000000000001	0.306764639462124	0.964911646187257
TCGA-3C-AALI-01A-11R-A41B-07	0.0477043700923463	0	0.00371379055470825	0.201628918940629	0	0.202224669244122	0.0346794759814261	0.0480372993509876	0.0621044840771179	0	0	0.0135053135672765	0	0.179462854627662	0.102748394127156	0.0552946382289098	0	0.0145916417529289	0.0343041494547288	0	0	0	0.0639999999999999	0.143929824211954	1.04264033213738
TCGA-OL-A66O-01A-11R-A31O-07	0	0.0321140148747281	0.161834019013549	0.152560907657127	0	0.0368610622312942	0	0.0942632943002332	0.0456969742482524	0	0	0.0817095835599686	0.00341440903373541	0.0480579353030126	0.0246748200688592	0.197814998568916	0	0	0.113871141395282	0	0	0.00712683974504276	0.004	0.341764300925701	0.943709847739108
TCGA-AC-A3HN-01A-11R-A213-07	0.111446231847408	0	0.0597796227379883	0.0964428519831583	0	0.137849667564119	0.00595755468994892	0.0314675433797218	0.0168596883887563	0	0	0.00545627014553257	0	0.21871439491996	0.094164505392727	0.112759396322192	0.0317859645021417	0	0.0770462804849306	0	0	0.000270027641414942	0.003	0.364448844489637	0.932165664521833
TCGA-LL-A5YO-01A-21R-A28M-07	0.103220512692405	0	0.0426902540111046	0.136547213232293	0	0.13476859491635	0.0626046993801395	0.0663148521237211	0.0514429783222198	0.024454071254262	0	0	0	0.157800286593539	0.0827499640559937	0.0627652474823225	0.0281825008322954	0	0.0464588251033539	0	0	0	0.01	0.247574593437165	0.983899972322803
TCGA-D8-A1JM-01A-11R-A13Q-07	0.00399310500381971	0	0.0018164661339457	0.243737883108936	0	0.262496097091442	0.0936868089307298	0.0598709984682464	0.0242812189113946	0	0	0.0102235474222354	0	0.0688966490905438	0.120601609951169	0.0497568665563426	0	0.0154815974365465	0.0451571518946491	0	0	0	0.095	0.11633040713422	1.06949540465285
TCGA-E2-A15P-01A-11R-A115-07	0.159549779870424	0	0.010805398917261	0.134600710676333	0	0.0829769082525872	0.00423381314892699	0	0.0485102994725222	0.0210452698737134	0	0	0	0.103378178602151	0.122186585111686	0.134093080596747	0.00912817584640915	0	0.169491799631239	0	0	0	0.01	0.265833054382175	0.975009034505576
TCGA-C8-A12Y-01A-11R-A12D-07	0.0235178780425869	0	0.0757166595755146	0.118412447124064	0	0.0414833541914943	0	0.0626473310091528	0.0570171265898685	0	0	0.0762407667840351	0.00741166495076695	0.0878808427710846	0.129112544518504	0.14830469373627	0.0165073923501193	0	0.152197794076583	0	0	0.00354950427995561	0.017	0.2241718474753	0.992833482266086
TCGA-A8-A09D-01A-11R-A00Z-07	0.0347646183702553	0	0.0035400416453642	0.0388528025239609	0	0.136185642343078	0	0	0.0252601639285336	0.0036986740441848	0	0	0	0.368022218874907	0.0568392296649069	0.275846259541355	0	0	0.0553401761971188	0	0	0.00165017286633527	0	0.587470524924681	0.812233649876862
TCGA-AO-A129-01A-21R-A10J-07	0.133616804292867	0	0.0826143935842753	0.125587785671565	0	0.21084282212226	0.0306972023815306	0.0658064536993019	0.0156815349076354	0	0	0.0042131591602949	0	0.110435639146576	0.126226412247097	0.0743392104990774	0	0	0.0199385822875202	0	0	0	0.003	0.363482737488403	0.936143700208205
TCGA-A8-A082-01A-11R-A00Z-07	0.00083615619296078	0.00346133692048614	0	0	0	0.172093624120306	0.00097341369388079	0.00346380037372898	0.0128091659810047	0	0.0689121723976162	0.00395989107520547	0.00204337861997408	0.218762963335526	0.0381870002281521	0.404258272443898	0.016458831839397	0	0.0453625676364746	0	0	0.00841742514138995	0.029	0.17512941714427	1.03150966320813
TCGA-BH-A0HA-01A-11R-A12P-07	0.0517781649124433	0	0.0227620671656473	0.0541799826578591	0	0.276164090753502	0	0.03682549192671	0.0396507225021218	0.0229949423337131	0	0.0283688955257657	0	0.0422728884091428	0.178095067611695	0.0730865691200541	0.0330893706268978	0	0.139035838426014	0	0	0.00169590802843346	0.002	0.388326326992186	0.923441806437698
TCGA-AN-A0FS-01A-11R-A034-07	0.12469230153545	0	0.0101885257987847	0.0287153915621365	0	0.144416226835122	0	0.0482037743789418	0	0	0	0.0315651812184766	0	0	0.0327862522987213	0.308106484317653	0.0380112944502842	0	0.226279658220319	0.00138898053789482	0	0.00564592884621535	0.029	0.176445449225259	1.00857622703715
TCGA-D8-A141-01A-11R-A115-07	0.0694144639616029	0	0	0.198752723636468	0	0.203678640008287	0.0177090274436307	0.0615996245069164	0.0490063234204852	0.0151446673774517	0	0	0	0.128302164622463	0.0935391019378912	0.0828936803392222	0.0396435871886496	0	0.0403159955569328	0	0	0	0.01	0.259131836795764	0.98545181048425
TCGA-LL-A7SZ-01A-32R-A352-07	0.0194592233972988	0.0138495611759307	0.162349909151573	0.119523070041863	0	0.166973667615422	0.0190815643659535	0.0605030835662598	0.0709469505414542	0	0.0097752027902058	0	0	0.0726139223765959	0.0822219441545254	0.161635156093651	0.0155187380927812	0	0.0253489087601592	0	0	0.000199097876325893	0.00900000000000001	0.295002039624352	0.967252966654233
TCGA-HN-A2OB-01A-21R-A27Q-07	0.0787236710274002	0	0.0317645167502195	0.0881283319945074	0	0.207838989636891	0	0.0229565711415045	0	0	0	0	0.0011464503875833	0.0996788122105893	0.0708957866796112	0.157304018393314	0.0367512583866713	0	0.204811593391709	0	0	0	0.028	0.177459459490123	1.00740450768248
TCGA-D8-A1XA-01A-11R-A14D-07	0.0254530548091265	0	0.0023259612888257	0.00494493618091642	0	0.11565039624854	0	0.0174786753457495	0.0430260799648189	0.00880258462445419	0	0.0175291274436236	0	0.39686344330037	0.0763913592250739	0.170160223610273	0	0	0.11557210227656	0	0	0.00580205568166824	0.01	0.256729150313888	0.997022280021479
TCGA-A2-A0YH-01A-11R-A109-07	0.0463446228079467	0	0.0687911398721224	0.109976418929083	0	0.195162469849051	0.0434102662383599	0.0269033211234009	0.0213256252512597	0	0	0	0.00853221669797235	0.0617861762677104	0.0445647113292995	0.24913349020629	0.00226880123329199	0.0234156622980522	0.0770949941689977	0	0	0.0212900837271618	0.018	0.220635379125644	0.989673187435484
TCGA-A2-A259-01A-11R-A16F-07	0.160564979895124	0	0	0.0818246324605571	0	0.165387494785898	0.0282852057403549	0.0263887794978852	0.0365578786253558	0	0	0	0.043011124978792	0.054310688320666	0.0983781094407226	0.0880238005483141	0.0149828841364312	0	0.193258092273383	0	0	0.00902632929651607	0.003	0.368916050720095	0.929286289973808
TCGA-EW-A2FW-01A-11R-A17B-07	0.0983728873696353	0	0.0319953929673259	0.0747008895905225	0	0.141036083176915	0.0117831593016107	0.0273826781941491	0.00960779292310186	0.00473952033541203	0.0086057378078774	0	0	0.260778068510293	0.0639472545089677	0.157019821879013	0.0091177560041735	0	0.100904385050091	0	0	8.57238091129079e-06	0.002	0.485498306243151	0.875833825959292
TCGA-A1-A0SO-01A-22R-A084-07	0.101815901480167	0	0.0400589379008267	0.0573874783168413	0	0.225991832598535	0.0171813416511005	0.082743228626459	0.00438051191945285	0	0	0	0	0.211201138581163	0.105567442236862	0.12409410093477	0.0166083346882306	0	0.0129697510655916	0	0	0	0.024	0.190973238350513	1.0124876573507
TCGA-C8-A275-01A-21R-A16F-07	0.065753760127078	0	0.0662996213938808	0.118856419793868	0	0.117419923927555	0.0984477731498182	0.0386436543546708	0.0158052497587356	0.0123347669160055	0.0145384492860881	0	0	0.174937866411949	0.094964482076975	0.105677046947983	0.0379062167838593	0.00813791084524316	0.0302768582262897	0	0	0	0.01	0.241964020055893	0.983808869859529
TCGA-A2-A0CV-01A-31R-A115-07	0.0722222236827809	0	0.00652663219529305	0.231826068930052	0	0.157373411765937	0.00447110476696942	0.0806988269361345	0.00725586570155416	0.00726285450484937	0	0	0.0650831901400726	0	0.146867398201907	0.160669630283257	0.0400121087168748	0.00111433429583472	0.0186163498784841	0	0	0	0.02	0.202411358758728	1.01270710641831
TCGA-E9-A1RC-01A-11R-A157-07	0.00600330265664973	0	0.00100473302476483	0	0	0.127531920512724	0	0.022116381566461	0.0549804637273129	0	0.078685169117261	0	0	0.585834641457183	0	0.0576593179332029	0	0.0153927417909375	0.0475696529450263	0	0	0.00322167526847611	0.002	0.417205959033681	0.926120935527048
TCGA-D8-A142-01A-11R-A115-07	0.00179155583436545	0.0195650447237719	0.123712702168241	0.0894505070628214	0	0.153505449248172	0.0120559347012092	0.0560248959923941	0.00443547439104237	0	0	0	0	0.289489496558086	0.0789382222522838	0.114455077225018	0.0214680732374609	0	0.035107566605134	0	0	0	0.012	0.236506378244662	0.995186602974048
TCGA-E2-A1AZ-01A-11R-A12P-07	0.0977168980983734	0	0.0217322906633525	0.0597833105002247	0	0.359365164044333	0.0655008462563754	0.0461852355284898	0	0	0.0180772740779285	0	0.0100814877713399	0.0388785613508765	0.144954006462303	0.0657280775033923	0.0189473054598799	0.0147033017777642	0.0383462405053669	0	0	0	0.005	0.328531394871105	0.953620009568701
TCGA-B6-A0I9-01A-11R-A034-07	0.0700021778747422	0	0.0506941402568578	0.0742684146383358	0	0.189588951518728	0.015436354666974	0.0417307527226078	0.01342323092769	0	0.00350261034643841	0	0.00137990221856453	0.216125971650305	0.138398320463418	0.130723520578109	0.0119072090354269	0	0.0428184431018036	0	0	0	0.019	0.215550987518282	1.00185038887038
TCGA-C8-A1HM-01A-12R-A137-07	0.0398699461913477	0	0	0.351943302317198	0	0.00234353509835253	0.215791092467278	0.0536801021345052	0	0	0.0270577696502099	0	0	0.043284418558919	0.0858972514505443	0.113977986947944	0.0111887209590425	0	0.0549658742246593	0	0	0	0.00900000000000001	0.274093206312826	0.978249292576382
TCGA-MS-A51U-01A-31R-A266-07	0.139290819916364	0	0.0704141459524355	0.129506929878545	0	0.238211984303698	0.00724599145253888	0.0606066232638719	0.035618830371008	0	0.000797783319118305	0	0.00612920066828398	0.0394547684483196	0.132163244644507	0.0499027271962206	0.0534972557099976	0	0.0371596948750914	0	0	0	0.005	0.333129522133563	0.951633222787642
TCGA-B6-A0WS-01A-11R-A115-07	0.09010057590603	0	0.0563936454372719	0.0923474111718769	0	0.145554530105263	0.0239090099600225	0.0459347117371811	0.066930392345635	0.0634058923375569	0	0.000291427121595581	0	0.205058648385565	0.0747513762155626	0.0714705420402999	0.00252985570570533	0.0140290562650474	0.047292925265387	0	0	0	0.00900000000000001	0.287511690714245	0.967295106139432
TCGA-LD-A66U-01A-11R-A31O-07	0.0688063650898499	0	0.0972517169031803	0.212847710463678	0	0.0513119827191586	0	0.0854149024760775	0.0810479134520493	0.0269372934094922	0	0.105396359379751	0.00450548273657695	0.0531414898485667	0.0614978127380344	0.0529182445222345	0.0140803789805857	0	0.0810617737530101	0	0	0.00378057352775536	0.003	0.365688876165352	0.936803008647845
TCGA-GM-A2DL-01A-11R-A18M-07	0.0355159442843938	0	0.0010217177774658	0.0236053591075614	0	0.126195011457639	0	0.0433997470265342	0.0191487971253576	0	0	0.0222052467510571	0	0.179140877819984	0.0501426529986437	0.333050311378878	0.0643848480489468	0.0160856648422346	0.0806937692504863	0	0	0.00541005213081696	0.003	0.374183480372511	0.929243597651369
TCGA-A7-A0CH-01A-21R-A00Z-07	0.0229904698472778	0	0.00884778003519148	0.0388429592137085	0	0.207334145025923	0	0.0738420326138627	0	0.00293489804063566	0	0.0341650591954982	0	0.184937467192314	0.0545588508518942	0.21700404549058	0.0285069185222107	0.0206225514593155	0.0991584729041311	0	0	0.00625434960745739	0.101	0.111318379937653	1.03928335553043
TCGA-BH-A5IZ-01A-11R-A27Q-07	0.0182791316768245	0	0.0349702943622608	0.0519256359031059	0	0.0463305293992085	0	0.0203453327424191	0.0152679441694484	0	0	0.017093905513075	0.00494947411484958	0.47877682906967	0.0277701479006174	0.194364752690453	0	0.0711437964285822	0	0	0	0.0187822260294858	0.01	0.266390834869634	1.01070965643413
TCGA-BH-A1FG-01A-11R-A13Q-07	0.068000774486325	0	0.00884782245426097	0.094253552596415	0	0.1991395127391	0.00689831429296219	0.0269818935477527	0.005019791077624	0.0243609642154775	0	0	0.0647188346594798	0.0268678740818617	0.11759041064644	0.175086817310433	0.0139053113043243	0	0.165026744476403	0	0	0.00330138211114203	0.019	0.212846308083198	0.994479437291225
TCGA-LL-A440-01A-11R-A24H-07	0.0238544767844248	0	0	0.0174734926821808	0	0.109185398101947	0.00486894326222461	0.00290680024065806	0.0144124316315382	0	0.00597959804211591	0	0	0.542536394933131	0.0188327294102814	0.148974303504927	0.0415112397972792	0	0.0694641916092921	0	0	0	0	0.576652882702722	0.81785897470106
TCGA-LD-A7W6-01A-81R-A352-07	0.126013794641726	0	0.0936686239074951	0.167626780602702	0	0.235550782618473	0.00517059644132646	0.047030860792644	0.0202288161685882	0	0	0.00437743891396061	0.00178466486314405	0	0.0786002935574997	0.113127452762504	0.0119429056769662	0.00562077342303661	0.0892562156299347	0	0	0	0.005	0.335093918126503	0.949266718431418
TCGA-A8-A09A-01A-11R-A00Z-07	0.083823496168428	0	0.0107748651082827	0.146364234964198	0	0.197867582066135	0.00860957872619488	0	0.0106980221907227	0	0	0.0295504794332899	0.0164272379463354	0.12198378532678	0.132483719103309	0.0968764465652855	0.0200574741006466	0	0.124483078300393	0	0	0	0.003	0.373425239476024	0.928253666882507
TCGA-EW-A1P1-01A-31R-A14D-07	0.0408914005421227	0	0.00297574024091544	0.116604546991608	0	0.194380488505165	0.0375110830968744	0.0238760253438509	0.00933447999756998	0	0	0	0	0.297535610706432	0.0984222874962788	0.0938173265980204	0.0390726681543317	0.00261518778935903	0.0429631545374717	0	0	0	0.01	0.254357290055471	0.987500391319674
TCGA-A8-A08I-01A-11R-A00Z-07	0.0320594119389542	0	0.00900988570457851	0.188247312875928	0	0.0178193501743629	0.0454143995806031	0.03928350988142	0.0346670862577316	0	0	0	0	0.363491184540762	0.118426321157406	0.105067510025181	0.0135764087350941	0	0.0329376191279787	0	0	0	0.024	0.191211403580344	1.02543815940261
TCGA-B6-A1KN-01A-11R-A13Q-07	0.142864148599284	0	0.0100549861055368	0.174789506303257	0	0.116564240954695	0	0.0232344167695072	0.0141102233108129	0	0	0	0.000509389292700686	0.0938019448446467	0.155748179760998	0.0746168922535368	0	0.0762816043858116	0.10802353453043	0	0	0.00940093288878321	0.031	0.172007207408546	1.02436602328297
TCGA-D8-A13Y-01A-11R-A115-07	0	0.00613254676508275	0	0.140518334906637	0	0.0707912951257806	0	0.0213216030874682	0.0395068331499492	0	0	0.0179795535404924	0.0249703761543197	0.423809152417507	0.0133115822213336	0.176215378262734	0	0	0.0654433443686947	0	0	0	0.159	0.082036982713401	1.08905411498698
TCGA-A7-A0DC-01A-11R-A00Z-07	0.011889065432829	0	0.0289514057131609	0	0	0.193079500588294	0	0	0	0	0.0212045452722482	0	0	0.358209619502283	0.0028991446315905	0.258702588192028	0	0	0.121897668066711	0	0	0.00316646260085654	0.344	0.037450347051247	1.10089594626926
TCGA-BH-A0BT-01A-11R-A12P-07	0.0366323196326085	0	0	0.148612739631643	0	0.138557155868987	0.00241003943878207	0.0567802422174792	0.0679807360088543	0	0	0.0411174660019368	0.0181849802193552	0.11570149721038	0.16811921850929	0.0791590721057887	0.0569439787943777	0	0.0698005543605183	0	0	0	0.012	0.234864596590373	0.996704535615475
TCGA-AR-A24W-01A-11R-A169-07	0.128925822305083	0	0.0803622830705994	0.0633066410825285	0	0.22500729935939	0	0.0347201497803602	0	0.00538306238355906	0	0	0	0	0	0.132060542410212	0.0491356416708294	0.0638426384151752	0.205444988306886	0.00778127646327735	0	0.00402965475210013	0.01	0.252407435953386	0.97957629803479
TCGA-OL-A5RW-01A-11R-A28M-07	0.0118666227086058	0.0453924459174656	0	0.0145118196376165	0	0.159796839346886	0.00686875585838544	0.0719937205558464	0.0192116068321133	0	0.0111453585527499	0	0.0293105850495751	0.231962456915068	0.126525225750899	0.135212973532426	0	0.0999350179051889	0.0327162900203571	0	0	0.00355028141681734	0.019	0.21351427949964	1.00712773968552
TCGA-A1-A0SP-01A-11R-A084-07	0.0600792902961573	0	0.0464822063602568	0.0407648495823152	0	0.154588541609975	0.0146826026421045	0.0480151176538057	0.0204434793214196	0	0	0.0261218732352984	0.0123726026181905	0.259695186142292	0.0642134530730581	0.105636921917537	0.0911401808601276	0.00714890633547522	0.0360351586242957	0	0.010470568198998	0.00210906152869279	0.016	0.226058130495962	0.992773514677089
TCGA-D8-A1XZ-01A-11R-A14M-07	0.0282140220224028	0	0.0441461793417423	0.0791655828165822	0	0.302138844181772	0	0.0518741270689636	0.0203992648797551	0.0102316036845138	0	0.00230849731928345	0	0.116554364000636	0.0951631780476551	0.196408941343878	0.00411632008425802	0	0.0460053233978497	0	0	0.00327375181070848	0.039	0.165295437509914	1.02213462902752
TCGA-AN-A0FD-01A-11R-A034-07	0.0430318281609541	0	0.0427882144468329	0.205549211384075	0	0.112985538845771	0.0103538031851762	0.055394764185876	0.0288660111829962	0	0.00660713991178464	0.0125310810628295	0	0.238035724306274	0.0535171550501086	0.121805843526015	0	0.0267428087745674	0.0374271558632535	0	0	0.00436372011348562	0.00900000000000001	0.272576044912033	0.976256316380938
TCGA-AN-A0AT-01A-11R-A034-07	0.0704208746530709	0	0	0.108122427064256	0	0.188978320937114	0.0344194080099059	0.0690706106027826	0.0232491425581927	0	0.0093785223223875	0	0	0.280294116812629	0.111353157637304	0.0994985914847838	0	0	0	0.00521482791757276	0	0	0.02	0.207631550354421	1.01220442110319
TCGA-B6-A0WZ-01A-11R-A109-07	0.00252169559195302	0	0.00461044015216583	0.0920163884238738	0	0.175498153714005	0	0.025781720683579	0	0	0.00661887728786315	0.0118334487737135	0	0.285175200036801	0.038052766014105	0.194206903440411	0	0.0536304185058471	0.110053987375682	0	0	0	0.056	0.149856081140305	1.03411105699364
TCGA-AC-A6IV-01A-12R-A33J-07	0.0646411320874641	0	0.00923951888654143	0.101347730262173	0	0.27592267143795	0	0	0.0292047592584353	0	0	0.0324998218828322	0.00532696080117506	0.135586674853616	0.0686536800944236	0.146313389071988	0.00489837235819386	0	0.116537012683171	0	0	0.00982827632203611	0.01	0.240883065540869	0.985713223661345
TCGA-A2-A25E-01A-11R-A169-07	0.133995020199769	0	0	0.0486894292441048	0	0.267323008782105	0.0282668954880602	0.0675156932353357	0	0.0110351969942784	0	0	0	0.040850436875571	0.116842451796188	0.173246806571239	0.0491771280082207	0	0.0630579328051271	0	0	0	0.015	0.229227747762936	0.991067895042818
TCGA-A2-A0CU-01A-12R-A034-07	0.103037536035358	0	0	0.119172005123058	0	0.196822163083376	0	0.0695638078433632	0.0177501719769267	0.00478276608085935	0	0.0175519111318441	0.012860925733986	0.0143167117398352	0.105977747726981	0.216318309639254	0.0144735112635473	0	0.107372432621609	0	0	0	0.049	0.15634414813301	1.02117546064503
TCGA-A2-A0EN-01A-13R-A084-07	0.086015494823164	0	0	0.136259324738853	0	0.260887048568701	0.00632575635975146	0.0618696749559676	0.0372067340891975	0.00512038463515647	0	0.00883203053615037	0.00179310003014791	0.0431924258990764	0.0790258223728225	0.129932969741435	0.0726344012975192	0	0.0673006059323427	0	0	0.00360422601971425	0.002	0.379455322965956	0.92601385917652
TCGA-A7-A6VW-01A-21R-A33J-07	0.12331734063898	0	0.0763750697926831	0.0107767802442592	0	0.0877524808841262	0	0.0706833838654081	0.0111565504180897	0	0	0.0297805460325554	0.0429709702313939	0.255702006358218	0.0642763232426988	0.10068005571753	0	0.0917019805173929	0.00777323919190616	0	0	0.027053272864759	0.002	0.384253748827625	0.92438791387617
TCGA-B6-A1KI-01A-11R-A14M-07	0.0775214419976179	0	0.00974402243691233	0.0293586484093206	0	0.134460703592845	0	0.0653127256949503	0.00300865760991661	0	0	0.0078464505572997	0	0.288530351493698	0.0977120759903307	0.152872636829364	0	0	0.133632285387745	0	0	0	0.056	0.150306713682629	1.03078211392537
TCGA-EW-A1OY-01A-11R-A144-07	0.038684971452682	0	0.0299953380794254	0.057219322393224	0	0.209517268712064	0	0.0406049173227933	0.0413139277100495	0	0	0.00866620218831709	0	0.176459889418764	0.187134032429912	0.146560799688614	0.0107506945702864	0	0.0530926360338676	0	0	0	0.108	0.107045472089673	1.0572088185429
TCGA-AN-A0XR-01A-11R-A109-07	0.0558144059487048	0	0.0073225303919576	0.0358520441560334	0	0.0777426777729621	0	0.0479361307915875	0.0250031532034684	0	0	0.0063419155760099	0	0.335663560528995	0.0610866974786751	0.140249784351482	0.129499440864039	0	0.0748939390711051	0	0	0.00259371986497923	0.023	0.192865033546411	1.01852311618066
TCGA-A8-A09I-01A-22R-A034-07	0.0440431333892509	0	0.00850834040730041	0.122645553698281	0	0.0885613315786602	0.0954543894609407	0.0569853141718038	0	0	0	0.0379826683424043	0.0381388011823987	0.0762711296477699	0.0781354570567451	0.209543251660221	0.0278266403321956	0.0452459105996734	0.0514530976524117	0	0	0.0192049808199438	0.05	0.155733702635926	1.01477224357395
TCGA-GM-A2DA-01A-11R-A18M-07	0.150547452362311	0	0.0831094054924581	0.186967666550654	0	0.283528013444561	0.000701317343818372	0.0467000036538172	0.017243565000505	0.000574786165387981	0	0.0298032488227298	0.00156781001073442	0.00808435434383074	0.08477329505331	0.0362829799289801	0.00832961910922885	0	0.0617864827176739	0	0	0	0.003	0.358716440268051	0.944045595675394
TCGA-A1-A0SH-01A-11R-A084-07	0.122013668635039	0	0.0548314705567471	0.0433096137750253	0	0.206558612407822	0	0.00929937748911446	0	0	0.00264596612752234	0	0.0117154570149969	0.17082178931856	0.0464165423806451	0.173030451110241	0.00808013601681297	0	0.146907943155307	0	0	0.00436897201216667	0.00900000000000001	0.269288470807805	0.971800136645505
TCGA-E2-A10F-01A-11R-A10J-07	0.118940514048241	0	0.027376998800256	0.118533955946581	0	0.233209308692733	0.0131462450245576	0.0203444880021707	0.036969138323624	0	0	0.0152210361514729	0.0143291952954631	0.128435410781937	0.0672751610118224	0.0930101409361533	0.00592050356363824	0	0.10728790342135	0	0	0	0.003	0.364959165665445	0.931648664864567
TCGA-A8-A07R-01A-21R-A034-07	0.108621221424881	0	0.0653926323537948	0.0304180022148954	0	0.217580820727629	0.0306610096982748	0.0510161101339523	0.00560210941178592	0	0.0038024099625727	0	0	0.160091150025767	0.139840174020015	0.135581334729172	0	0	0	0	0	0.0513930252972604	0.014	0.229440291970876	0.996102031842085
TCGA-A8-A086-01A-11R-A00Z-07	0.022629541472851	0	0.00242028373769299	0.0246055320620281	0	0.061685636015348	0	0.0184318559151801	0.0205020184164123	0	0.0040798698529416	0	0	0.43959707244633	0.0475524502074562	0.264408654450524	0	0	0.0814277724838379	0	0	0.0126593129393985	0.00800000000000001	0.303756987420776	0.986662762141367
TCGA-E9-A1NF-01A-11R-A14D-07	0.0029447236375847	0.00021644211021581	0.00231712843589371	0.00535190118591158	0	0.142897711916062	0.00924558383680615	0.00438758276478151	0.0150915693245342	0.00834388023287473	0	0.0305477307318183	0	0.367940118113642	0.0430676936792899	0.322771464795853	0.00153155551621713	0	0.0433449137185159	0	0	0	0	0.659895112757547	0.761706935206993
TCGA-D8-A3Z6-01A-11R-A239-07	0.18223582702323	0	0.0253925327603795	0.0572936625651562	0	0.111638416798033	0	0	0.0378468400428126	0	0	0.00378499506385365	0.0114054422036292	0.202128085468557	0.0965208301174059	0.181923563596489	0.00646558265881912	0	0.0803571160218741	0	0.0030071056797615	0	0.00900000000000001	0.280196292662811	0.970947120718064
TCGA-EW-A1P0-01A-11R-A144-07	0.0381869096206244	0	0.00339946442167608	0.0922898379240342	0	0.209369324572144	0.0289737490947271	0.076441164031267	0.0167576859823189	0.0101577048293518	0	0	0	0.245500556872312	0.0958560572265796	0.124952408304621	0.0332523916405731	0	0.0248627454797711	0	0	0	0.00900000000000001	0.298281150419343	0.966122470448257
TCGA-BH-A0BF-01A-21R-A12P-07	0.0162540550078793	0	0.0287450388121742	0.19087491155609	0	0.193088146291495	0.0301825565548589	0.0758425512712119	0.0275208097535906	0.0124717830901327	0	0.00247576103190662	0.00822991629919782	0.0727274868512346	0.108183778513164	0.146455117642031	0.00239766289078063	0	0.0845504244342525	0	0	0	0.086	0.122326904272931	1.04280405580774
TCGA-AR-A0U2-01A-11R-A109-07	0.0481176831932223	0	0.00796648554331182	0.258121292951463	0	0.213455187681257	0.0611580490810714	0	0.00777418429844915	0	0.0176134989599126	0	0.00729731763278505	0.139876872191181	0.0494760969722961	0.163468314992248	0	0	0.0256750165028034	0	0	0	0.027	0.182141788638275	1.01978008338242
TCGA-PL-A8LX-01A-11R-A41B-07	0.0277341693898121	0	0	0.0715024427166414	0	0.19022985006973	0	0	0.0293019063828226	0	0	0.0518799835914167	0.0766649082668945	0.0455760158196264	0.0286561746594955	0.39439811378269	0	0	0.0771655472667191	0	0	0.00689088805415135	0.111	0.104225119954637	1.04405105988949
TCGA-AC-A8OP-01A-11R-A36F-07	0.14076160492188	0	0.011796972752352	0.0713639007258832	0	0.162149119029642	0	0.0873595260255576	0.0168354885463285	0.000932757298557824	0	0.0282824873359945	0.000213314668601564	0.164655365238137	0.0915871073392715	0.148254178171894	0	0	0.0645147372851184	0.0112934406607829	0	0	0.00900000000000001	0.286917626456278	0.966559353592461
TCGA-B6-A0RL-01A-11R-A084-07	0	0.0112850735881474	0	0.0605658934923114	0	0.0171446998982038	0	0.110140950369456	0.0219197954024475	0	0	0.0466887570510811	0	0.390311230008691	0.00226776820700534	0.251449914063117	0	0.0515302164823837	0.0336182752776318	0	0.00307742615952411	0	0.242	0.0567843891719805	1.10210453750251
TCGA-E2-A1IJ-01A-11R-A144-07	0.114981755298637	0	0.0465386323104096	0.116039226051622	0	0.22907380339299	0	0.0706481763404305	0.0314608990526269	0.00433356888644223	0	0.00320958731236604	0	0.0439709974083486	0.0973760315091442	0.115966326889503	0.0282580931599069	0	0.0962161848597958	0	0	0.0019267175277769	0.004	0.349492396583559	0.939507501185209
TCGA-D8-A1JU-01A-11R-A13Q-07	0.048637264445791	0	0.0129219350836256	0.14234246963102	0	0.0883166754968602	0.0139358363329476	0.0144386350319278	0.00282193127361278	0	0	0	0.00229345828757394	0	0.0502652709317541	0.313441220033824	0.101658705064703	0	0.20892659838636	0	0	0	0.01	0.261532241811835	0.9738288091753
TCGA-A8-A08S-01A-11R-A034-07	0.0285341544732336	0	0.00193040059191073	0.048351888462328	0	0.113137790037311	0	0.0535493293064493	0.0193626121921932	0	0	0.0349004072411897	0	0.33488598406076	0.0685922622991746	0.154954088969757	0.0525969676812545	0	0.0783889010087645	0	0	0.0108152136756745	0.193	0.0706923341833648	1.07276813812795
TCGA-LL-A6FQ-01A-11R-A31O-07	0.00259707263636802	0	0.00843485619850597	0.0655937311284229	0	0.0199455940291231	0	0.0391865956466409	0.0260753572970699	0	0	0	0.0297702548990311	0.381054917909203	0.0565882704375171	0.283052724758304	0.0175989054508673	0	0.0655497216669177	0	0.00455199794202944	0	0	0.706130749623615	0.729065201911549
TCGA-C8-A3M7-01A-12R-A21T-07	0.251350975362433	0	0.219290101053532	0.0691729037668553	0	0.151039985038259	0	0	0.00674170923499914	0	0	0.0453131349031307	0.00640939011642851	0.0261524248555727	0.0610069074591507	0.0120730443638474	0.0202298609207051	0	0.131219562925087	0	0	0	0.001	0.495111982474273	0.871319770613082
TCGA-BH-A18H-01A-11R-A12D-07	0.0726173986805199	0	0.00716419547240934	0.242068847450151	0	0.203673649030043	0.0807488368391341	0.00528745909678049	0.0321946136961981	0	0.0481234816489751	0	0.00453339078301331	0.144931273308509	0.0764939677904462	0.0442952324679278	0	0.00425598588341705	0.0336116678524759	0	0	0	0.07	0.137089240388955	1.04385540656734
TCGA-E2-A108-01A-13R-A10J-07	0.0338754995026742	0	0	0.287422461812998	0	0.113182696568605	0.020257199263761	0.0644245319367745	0.0583677044536395	0.0240420876949096	0	0.0127661068857545	0	0.0821683137915223	0.0972990444536447	0.134528611294107	0.0115416615629099	0	0.0597566828171344	0	0	0.000367397961564588	0.024	0.191161404206867	1.0203969917132
TCGA-BH-A0H3-01A-11R-A12P-07	0.0609472562942607	0	0.0169442351022075	0.11383486604282	0	0.218724468921869	0	0.0306682451160623	0.021270689160711	0.0252422289997332	0	0	0	0.17115124136069	0.0849197347532318	0.153019173424988	0.0567553338295888	0	0.0465225269938389	0	0	0	0.017	0.22329257726459	0.994607759496419
TCGA-E2-A15R-01A-11R-A115-07	0.0696362500051817	0	0.0381027409046831	0.0926957755771891	0	0.152482798551585	0	0.0234415530207024	0	0	0	0.021624280985229	0.0497803399084665	0	0.0392356908252939	0.337162671495225	0.000390178070987148	0	0.168734078244926	0	0	0.00671364241053101	0.578	0.00514280042300642	1.07166021798073
TCGA-A7-A3J0-01A-11R-A213-07	0.0355755656403786	0	0.0204004708224192	0.118401978300914	0	0.150019971946134	0.000766061224378218	0.0875086969813923	0.033022037339221	0	0	0.0174855558982503	0	0.263112209629379	0.19402528715641	0.0280949636016237	0.0142132121430677	0	0.0373739893164326	0	0	0	0.002	0.38386301435915	0.929833410584572
TCGA-D8-A1JT-01A-31R-A13Q-07	0	0.016632987795803	0	0.0312710159287566	0	0.0530153875014689	0.00368692169234742	0.0597925050022466	0.00989662946155084	0.0117879807143114	0	0.0191333027156606	0	0.36589348662387	0.0777840837429071	0.266950227907839	0	0.0390158606855286	0.0392822295246383	0	0	0.00585738070307149	0.041	0.162215932258973	1.05071459989157
TCGA-AO-A0JA-01A-11R-A056-07	0.0893077541069509	0	0.0567551277263055	0.0846025945868237	0	0.22809302030676	0.0145193002987736	0.0212745994497711	0.00948320238457985	0	0.00289756668587598	0	0.00916256580912388	0.0023111294809291	0.094009779312876	0.25984764883692	0.00450698921135391	0.0213820825862767	0.0768475227403513	0	0	0.0249991164763285	0.01	0.263158615980664	0.974214265721054
TCGA-BH-A0WA-01A-11R-A109-07	0.0345066889535476	0	0.00328049868234735	0.0098872937216181	0	0.160224026291841	0.030810345393084	0.0691772012758461	0.0194485720674624	0.00688235450113306	0.0113642137124362	0	0	0.337447118592838	0.150678111175977	0.117390065229574	0.0164559427029676	0	0.0324475676993284	0	0	0	0.001	0.511641758072408	0.858716265361453
TCGA-D8-A1Y2-01A-11R-A157-07	0.013200931039696	0.00517526293069378	0.00072460773029905	0.0881399103751489	0	0.181382777781223	0.0193617670618385	0	0.0168443941988755	0.019495750168763	0	0	0	0.419502578253597	0.062656855082361	0.122820892705839	0.00500421836904753	0	0.0452181191350277	0	0	0.000471935167589771	0.019	0.217289969928277	1.01909995942861
TCGA-A8-A08F-01A-11R-A00Z-07	0.00683932729540239	0	0.00307340571126816	0.0340780546397148	0	0.236923112671567	0.00992854694370117	0.0416086680768806	0.0153061696313469	0.00438693408803427	0	0.0273989340349338	0	0.261104440254852	0.0940846863220868	0.206873392378658	0.00969963960606225	0	0.0435442910823549	0	0	0.00515039726313661	0.002	0.486787297005951	0.873257394543523
TCGA-E2-A15H-01A-11R-A12D-07	0.249977359510563	0	0.198338240531096	0.105220073923101	0	0.0732378008322977	0.00325387825479062	0.0231786669594392	0	0	0	0	0.0137929830356253	0.17717505258297	0.0707922184971671	0.0363430449434817	0	0	0.0486906809294695	0	0	0	0.001	0.498959306743934	0.867371206041491
TCGA-A2-A3XU-01A-12R-A22U-07	0.0930785892534858	0	0.180220344806296	0.0978964357347606	0	0	0	0.0919944602061785	0.0222503092769608	0	0	0.0379656220520183	0	0.254782029689254	0.0283886451849493	0.13510983486432	0.0477747336847619	0	0.0105389952470147	0	0	0	0.01	0.267188697225566	0.986963578659755
TCGA-GM-A3NY-01A-11R-A21T-07	0.277582034553619	0	0.10483446731643	0.0985396575856862	0	0.0748941287327162	0	0.0359163577483633	0	0.0284723912241056	0	0.0462248722946261	0.000622033037791375	0.0651520704972735	0.118468320527668	0.0426203155165198	0.00161080902097411	0	0.0998193553017876	0	0.00524318664243859	0	0.002	0.459083326118835	0.888897364206803
TCGA-EW-A1OZ-01A-11R-A144-07	0.0216403048253535	0.00664253223585407	0	0.0353559592942842	0	0.103438350810904	0.040833263609682	0.0248659706704141	0.026617670671787	0.00125127682843855	0.0129778791034024	0	0	0.284184828176616	0.0415379511115615	0.220942346052145	0.00369828388343864	0.00123019456119578	0.167880533386482	0	0	0.00690265477844111	0.004	0.348833332739043	0.942290355752894
TCGA-A8-A07U-01A-11R-A034-07	0.0528142508261676	0	0.0540269195989524	0.0791391377432046	0	0.154056259538494	0.0139820164461507	0.0970626266923735	0.0459050225391035	0	0	0.0642719635152805	0.00248080093585481	0.0902949584955719	0.208187902394901	0.0817805306853116	0.00535160116876832	0.00711844560089143	0.0435275638189741	0	0	0	0.027	0.181038871119805	1.0305590198713
TCGA-A2-A25F-01A-11R-A169-07	0.0486739751194504	0	0.00176993033343136	0.123981696782975	0	0.312308939840388	0.0669594215581979	0	0.00198040398419206	0.0241307721943531	0	0	0	0.179037026207132	0.0873834789743826	0.10918336590942	0.0054620205008507	0.00623268076160652	0.0292700355074413	0	0	0.00362625232617807	0.033	0.169044863905147	1.02438761977209
TCGA-A2-A0ST-01A-12R-A084-07	0.0451802261707194	0.0611628095832214	0.0434101138954914	0.150610855159342	0	0.146776820707585	0.0203689361501299	0.0872369634883706	0.0500101906302312	0.00609968034438202	0	0.0108479968416207	0	0.0712686210610516	0.134383720186611	0.0292039762621635	0.101561817242058	0.00982974003868192	0.0320475322383401	0	0	0	0.01	0.246201362450919	0.988844080660422
TCGA-AR-A2LJ-01A-12R-A19W-07	0.0401403922643636	0	0.0402830536172798	0.104993381930296	0	0.132630418529337	0	0.0171608560747122	0.0346493816020152	0	0	0.0171119725706754	0.00496897189690894	0.335281039764221	0.0552843115581733	0.103520422397202	0.0393670562470081	0	0.0746087415478075	0	0	0	0.004	0.347350259010587	0.943025692869194
TCGA-B6-A0WT-01A-11R-A109-07	0.0458194603732974	0	0.0735924182159642	0.0286940929597032	0	0.187076372141856	0	0.0512687139468565	0.031606131075509	0	0	0.00853159656380875	0	0.211341987309452	0.0504346831980045	0.146062816520518	0	0.0324826757598914	0.13308905193514	0	0	0	0.027	0.180882732707979	1.00886286206694
TCGA-AR-A2LR-01A-12R-A18M-07	0.0616898537822794	0	0.00139019687712176	0.106572711502885	0	0.0805135107277271	0.00695526902082009	0.0494012645424284	0	0	0	0.0121643161882051	0.0110225191539726	0.130191738560046	0.0636173426451314	0.376628344604405	0	0.0098819698275109	0.0897280369619875	0	0	0.000242925605478645	0.028	0.17850872273918	1.01505912864381
TCGA-B6-A0RE-01A-11R-A056-07	0.0825691311410657	0	0.127366541968656	0.0575002301428245	0	0.0767339122433914	0.0244306424510244	0.0576501672187029	0.00791503107211381	0	0	0	0	0.305579214814851	0.0786004214893269	0.10380086150084	0.0274047317535326	0.0183351107897984	0.0304134575998952	0	0	0.00170054581397724	0.00700000000000001	0.306378609405781	0.964350909372562
TCGA-BH-A0W5-01A-11R-A109-07	0.109000585139717	0.0383899074624574	0.0340594323305393	0.0768195360976381	0	0.374271338493822	0.0219079725946122	0.0328867801210898	0.0214132593138306	0.00818667388057976	0	0	0	0.163291784732662	0.0367090582858938	0.0306853784048041	0	0	0.0523782931423541	0	0	0	0.00700000000000001	0.306190678665585	0.964404536416582
TCGA-PE-A5DC-01A-12R-A27Q-07	0.0301203458386973	0	0	0.127356326039938	0	0.135469146055609	0	0.026686253992507	0.0247995778903096	0	0	0	0	0.327671353319501	0.119382634590007	0.0963131112183075	0	0	0.112201251055123	0	0	0	0.00700000000000001	0.308593349083886	0.964514068587902
TCGA-B6-A0WY-01A-11R-A109-07	0.0647212540262321	0	0.00346154742783472	0.0511114035064391	0	0.134111139567547	0	0.0641328259997236	0.0235090449302115	0.00791611792049089	0	0	0	0.259163631412124	0.191613475556675	0.120842973979594	0.00599142473662815	0	0.0734251609364993	0	0	0	0.00900000000000001	0.300308905396756	0.970725618744434
TCGA-BH-AB28-01A-31R-A41B-07	0.134995955990875	0	0.00169562002074783	0.087728037929216	0	0.277052051757883	0	0.0673940411307895	0.0464991594309844	0	0	0.0106083038756571	0.0245580458888811	0.00508641019832631	0.0931135687358975	0.141399454046478	0.0548954980032003	0.00598284475694046	0.0489910082341243	0	0	0	0.005	0.333557679574846	0.947713581237387
TCGA-EW-A1J6-01A-11R-A13Q-07	0.0389709944127039	0	0.00120800001211842	0.0275342058488069	0	0.191581118615025	0.132795628210527	0.0473538427365593	0	0.0603501989170172	0	0	0	0.0474223595402876	0.204031385240816	0.153323280707435	0.0202574848410053	0	0.0725980471026047	0	0	0.00257345381509489	0.002	0.455246468216728	0.889522641535301
TCGA-C8-A12M-01A-11R-A115-07	0.0575156052246702	0	0.0613979937000672	0.178240130091968	0	0.164710561152485	0.0181627760966613	0.0661552032937164	0.0435171392287946	0.0377242647557519	0	0.0129188819028163	0	0.0651836164799543	0.0390374339775048	0.119874984823094	0	0	0.12955566434525	0	0	0.00600574492726514	0.017	0.224318011212263	0.995203230275231
TCGA-A8-A07G-01A-11R-A034-07	0.0757779675141555	0	0.0103898270727285	0.0904817217159628	0	0.190808621848865	0.0120289273528763	0.0318361346679657	0.0186765758637541	0.0111095662053981	0	0	0	0.216053349522529	0.102391375680672	0.154279335774761	0.0204099471076955	0	0.06542664763911	0	0	0.000330002033526194	0.01	0.241444217186403	0.987776347511074
TCGA-A7-A6VV-01A-22R-A33J-07	0.0558530901407209	0	0.0461909229637159	0.0170029274111724	0	0.106491404263266	0	0.0269038337368852	0.0281470868343666	0	0	0.000854895808841523	0	0.523043288470787	0.0740821327228309	0.0871549940063957	0	0	0.0342754236410176	0	0	0	0.002	0.45024286518372	0.899477773143394
TCGA-B6-A1KC-01B-11R-A157-07	0.000330113123292687	0	0	0.0864158986604884	0	0.0490117635857395	0	0.0238512429230424	0.00719956357870015	0	0	0.0066882311169578	0.00634422878983366	0.243876862536799	0.0371764725758965	0.378102433540144	0.00743295029296545	0	0.153570239276141	0	0	0	0.001	0.494927413184507	0.868952553613188
TCGA-OL-A5RZ-01A-11R-A28M-07	0.0475211788584706	0	0.0416727822643508	0.127999573978672	0	0.127790072328397	0.0253291039813813	0.0448404331928173	0	0	0	0	0.0121807618810953	0.283532906609088	0.0338214572513253	0.202862717529859	0.00685444201337983	0	0.0407206075831694	0	0.00487396252799449	0	0.231	0.0594200663609532	1.07034566520966
TCGA-AC-A2BM-01A-11R-A21T-07	0.0176538111547712	0	0.0438117914551995	0.0598830668383673	0	0.35622465166617	0.0144948732605784	0.0472208201733124	0.00357259987524855	0.0183501236689389	0	0	0	0.132953376416578	0.0791302315264778	0.128811232649194	0	0.013531582438087	0.0816804409850247	0	0	0.00268139789205323	0.0629999999999999	0.14454576264996	1.03038995962384
TCGA-A8-A079-01A-21R-A00Z-07	0.0288998183979885	0.00919707727925822	0.0270195288290807	0.0941704083352445	0	0.152412366802567	0	0.0266461232412747	0.0372933742324404	0	0.00396882840552192	0	0.0179270898969579	0.237969288630077	0.07852971805109	0.246844861902833	0.000157620691413305	0	0.0301629532870541	0	0	0.00880094201719828	0.101	0.111431695846111	1.04880303543988
TCGA-A7-A6VY-01A-12R-A33J-07	0.0109482235145788	0	0.115586865789695	0.0602758007723768	0	0.0956231508255534	0.0742722766790569	0.0539492174431434	0.0295217284984277	0	0.014995364892149	0.0085763368300812	0	0.272760277952343	0.0948967289642273	0.129805549520284	0.00713281985505012	0	0.0316556584630331	0	0	0	0.022	0.19481617002217	1.01073292732253
TCGA-A7-A26G-01A-21R-A169-07	0.10353268280651	0	0.0909380412252719	0.0656194249219634	0	0.253559816823655	0.0168965379136132	0.0482295850011865	0	0.00879152728032884	0	0	0	0.0791603370190555	0.119428226231899	0.110056953964649	0.0386980629142566	0	0.0630571237012506	0	0	0.00203168019636017	0.00600000000000001	0.31000809630656	0.957180625123719
TCGA-B6-A0IE-01A-11R-A034-07	0.137947220845186	0	0.453248021518765	0.086663238110028	0	0.0614080843102762	0	0.00602253131683937	0.0272568352036515	0	0	0.0175530758525105	0	0.00246769457065926	0.0443232636513595	0.086422216601836	0.0151194369560059	0	0.0615683810628826	0	0	0	0.001	0.535109062990997	0.873891660897669
TCGA-EW-A1P8-01A-11R-A144-07	0.0129586133354417	0.00977382036091908	0	0.0555666262515826	0	0.139925180204206	0	0.0605163608061016	0.0356461728588795	0	0	0.0159423124790063	0.0772552203515547	0.153701149546736	0.0664212293912372	0.258609566153027	0.0976800104702477	0	0	0.016003737791061	0	0	0.016	0.226091464986814	0.99492000493266
TCGA-E9-A1RE-01A-11R-A157-07	0.061676357747347	0	0.00599639194874923	0.0896047289251832	0	0.224707477635492	0	0.0299746024651363	0.0255886535775828	0	0	0.00686831064996208	0	0.247246343789761	0.0441848474978067	0.100531705416911	0.00462849679278495	0	0.158992083553283	0	0	0	0.022	0.198013250553075	1.00640925367655
TCGA-BH-A1FU-01A-11R-A14D-07	0.130274378654991	0	0.0481850615181234	0.0624477210835734	0	0.229086184479147	0.0289633515447617	0.0425290014388053	0.0120351820022836	0.00885407884216375	0	0.0129229309622357	0	0.184369749934848	0.0642799629777169	0.0729101502477541	0.0119937525535512	0.00851988140771897	0.082628612352326	0	0	0	0.003	0.369735012256369	0.929512502771524
TCGA-AC-A2FK-01A-12R-A180-07	0.166117344167281	0	0.10374264143183	0.130297944380378	0	0.146958323384556	0	0.0283665792858914	0.000490684271663793	0	0	0.0205120436275339	0.00533650058256854	0.205055846705133	0.0403899190323763	0.0811075760919825	0.00678598910432761	0	0.0648386079344774	0	0	0	0.002	0.37940871674481	0.926954642718063
TCGA-B6-A402-01A-11R-A239-07	0.0536923803571294	0	0.00638035611941671	0.00670582885505885	0	0.104272558605992	0	0.02050335792106	0.0146125570290052	0	0	0.000292994489320107	0	0.607447792082996	0.0710933220097488	0.104235711368934	0	0	0.0107631411613387	0	0	0	0.005	0.332882793388686	0.988446901695114
TCGA-B6-A0I1-01A-11R-A21T-07	0.072221098811714	0	0.0224301651569344	0.0300843059387185	0	0.0218843793758565	0	0.00885734799522633	0.0240687023614299	0	0.000383573432886956	0.000215036713052595	0	0.583160295798561	0.0766568900530935	0.0774386406672096	0	0.0603803626837468	0.0222192010115696	0	0	0	0.049	0.156373778510629	1.08882226168191
TCGA-A2-A25C-01A-11R-A169-07	0.0788153822980283	0	0.0186054009369886	0.050180185891471	0	0.321047924749733	0.0152896847867686	0.0306596332622312	0.0018337066215446	0.0153211391148582	0	0	0	0.0937819981798681	0.119398847306534	0.154880748431544	0.0524019904428887	0.00204567180553959	0.0457376861720021	0	0	0	0.024	0.19079763169227	1.00889464810242
TCGA-BH-A0AV-01A-31R-A115-07	0.0901816541895677	0	0.0315003891861942	0.0178607745888598	0	0.0809220826330704	0.020096046756358	0.000630823039549499	0.0089487970396177	0	0.00745869612776691	0	0	0.564954442205478	0.0241099346697018	0.114739095012752	0	0	0.038597264551084	0	0	0	0.002	0.472252673014939	0.889635510060755
TCGA-EW-A1PH-01A-11R-A14M-07	0.0552066388127043	0	0.0101311384154806	0.171219817000093	0	0.17510045501072	0.0739463108266875	0.066195817295277	0	0	0.0108565404187701	0	0	0.179192921974313	0.107978435004338	0.0665658560450037	0.0502096916224455	0.01791198850752	0.0154843890666465	0	0	0	0.07	0.136913407544557	1.0360815498005
TCGA-GM-A2DC-01A-11R-A18M-07	0.0831796442117017	0	0.01242096833199	0.175854405148957	0	0.147935382543623	0	0.0575282834714382	0.0371987186544421	0	0	0.0362816169887854	0.0121773683128682	0	0.137230004181093	0.175912805190876	0.0091475863366856	0	0.115133216627541	0	0	0	0.025	0.189021135991487	1.013071113598
TCGA-EW-A2FR-01A-11R-A21T-07	0.0377386359250693	0	0.00439470078921083	0.0752042644531891	0	0.150948215512317	0.00773985866704241	0.0409805975677054	0.0290159305371218	0.00349979722510058	0	0.00396432535948904	0	0.380053369468419	0.0503606686758979	0.158984922789106	0.00794958555153519	0	0.0472858711705592	0	0	0.00187925630823757	0.00600000000000001	0.312495429656882	0.966266350711231
TCGA-AN-A046-01A-21R-A034-07	0.0305029989236656	0	0.00189229207660223	0.242177432620586	0	0.153595753534995	0.0690464453709668	0.0760881122052275	0.0455540935939821	0	0	0.00683431911745598	0.00272595274750603	0.0621892211256129	0.117102621367712	0.11591568891773	0.0378764081838089	0.00108207153334479	0.0374165886808033	0	0	0	0.002	0.436752772905208	0.899275711314458
TCGA-AC-A2BK-01A-11R-A21T-07	0.0673043562202648	0	0.00742983856829086	0.242308248873114	0	0.127589067790314	0.0203129811158423	0.0600844509288287	0	0	0	0.0588073909056601	0.00744711837576107	0.0456827355568911	0.0915110019376662	0.184848766171238	0.00810397996700038	0	0.0785700635891285	0	0	0	0.128	0.0934081716593832	1.05401996180787
TCGA-E2-A10A-01A-21R-A115-07	0.0659930378518638	0	0.0180001155635441	0.00667310142468883	0	0.15510014743879	0	0.0105066855365736	0.0191648119655694	0	0	0.00154246202961897	0	0.470261970755902	0.0485281919748896	0.194779122114543	0	0	0.00945035334401656	0	0	0	0	0.656314672935702	0.761162076100993
TCGA-E2-A15F-01A-11R-A115-07	0.0945184340472577	0.0242211506583407	0	0.0409239935025823	0	0.194184222878198	0	0.0195154780297466	0.0246732876971726	0	0.0107966059859153	0	0	0.330144851465448	0.0476362516898841	0.0720496114910926	0	0.019247437221042	0.0839163133950974	0.0324009624839917	0	0.00577139945423092	0.00600000000000001	0.320434094591976	0.955580260685683
TCGA-AO-A0JM-01A-21R-A056-07	0.0742786266011299	0	0.00769721365404049	0.0467265477695042	0	0.0353470955750432	0.0108252922093452	0.0527724939029236	0.0862853851573137	0	0.0048449967762935	0	0	0.418968122660381	0.0774961145178101	0.130011100301004	0.003698537748298	0	0.0443293286663422	0	0.00671914446057144	0	0	0.593823930564913	0.809108005958607
TCGA-D8-A1JB-01A-11R-A13Q-07	0.0981927227119425	0	0.0416759198565184	0.251227159117902	0	0.0974946780947754	0.0258820724732853	0.0764118564009592	0.0585278484059106	0.0707784317695593	0	0	0	0.0259189628337625	0.077701233599473	0.108887399572182	0.0330437505081099	0	0.0333545141158118	0	0	0.000903450539808352	0.00900000000000001	0.293612800067689	0.971155833717349
TCGA-LL-A740-01A-21R-A32P-07	0	0.0106077764819769	0.0236015202683152	0.0147901321905596	0	0.0971439315962797	0.0280207946873322	0.0305099528793549	0.0175047639967366	0	0.00188636725383698	0	0	0.371965461423441	0.0271818384116313	0.16004489290227	0.117885122515352	0.0394147468301759	0.0594426985627389	0	0	0	0.002	0.478624271626459	0.878346259142474
TCGA-D8-A4Z1-01A-21R-A266-07	0.0946690885011098	0	0.0413083661929854	0.155553898512918	0	0.234401357196342	0	0.045403451868504	0.00506967526315481	0	0.0272741754114087	0.0221057677553366	0.0159112794948049	0	0.0703602775101708	0.118203896692129	0.0312989586846691	0	0.138439806916468	0	0	0	0.01	0.240240504929717	0.987647536421074
TCGA-B6-A0IH-01A-11R-A115-07	0.0384876529334051	0	0.0521570806244622	0.255231275089715	0	0.201538681861318	0	0.0678810838994279	0.00578348263489284	0.0212903292621968	0	0.0124383149231223	0.00560672460747524	0.00147971166762532	0.105790087270588	0.10646127270227	0.0381405704524647	0	0.0877137320710355	0	0	0	0.056	0.150628785560657	1.03770809802851
TCGA-AO-A03V-01A-11R-A115-07	0.279707796749589	0	0.0737818064132705	0.0773746860785625	0	0.191540078199227	0	0.0145272172343203	0	0	0	0	0.0155855478893298	0.0889448243698131	0.133389433888556	0.0597834369184611	0.0215511873940889	0	0.0438139848647819	0	0	0	0.002	0.396029637946246	0.922442821346593
TCGA-AN-A0XW-01A-11R-A109-07	0.0131005211617365	0	0.0095173064976658	0.151414274310929	0	0.21160091296056	0.0723056813626731	0.0465016252309272	0.00391921005954125	0	0	0.00918264644087893	0.0175897687284655	0.0350584383717869	0.141815238102417	0.121810633901344	0.0356423507186093	0	0.115558448713326	0	0.0132467476815108	0.00173619575762846	0.01	0.264022762310764	0.978346059409094
TCGA-WT-AB44-01A-11R-A41B-07	0.091717612213146	0	0.00876121296565844	0.0843655836554993	0	0.0963376346606907	0.0127992163380672	0.118319489522027	0.0152333336772998	0	0	0.0111684222343102	0	0.186180525591976	0.0584904464331624	0.172216169179317	0.0337863787279932	0.0365525300093719	0.0740714447914804	0	0	0	0.07	0.13867965783569	1.02553636884984
TCGA-EW-A1IW-01A-11R-A13Q-07	0.120838466267321	0	0	0.130602691241761	0	0.227419714661642	0.00516030037605162	0.0323165699514066	0.00402517895457297	0.0208496020620108	0	0	0.00468927267216711	0.0904651220296012	0.113310351833087	0.135797007037512	0.0253824248094393	0	0.0877680381413566	0	0.00137525996207074	0	0.00900000000000001	0.285635663695801	0.96758686206853
TCGA-A7-A13H-01A-11R-A22K-07	0.0897282112730274	0	0.0326425788263571	0.0746158102847887	0	0.12494140778509	0	0.0289943510492865	0.040368329734641	0.011877255356817	0	0	0	0.359839472671772	0.0796299489502824	0.0624354794178243	0.0124951189396476	0	0.0824320357104655	0	0	0	0.003	0.350525006577842	0.942310163889047
TCGA-A2-A04R-01A-41R-A109-07	0.109723879925834	0	0.0142171267681301	0.0529674607249704	0	0.0981218197269933	0	0.0234879846509916	0.0372890266859628	0	0.00764545011515467	0	0	0.418516053812425	0.0252541495310023	0.0326236417372213	0	0	0.180153406321314	0	0	0	0.00600000000000001	0.312166281660468	0.964655604970465
TCGA-S3-AA17-01A-11R-A41B-07	0.0557586165373411	0	0.0171525785506811	0.133670033433922	0	0.159306819389664	0.0604043829300837	0.0185538495024846	0.06560769296245	0	0.0550059639942082	0	0	0.189943451019222	0.110644027091249	0.103052263805356	0	0.00114395458068876	0.0297563662026509	0	0	0	0.031	0.173252485782854	1.01990148440473
TCGA-BH-A0AU-01A-11R-A12P-07	0.0612675438343	0	0.0122375633778781	0.0994828297173284	0	0.196255256479124	0.0164018886794493	0.051062294827802	0.0590426032895441	0.016650322669867	0	0	0	0.2276277768496	0.0979063830799126	0.0927573500726116	0.00596549590439302	0.00256384980459608	0.0607788414135945	0	0	0	0.019	0.215216334876186	1.00160334834026
TCGA-BH-A28Q-01A-11R-A16F-07	0.0951624105097784	0	0.0288635323609599	0.0685173860968893	0	0.324994009825178	0.0070107112111245	0.0353273029717642	0	0	0	0	0.047962320288891	0	0.110049100686876	0.15536328911902	0.027232617762331	0.00726521938158778	0.0844591152169458	0	0	0.00779298456865366	0.0590000000000001	0.148333638536449	1.0247451441551
TCGA-A2-A3XV-01A-21R-A239-07	0.0553741722698543	0	0.0166110731209313	0.0725998526237249	0	0.116340011034272	0	0.0342192248420058	0.0089720816121747	0	0	0.0533938124661344	0	0.263897594605917	0.0689842593317139	0.267502327796511	0.00490090710195977	0	0.0372046831948006	0	0	0	0.00600000000000001	0.3194838006649	0.957358364144039
TCGA-B6-A0RV-01A-11R-A084-07	0.12634235667049	0	0.0521358018377549	0.0277548266664036	0	0.249439744833155	0.0124280745373006	0.0424524754640628	0.0378779713142675	0	0.0211196230321755	0.00878845444831256	0	0.157158434208635	0.109171518416877	0.11195576184787	0.00673961903408748	0	0.0360637824391291	0	0	0.000571555249478586	0.005	0.331375881428456	0.947923020389854
TCGA-C8-A12K-01A-21R-A115-07	0.0228421944680358	0.0100012069446704	0	0.0908273860453214	0	0.153485681735381	0.0363744199790904	0.0540492000311933	0.022195783619167	0.0183719849707	0	0.0630178140254061	0	0.21428398505303	0.160314727926682	0.066240707715062	0.0192594087733119	0	0.0655090574980784	0	0	0.00322644121487018	0.026	0.185132946651524	1.02109114269906
TCGA-GM-A2DK-01A-21R-A180-07	0.0616377051068902	0	0.00698486740941763	0.0944738889863358	0	0.100536500582465	0	0.0318760232630349	0.00836090424504557	0.016778145154387	0	0.0152510923443291	0	0.350398323526766	0.0458231986954939	0.20337724745951	0.0016615537153241	0	0.0628405495110007	0	0	0	0.002	0.413404082183085	0.912499102268761
TCGA-AN-A0XO-01A-11R-A109-07	0.0449039934458152	0	0.0138745142487217	0.0134334776833762	0	0.114813759747434	0	0.0461611868794864	0.0121803301721053	0	0	0.0302126668643197	0	0.394551792761756	0.00777708847414274	0.0705949122017604	0.0752044149964563	0.0543818370540134	0.086496343023036	0	0	0.0354136824475763	0.002	0.383981683893158	0.927966346932278
TCGA-E9-A1NI-01A-11R-A14D-07	0	0.000453028049153282	0.000193987583904962	0.0202567768200169	0	0.0613765429514829	0	0.0566751143155665	0.0157792534298808	0.00672033477571328	0	0	0	0.468810193370893	0.0338117672180026	0.25227175679248	0	0	0.0800916366205568	0	0	0.00355960807234986	0.002	0.416440627876414	0.923022849261589
TCGA-A8-A081-01A-11R-A00Z-07	0.0907764234637695	0	0.0420337664367726	0.217539644114134	0	0.139239270474522	0.113302175750078	0.000291125658336013	0.0180080338502466	0	0	0	0	0.145841099267315	0.0848782096982812	0.101517704335796	0	0	0.04657254695075	0	0	0	0.01	0.262804477789351	0.977362748845461
TCGA-BH-A0EE-01A-11R-A034-07	0.0547010951586135	0	0.0162297951836604	0.0613427459874328	0	0.196708769030192	0.0199527280933135	0.0523297477250227	0.0529086837014457	0	0	0.0793954837702392	0	0.103408631332393	0.147855881622903	0.0818583690166871	0	0.0998982366240127	0.0327820252759417	0	0	0.000627807478142718	0.00900000000000001	0.294981423102049	0.971722776054179
TCGA-BH-A1ES-01A-11R-A137-07	0.0526401781585484	0	0.00985837171298301	0.00568816306480975	0	0.234766897431373	0	0.0169257154557854	0	0	0.0116005238819594	0	0	0.242056656122292	0.0146168724178094	0.25126515545822	0.00520406764380412	0.0569103585199236	0.067943364661797	0	0	0.0305236754706948	0.081	0.127418398777983	1.03997214670601
TCGA-C8-A12X-01A-11R-A115-07	0.0343584307068374	0	0.00332133224616468	0.0856314873068652	0	0.116725790535006	0.00426634333986414	0.0242612392434241	0.0165436697056297	0	0.0197817605434413	0	0	0.266446714336285	0.0335127610770908	0.305966789989754	0	0	0.0442454949131602	0	0	0.0449381860564775	0.023	0.194078022774893	1.01911090592666
TCGA-C8-A1HI-01A-11R-A137-07	0.0751124994798239	0	0.0978925424367062	0.0531185495882249	0	0.149353868394272	0.0056593806962925	0.00797671584531993	0	0.033543237541814	0	0.00311942311250956	0	0.0896171073121798	0.114482709945912	0.234872954465986	0.0163566313438566	0	0.115387094111167	0	0	0.00350728572593485	0.00800000000000001	0.306074255570451	0.957010675471934
TCGA-A8-A07W-01A-11R-A00Z-07	0.0233078886126006	0	0.0030465943923612	0.0661187159367678	0	0.116827129164403	0.00300668090503342	0.0402061556969122	0.0280295207324607	0	0.00640200110084921	0	0	0.397153041734483	0.0751847226706958	0.206740311485166	0.000908967552421399	0	0.033068270015845	0	0	0	0.00900000000000001	0.279560876291654	0.9889724497745
TCGA-AC-A6IX-01A-12R-A32P-07	0.0721763158413911	0	0.0718263936133905	0.105858060430934	0	0.193443668912069	0	0.0356664786142346	0.0349795205484913	0	0	0.0104287934739769	0.030230830729101	0	0.0812831761421063	0.213544535718221	0.0201360036995867	0.0347421724829713	0.0956840497935265	0	0	0	0.01	0.241886875567256	0.9824109139428
TCGA-C8-A8HR-01A-11R-A36F-07	0.026963457723983	0	0	0.141789830886519	0	0.233071827117924	0	0.0580976379557308	0.0185678380039183	0.0205470442978855	0	0.0166393330570783	0	0	0.174860377641223	0.240432806798517	0.0269471619941429	0	0.0420826845230781	0	0	0	0.00600000000000001	0.314873063851135	0.962658517160228
TCGA-BH-A42U-01A-12R-A24H-07	0.130302991460494	0	0.100176009350271	0.121611294479929	0	0.205950453964858	0	0.0544267049944638	0.0160734814676293	0	0	0.0430295721694747	0	0.167072398683037	0.063830051050893	0.0792129074211846	0.00504592113625576	0	0.0128660642642543	0.0004021495572559	0	0	0.002	0.397332691904909	0.918869038874237
TCGA-E2-A15E-06A-11R-A12D-07	0.202651141499914	0.0317022357162183	0.0854568544706066	0.157816439444407	0	0.147682690968393	0.0340231966237378	0.0118605349481368	0.0324813766136622	0	0	0	0.00408796325231207	0.00469905102270266	0.0555557140710837	0.142096947312701	0.0358754811443802	0.00186878700170748	0.0518555689941379	0	0	0.000286016915899641	0.001	0.505660698223752	0.863173341792416
TCGA-A7-A26H-01A-11R-A169-07	0.0582009124830914	0	0.00406243267096645	0.0786817155702655	0	0.147772297717711	0.0203540316272836	0.0542340324623355	0.00899178887602956	0	0	0	0	0.329226054366427	0.113856052240434	0.130255285995337	0.0141167655377561	0	0.0402486304523628	0	0	0	0.022	0.196864161260694	1.01816069285059
TCGA-BH-A0B6-01A-11R-A19W-07	0.059549077266331	0.00996184533145938	0.0348879694524495	0.236436209767128	0	0.0940318142683698	0.0345364490625376	0.0674331103990521	0.0754128678638298	0	0	0.0252565915324983	0.00252285421604093	0.100478120925041	0.0996843284152529	0.0681837772781687	0.0223745697880694	0	0.0692504144337714	0	0	0	0.01	0.266934339522901	0.979556845543136
TCGA-E9-A1R6-01A-11R-A14D-07	0.0346939116026824	0	0.00491783986437786	0.042215611190323	0	0.0795320407561699	0	0.0308814128723048	0.0348042041102832	0	0	0.00639460575901609	0	0.391613320789967	0.0729479367098953	0.216848318304323	0	0	0.0723326778961657	0	0	0.0128181201444923	0.003	0.364901112798898	0.942412126590107
TCGA-BH-A209-01A-11R-A157-07	0.0987002888363105	0	0.00946476883456515	0.194057914299417	0	0.21180163784585	0.0650414219036364	0	0	0.026951476365903	0	0	0	0.0876554872212039	0.129326555439606	0.0899653148973596	0.0147473660154968	0	0.0704288640991427	0	0	0.00185890424150837	0.022	0.197998550408743	1.00983795146618
TCGA-D8-A1XL-01A-11R-A14M-07	0.0339587348068314	0	0.0144727043751182	0.128298095538132	0	0.24227574851874	0.0439506974060432	0.108471828988173	0.0332129029410485	0.0157909038346295	0	0.00345952606545969	0.0244681893797439	0.0307397297315631	0.119114949629078	0.155414394404382	0.00204347488916365	0.00601427712270713	0.0383138423691858	0	0	0	0.022	0.195973937047459	1.0152713067193
TCGA-BH-A0BQ-01A-21R-A115-07	0.131677014335601	0	0.0131503225573877	0.139550513311549	0	0.216052644932445	0.0159721787792745	0.0141175948285793	0.0131811812362387	0.00904505996864841	0	0	0.0109965380172512	0.181380634574534	0.0786973996932739	0.0828046693135256	0.00853947327015491	0	0.0848347751815372	0	0	0	0.00800000000000001	0.305763190289145	0.958596791808983
TCGA-AR-A0TT-01A-31R-A084-07	0.124940188597541	0	0.105118040625689	0.0613664376786025	0	0.203935441652705	0.0238678044516522	0.0285421646360572	0.0551617004707188	0.0146190314372844	0	0.0200095353895524	0	0.159273172325733	0.0844644325363926	0.0724268518265527	0.000932247567514001	0	0.0432271909471409	0	0	0.00211575985686504	0.003	0.362943215716332	0.93420239748268
TCGA-BH-A0RX-01A-21R-A084-07	0.0655863963784868	0	0.00024628458561588	0.177832193344511	0	0.17268199361721	0.0687633618943611	0.0682285326054053	0	0	0.00486024510344318	0.0179973068931806	0	0.090240794574093	0.156449148431374	0.102789926003674	0.0092649082416232	0	0.0626485421478583	0	0	0.00241036617916429	0.1	0.11211042620164	1.05127183536138
TCGA-D8-A1XB-01A-11R-A14D-07	0.0780768562191257	0	0.0355536632256354	0.0209530333327675	0	0.169603461918097	0	0.0396586396865696	0.0203629651684428	0	0	0.0160457754967831	0	0.119737604005803	0.051990359086568	0.196174567795591	0.018590021671442	0	0.233253052393175	0	0	0	0.00900000000000001	0.282855439917339	0.965632501794702
TCGA-A8-A09G-01A-21R-A00Z-07	0.0667045359937098	0	0.00230091349003584	0.144708248194527	0	0.303680339100933	0.0395743223060486	0.0390071473401473	0.00896251857121887	0	0	0.0156801182345689	0.0110123327954489	0	0.131615150934059	0.176317197652035	0.00925473229189627	0	0.0511824430953713	0	0	0	0.076	0.131276061633511	1.04491932713576
TCGA-GM-A2D9-01A-11R-A18M-07	0.0319503844835649	0	0.0103115682973329	0.123476315129935	0	0.09859074893195	0	0.0233288416890005	0.0352740437388441	0	0	0	0.0169451689102088	0.255001095142263	0.1331630081987	0.208178279345161	0.0187050943961722	0	0.0276214099195161	0	0.0174540418173511	0	0.00900000000000001	0.280864082955951	0.977197951751039
TCGA-AR-A0TQ-01A-11R-A084-07	0.106375210740932	0	0.083956405417621	0.131787003772827	0	0.237279896515015	0.0272445132516842	0.00475476518670589	0.0145599738733416	0	0	0	0	0.170653987798349	0.0819660345447622	0.115882603684016	0	0	0.0255396052147475	0	0	0	0.002	0.392056931054825	0.920433610035517
TCGA-AN-A0G0-01A-11R-A034-07	0.00356155155929649	0	0.00150856441630439	0.0525739562158741	0	0.154153071678228	0.0465898995928957	0.0918594131549846	0.00874968450926706	0	0.0430668318508913	0	0	0.328828453322512	0.0868023418854572	0.154802837396713	0.00705819611603359	0	0.0159566760313692	0	0	0.0044885222701734	0.552	0.00744485010261831	1.10515183100207
TCGA-OL-A66I-01A-21R-A29R-07	0.0174831330491515	0	0.00630665484883476	0.271482571939975	0	0.107481351288783	0.0673965148008282	0.0170993303477914	0.0722876430518497	0	0	0.0337922062882223	0.00405555115745631	0.12692522502667	0.112334132898134	0.0413659552585487	0.0608251551806983	0	0.0611645748630565	0	0	0	0.001	0.512319533818357	0.859453204258171
TCGA-AR-A24R-01A-11R-A169-07	0.0556733054879737	0	0.00485423578580313	0.11080904399864	0	0.307405832357886	0.0164789307101624	0.0164563768463241	0.011080632538202	0.00165184995736914	0	0	0.0119729378106984	0.0201518677506995	0.187155050240706	0.145239912298979	0.05266983331983	0	0.057842586155385	0	0.000276280133470161	0.000281324607872735	0.004	0.347187112984967	0.945194367213575
TCGA-AO-A03T-01A-21R-A034-07	0.0328189431939581	0	0.0062137603147554	0.0997299497275959	0	0.188821191234719	0.00803429453541384	0.0349356818535894	0.0446303762886252	0	0	0.0704358432624347	0.0285136791577784	0.228588661823931	0.114305750308539	0.0703178933478209	0.013693774229248	0	0.0589602007215919	0	0	0	0.004	0.346995162919029	0.942646425582804
TCGA-A2-A0CT-01A-31R-A056-07	0.098042990000103	0	0.00734769371528972	0.0502540667024698	0	0.167334819629101	0	0.0263867149290259	0	0	0	0.0263896780938722	0.0632106735510988	0.0279485767143576	0.0630617840664933	0.170749882451803	0.086207778616926	0	0.21306534152946	0	0	0	0.011	0.238691304183889	0.980402198022905
TCGA-E2-A572-01A-13R-A31O-07	0	0.0260785756218161	0.0904826451703818	0.23485339320805	0	0.0709283395370714	0	0.0349805201555356	0.0380453114018261	0	0	0	0.0332510300111738	0.139820952181611	0.03609950451839	0.131010772006748	0	0	0.164448956187397	0	0	0	0.027	0.182775800256829	1.00814803014602
TCGA-A2-A0EW-01A-21R-A115-07	0.0649847864334698	0	0	0.154655542120141	0	0.299367897436516	0	0.013909056217524	0	0	0	0.0273588359885702	0.0258215421428662	0	0.0830458064110654	0.177091681955564	0.0337831362162412	0.00623892932616787	0.113122838971582	0	0	0.000619946780291864	0.031	0.172366091244733	1.01759338790929
TCGA-A2-A0D0-01A-11R-A00Z-07	0.0637580751015108	0	0.00319552640864925	0.165592241960086	0	0.183257863836066	0.0630516451683994	0.0635253160544947	0.0110102734432365	0.00134929941406427	0	0.0167745027177183	0	0.209888936336576	0.0742443502571479	0.0959871363390243	0.045937039733502	0	0	0	0	0.00242779322952458	0.01	0.249868171258031	0.987620082126164
TCGA-B6-A0RS-01A-11R-A084-07	0.108844640192186	0	0.0448789680226719	0.132896902241353	0	0.172508605074331	0.0261775636536436	0.0597752681953442	0.0115584833910105	0	0	0.0143339983047627	0.000438617403590516	0.124484671658561	0.0764202813151857	0.166736600588287	0.0208782073521194	0.015893094081104	0.0241740985258478	0	0	0	0.028	0.180071281765872	1.01187857021061
TCGA-A7-A0D9-01A-31R-A056-07	0.0305437997123941	0	0.118855558509467	0.060995178671568	0	0.143159089817049	0	0.0342378421832785	0	0.0149210171013981	0	0	0	0.249217618758818	0.0214634241508043	0.225053631411023	0.0334501263581761	0.0201179474541737	0.04798476587185	0	0	0	0.01	0.268476881813952	0.979045428669722
TCGA-E2-A1L6-01A-11R-A13Q-07	0.0817415639801422	0	0	0.102533957205419	0	0.108847126144961	0	0.0226758746621216	0.00273889908627585	0	0	0	0.00387200522065051	0.403457583444366	0.103414472022826	0.110443201020986	0.010289717019079	0	0.0499856001931729	0	0	0	0	0.597823297027171	0.806648716648034
TCGA-E2-A1LK-01A-21R-A14D-07	0	0.0376681692724191	0	0.0367867599019725	0	0.0509386747047615	0	0.0496837572133838	0.0149923376896185	0	0	0.0151389317965178	0	0.577457180146234	0.0119467578903461	0.136402600182203	0	0.054472847780396	0	0.0123670144938239	0	0.00214496892832441	0.098	0.113320972971125	1.11430074397545
TCGA-OL-A5RX-01A-11R-A28M-07	0.218547784499497	0	0.0856713441501435	0.148375019809079	0	0.198609023190051	0	0.0553988770836796	0.0332171462715883	0	0	0.011533129363708	0.00742049933582014	0.0406771568621421	0.051937406929682	0.0764693601674144	0.0275121650709516	0	0.0446310872662436	0	0	0	0.003	0.371467694165442	0.933818617357914
TCGA-AR-A24S-01A-11R-A169-07	0.0451751077715519	0	0.00203504984513688	0.00464125834232484	0	0.183990646448201	0.00903037488482953	0.0269197402802522	0.022599588090719	0	0.00890907275019705	0	0	0.239215069653289	0.0936153976379441	0.168395147170602	0.142262025065668	0	0.0532115220592845	0	0	0	0.001	0.545774253685984	0.844200026976676
TCGA-A7-A4SC-01A-12R-A266-07	0.155904539373317	0	0.0243350906300527	0.110652106569788	0	0.196586968137706	0	0.0237418561435218	0.00192393925770364	0	0	0.0256583911742789	0.0321676125440566	0.00260284377297154	0.0961388475096388	0.122926094275026	0.0393431074765547	0	0.168018603135383	0	0	0	0.013	0.231618250532804	0.988139486586573
TCGA-E9-A1NH-01A-11R-A14D-07	0.0669170934503479	0	0.0101606744569276	0.10054207090072	0	0.154123348857523	0	0.0397505339256388	0.0192175156900843	0	0	0.00847990340255069	0.0100483882141429	0.261223975777207	0.0665803542480499	0.122338185480542	0.0688694485280055	0	0.0714888077414193	0	0	0.000259699326842365	0.018	0.218821740553176	0.99725462769627
TCGA-E2-A152-01A-11R-A12D-07	0.0666915978486878	0	0.0134560757612578	0.0827594714863257	0	0.103683400636358	0.00519297221050147	0.0095179128959222	0.0325781908895038	0	0	0.0217643558410576	0	0.319465768429524	0.0223101693609689	0.231712273732905	0	0	0.0908678109069885	0	0	0	0.002	0.440102135804948	0.898038368615117
TCGA-E9-A22A-01A-11R-A157-07	0.0672091059029753	0	0.0281980178305168	0.165011535452405	0	0.192397502923327	0.0239791247926421	0.0256403964891664	0.0175528806448363	0.0139393312968771	0	0	0	0.138147862792291	0.073638160959883	0.146896068896533	0.00152401385407158	0.0134970616166602	0.0846088726223547	0	0	0.00776006392546073	0.005	0.326607394156027	0.94864325967984
TCGA-BH-A0AW-01A-11R-A056-07	0.036912402268289	0	0.0331537668149028	0.129516519356469	0	0.138534518344599	0.0545860491394751	0.0477873302039022	0.0563791469374064	0.0576805302032561	0	0.0426525124344831	0	0.116163901613531	0.0662859613217068	0.107596704364112	0.0208124167697127	0.00525412230418021	0.0866841179239738	0	0	0	0.012	0.232823182046849	0.989733649052975
TCGA-B6-A0RI-01A-11R-A056-07	0.0304684305236127	0	0.00195250710487362	0.0208302491561467	0	0.158220847721102	0	0.0161764013413613	0.027257017938326	0	0.0301886051365714	0	0.00618723489872724	0.343073662417046	0.043559729407351	0.242223624799075	0.0277201064685931	0	0.0472933945168746	0.00484818857034044	0	0	0.00800000000000001	0.301696301226551	0.971720670094367
TCGA-EW-A1P6-01A-11R-A144-07	0.156003317073492	0	0.185992957224248	0.115992608977699	0	0.115420347988684	0.00111609838042619	0.0398080744928515	0.00124881220406268	0	0	0.00871723935841835	0	0.0405648630308715	0.0590287807907078	0.202077608538697	0.00409172691040776	0	0.068608923136476	0	0	0.00132864189295888	0.004	0.346969431085987	0.94648041721455
TCGA-BH-A0EI-01A-11R-A115-07	0.0805738934038045	0	0.00617271677975525	0.014854442728157	0	0.0827560504028976	0	0.0530820832700154	0.00590535494838959	0	0	0.0324626250530135	0	0.187645745475349	0.00762852638074646	0.31130148192748	0	0.0317647470670068	0.170040004570665	0	0	0.0158123279927188	0.109	0.106169467181109	1.04523732348178
TCGA-B6-A40C-01A-11R-A239-07	0.0142090759504416	0.015430626951417	0.00141717227943184	0.119199830594268	0	0.227653272531897	0.00453258216669927	0.00604503266816414	0.0734361247144479	0	0	0.00672647763429115	0.0189906235330162	0.0597309448180644	0.0935663783802968	0.237541800914344	0.0114213680273843	0	0.110098688835837	0	0	0	0.099	0.112507946350635	1.03984181761648
TCGA-A8-A07B-01A-11R-A00Z-07	0.0444664278933606	0	0.00239811465908818	0.0673097188299788	0	0.190665914186352	0.0327705695124189	0.050894630051709	0.00661494808587482	0.00341047027611972	0.00080299878397408	0	0.0283544364886811	0.0722075474864152	0.101475037840968	0.276461381272813	0	0.00947475128904725	0.110713227440867	0	0	0.00197982590233246	0.0610000000000001	0.146581865347892	1.02202402384907
TCGA-A7-A13F-01A-11R-A12P-07	0.0646431576188724	0	0.00371853596021954	0.0474859518671833	0	0.122265996939862	0	0.0489452074698457	0.00256443009004542	0	0.00138965136794334	0	0.0454041030202947	0.111539191690574	0.0282699022202922	0.291217495586898	0.0947137415982676	0.0241429256293235	0.0943077856108964	0	0	0.0193919233294813	0.012	0.233218360678968	0.986455665374069
TCGA-B6-A408-01A-12R-A24H-07	0.0352612685770398	0	0.00940957498392022	0.0581237540335254	0	0.263494614350153	0	0.0694748493838186	0.0635381942091259	0	0	0.019544911420222	0	0.200970606369899	0.0872048366876257	0.140797813603735	0	0	0.0489191312100583	0	0	0.00326044517087767	0.255	0.054317804450539	1.07321391940764
TCGA-C8-A274-01A-11R-A16F-07	0.0638779926396892	0	0.0101789204754641	0.0220797748017898	0	0.2210398486162	0.00117628749103695	0.0586754383885764	0.0204615910169247	0	0.0307232863888339	0	0.0845758771231216	0	0.0993935010597695	0.262839640263771	0.0248603966925502	0.0144454571930656	0.0679039424100082	0	0	0.0177680454391986	0.215	0.0636299642400925	1.05142831916758
TCGA-D8-A73X-01A-11R-A32P-07	0.0709903413923686	0	0.0304495829850374	0.0467539899272563	0	0.0668952532519822	0	0.0370718874251431	0.0131401560019415	0.00424369474254793	0	0.00249439712203011	0	0.386839654210001	0.0326334592539944	0.193276308885246	0.0132000912962807	0	0.102011183506171	0	0	0	0.00600000000000001	0.32070877557559	0.962514846546431
TCGA-E2-A106-01A-11R-A10J-07	0.0644384176814126	0	0.102556868036994	0.0708905732194201	0	0.224122280021902	0	0.0823150787866085	0	0.0100833416816452	0	0.0143448065087259	0	0.0386184532032825	0.154121014696506	0.157486925833525	0.0203083373839903	0	0.0473273071787119	0	0	0.0133865957672763	0.052	0.154369404613419	1.02961221732342
TCGA-A8-A09K-01A-11R-A00Z-07	0.0115235094038965	0	0.0325036515893009	0.278673789558748	0	0.120180236205169	0.0714034717460422	0.0559857295611109	0.0331091865688752	0	0	0	0.000480408642049176	0.0732612017740724	0.0682399572428535	0.123870016359822	0.00759791743153556	0	0.123170923916525	0	0	0	0.071	0.135900717203206	1.03494279645679
TCGA-BH-A0H0-01A-11R-A056-07	0.0518872216306175	0	0.0507169505189279	0.030382232878654	0	0.238068056291523	0.00838095690620053	0.0539311831505591	0.0408485613794395	0	0	0.0220188851472486	0.0101970224046101	0	0.0888423832336561	0.202961324131857	0.0359567447855321	0	0.165808477541174	0	0	0	0.027	0.183285163347689	1.00511568815872
TCGA-E9-A1RG-01A-11R-A14D-07	0.0233032652069159	0	0.00592392562288095	0.0993769786679437	0	0.0941991064511122	0	0	0.0627665101571619	0	0	0.0893175921768244	0.0111585815864961	0.140517206718137	0.133991434413198	0.207464078084198	0.0500127745643835	0	0.0819685463507487	0	0	0	0.01	0.240378157502048	0.990312563906053
TCGA-E2-A570-01A-11R-A29R-07	0.0722846376409467	0	0.0041015906238823	0.0764070761932922	0	0.177644023846725	0	0.0385289241868496	0.0093958761283645	0.00572413217190762	0	0.0182678718367489	0	0.137280544028005	0.0446147844567868	0.29944348462613	0	0.00465168501720566	0.100363358167312	0	0	0.0112920110758438	0.071	0.13570389247109	1.02836902446189
TCGA-E2-A1IU-01A-11R-A14D-07	0.0725306876155448	0.0129669198202962	0.0271617550720036	0.121401509408542	0	0.191017042591853	0	0.0766445806171202	0.0193463076892762	0.00514665715353407	0	0.0133199968209174	0.0229566569299994	0.0618083525940279	0.110100741648784	0.136684482650437	0.0147775499192388	0	0.109533680833132	0	0	0.00460307863529213	0.032	0.170357723459141	1.01452040842477
TCGA-A2-A3XW-01A-11R-A239-07	0.0121594361480645	0	0	0.104304411940571	0	0.160683327184683	0	0	0.0905389390436486	0	0	0.0350723422212966	0.00968305936738794	0.131420020520462	0.026683281169669	0.139822878708161	0.176095343470981	0.010470555264913	0.100812994878247	0	0	0.0022534100819159	0.004	0.348457251399536	0.93858811640013
TCGA-A7-A4SF-01A-11R-A266-07	0.0857977433702952	0	0.0944424595347611	0.0839069220472423	0	0.19957851639798	0	0.0470259118862584	0.0409612378263109	0	0	0.00195907508015223	0	0.176261405536524	0.0989079873247604	0.105900718319983	0.000270177073920789	0	0.0649878456018108	0	0	0	0.002	0.396736531333352	0.917820824049408
TCGA-BH-A0HW-01A-11R-A034-07	0.0146590237548556	0	0.00485009749378711	0.0181948326763941	0	0.15020741974958	0	0.0278017681426056	0.0284195042018094	0	0	0.0524264507421806	0	0.292993923520966	0.0149720207360553	0.243749549877079	0.0165613106075858	0.0323902142333541	0.102773884263747	0	0	0	0.086	0.12214675584237	1.04883613527858
TCGA-A2-A0YK-01A-22R-A109-07	0.176070519103857	0	0.0462949587098063	0.246342900016182	0	0.157444475427662	0.0504717496207217	0.0374575630594643	0.0362674608415071	0.0152089792124249	0	0	0	0.0247348028774604	0.0712575346878554	0.0592063055555118	0.050353715618708	0	0.028889035268839	0	0	0	0.002	0.447338320841134	0.893926921444382
TCGA-BH-A42T-01A-11R-A24H-07	0.0607588858382918	0	0.000944165484374545	0.0751438603002333	0	0.157977593780721	0	0.116055000846724	0.0238249086344255	0	0	0.0286233059473178	0.0990674056373504	0	0.0519880657884443	0.118422435722698	0.0414070638121382	0.0324240156586825	0	0.193363292548599	0	0	0.019	0.217379218682508	0.998615910793929
TCGA-AO-A12A-01A-21R-A115-07	0.182201888733577	0	0.0345907329134802	0.116250682698272	0	0.200333279147311	0	0.0445043431362331	0.0203352584903991	0	0	0.0374665030279219	0.0234293715874868	0.0735642096997605	0.0805644911471032	0.0706959514870537	0.0238989783150777	0	0.092164309616323	0	0	0	0.00600000000000001	0.310522682486678	0.957098366086947
TCGA-E9-A22H-01A-11R-A157-07	0.0607471343766212	0	0.00260436272373498	0.136087585062196	0	0.203400937105729	0.0142843687977064	0.0696433549745781	0.0077981239503349	0.0334400531405993	0	0.00634484609847269	0.0231060588874782	0.0386738346262796	0.0891933339446866	0.210416273551211	0.0245484213725786	0	0.0729174937333449	0	0.00679381765444952	0	0.021	0.199151219690757	1.00358552611036
TCGA-B6-A0RP-01A-21R-A084-07	0.0533382010398992	0	0.00452158523086684	0.177091941227125	0	0.203616865282525	0	0.0535952857560819	0.000994728882923147	0	0	0.0196746806947641	0.0205863210110006	0.158010902566652	0.0576768514551993	0.17053593205802	0.0318062230542698	0	0.0438301968867523	0	0	0.00472028485392085	0.021	0.201092742570795	1.00579116668201
TCGA-3C-AALJ-01A-31R-A41B-07	0.0864330297799696	0	0.0144429654256026	0.205359729588463	0	0.156286392130425	0.0492280317857187	0.0331677383349625	0.0572110364837423	0.000994378697637008	0	0	0	0.155981206109729	0.0811486739735346	0.112084189772254	0.0169121157599819	0	0.0307505121579798	0	0	0	0.003	0.369041991208281	0.931350241388048
TCGA-E2-A15A-06A-11R-A12D-07	0.113542921259186	0.0267220947565024	0	0.179902382828748	0	0.249256102827491	0.0705634690284832	0.0280090183701832	0.0216117187987933	0	0.0116970555613491	0	0.0153282110616272	0.0307590913602189	0.102622614859893	0.0939837080792596	0.023883512609371	0	0.032118098598894	0	0	0	0.002	0.462459178392465	0.885811258178509
TCGA-A7-A0CJ-01A-21R-A00Z-07	0.118385807021434	0	0.00915022541526861	0.0830695368854416	0	0.149046104226545	0.000937311193483885	0.0646557014901938	0.0476215485756707	0	0	0.023823214518764	0.000594398940594242	0.280038899497529	0.0587449499606658	0.0997521899611164	0.0150034824124257	0	0.047499554427476	0	0	0.0016770754733907	0.021	0.201846456628654	1.00759964077824
TCGA-AO-A12G-01A-11R-A10J-07	0.091362174774407	0	0.0502306177287952	0.0911884146775596	0	0.210555704328183	0.00475759652677523	0.0415304316575708	0.0103873698504838	0	0	0.0253157375676046	0.0269691572983498	0	0.127049997934559	0.133813997034217	0.0345959191201675	0	0.151654449645525	0	0	0.000588431855803397	0.00800000000000001	0.305069653130855	0.95765157562161
TCGA-BH-A0HL-01A-11R-A10U-07	0	0.0215631698553608	0.0104958572362548	0.033247899569324	0	0.143648961878001	0	0.0142597047744966	0.0571190763699059	0	0.0622399237108958	0	0	0.389213237679814	0	0.256127239040218	0	0.0022357356059547	0.00141446981597989	0	0.00843472446379353	0	0.02	0.208234130043728	1.02812192068061
TCGA-AC-A3QP-01A-11R-A22U-07	0.0556339569021764	0	0.0638806437224297	0.118248831525188	0	0.109774539596769	0	0.0674163066625551	0	0	0	0.0298635106571094	0.160751619587178	0	0.0693167253339373	0.167379539542031	0.0284091303772751	0	0.129325196093352	0	0	0	0.01	0.260952379661364	0.971941377412528
TCGA-BH-A203-01A-12R-A169-07	0.0186289897727204	0	0.0321681928097035	0.118899687607342	0	0.191685400585002	0.056553879378717	0.0803775056896897	0.0271486431438198	0.00230143776587995	0	0	0.00690005753102744	0.149936990891842	0.102616465685852	0.165323881829347	0.0191021988932262	0.00603645890300321	0.0223202095128281	0	0	0	0.0580000000000001	0.148808380328738	1.0286337082866
TCGA-E9-A1R4-01A-21R-A14D-07	0.0175509507200907	0.00219460343655255	0	0.126982425106901	0	0.202805731402777	0.025743347174026	0.0366093322616236	0.0558361613884683	0	0	0.00838266690934955	0.0240058975358263	0.0895666568861228	0.0957791811800347	0.202935469769554	0.0367670591462385	0	0.0701243348689808	0	0	0.00471618221345448	0.005	0.330575032203228	0.94745383789233
TCGA-EW-A1OW-01A-21R-A144-07	0.0742870867219357	0	0.0266184202094681	0.0477165942163628	0	0.114825185097676	0.0132681975683996	0.0631530668978856	0.0133871721178836	0	0	0.0147355932970016	0	0.386203390841692	0.0909372969145829	0.0785928977915382	0.0413280126203245	0	0.0349470857052497	0	0	0	0.017	0.223130089460452	1.00763959872987
TCGA-BH-A0B1-01A-12R-A056-07	0.0811331766733279	0	0.0173719836574144	0.0397614771678764	0	0.240959375265108	0	0.0561889507039167	0	0.014492021044999	0	0.0231697560965087	0	0.0883990769015155	0.10157964235857	0.12225626611435	0.0419795439146865	0.00139184686967261	0.170778012318875	0	0	0.000538870913179024	0.041	0.161570984493949	1.01478565340771
TCGA-D8-A1XY-01A-11R-A14M-07	0.0238946405405157	0	0.00492943839889763	0.00689781783436784	0	0.0983000685054851	0.0130517389801693	0.0432783237349255	0.00171839736416688	0	0	0.0136141480400353	0	0.205048213508246	0.0464343597178828	0.299552856175794	0.0533912740110766	0.00166748592392502	0.187749249443714	0	0	0.000471987820797693	0.01	0.249077077742379	0.987878282115873
TCGA-E9-A1N8-01A-11R-A144-07	0.005418815892082	0	0	0.0730306472308981	0	0.137560635914443	0	0.123970307889285	0	0	0	0	0	0.33180306698734	0.198854862153858	0.111936468858625	0	0	0.0174251950734692	0	0	0	0.018	0.219008002201346	1.02524753728068
TCGA-BH-A1EO-01A-11R-A137-07	0.0207658111388924	0	0.000209686136556178	0.0271323667032664	0	0.229198753911805	0.0023853369571695	0.0293714221086602	0.0114813416858865	0.0104041642658707	0	0.00120368952623743	0	0.214132859178696	0.0681076251657899	0.15877780531606	0.0264474016063191	0	0.196763889736444	0	0	0.00361784656234691	0.01	0.255623206646997	0.981146502350427
TCGA-C8-A137-01A-11R-A115-07	0.0211696922676081	0	0.0972796007459017	0.0267451142946125	0	0.123371617005549	0.011118255298705	0.0673302128567381	0.0126907284048898	2.32775007276706e-05	0	0.00299879766700201	0	0.286216529431673	0.104874957284455	0.154499606971825	0	0	0.0916816102703128	0	0	0	0.07	0.137569086016063	1.03776803787181
TCGA-BH-A0HP-01A-12R-A084-07	0.0747851727538271	0	0.00779396773630154	0.103129657799987	0	0.269805186370899	0.00266184335497067	0.0336615932143745	0.0300482567417488	0.000927628411534897	0	0	0.0487274835533652	0	0.110668308240355	0.228693530466784	0.0217237274076062	0.0019274665140441	0.0654461774342026	0	0	0	0.018	0.219698206981123	0.996107432432447
TCGA-AR-A1AT-01A-11R-A12P-07	0.0507060797274986	0	0	0.167795942678217	0	0.1775217105418	0.0201640047172328	0.0734637594872834	0.0210136413557527	0.0304725172249478	0	0	0.0015788502808995	0.163165866742351	0.0972698253466278	0.160960723513365	0.0117600295281028	0	0.0241270488559218	0	0	0	0.024	0.19037035766545	1.01511233378004
TCGA-EW-A1IX-01A-12R-A144-07	0.081238320030364	0	0.0128068455361809	0.0324997196585305	0	0.185656096084555	0	0.0322700875721772	0.0244141066429791	0	0	0	0	0.286108324668885	0.0238238564883468	0.138050049875784	0.0259637056833334	0.00975739380995066	0.0155958627327783	0.126594249659383	0	0.00522138155675298	0.018	0.221493065900217	1.00340606481779
TCGA-EW-A2FS-01A-11R-A17B-07	0.127699924162835	0	0.0756682657757623	0.121261881875191	0	0.24234261494751	0.00864202030201338	0.0904180923250506	0.0231334607386493	0.0259972238540223	0	0	0	0.0784199268689523	0.100463467006536	0.056658116035274	0.0410373101355795	0	0	0.00825769597262428	0	0	0.01	0.252266813300255	0.991038027369835
TCGA-A2-A1FZ-01A-51R-A14D-07	0.0708993215585943	0	0.0109456013416245	0.084729218121401	0	0.192536491841014	0	0.0138995004416452	0.00477046058513615	0	0	0	0.0614587480673295	0.101106608793323	0.0942947502009893	0.177859196425098	0.0774371076392358	0	0.11006299498461	0	0	0	0.01	0.244205847586611	0.979798048579467
TCGA-EW-A1PB-01A-11R-A144-07	0.00279473280528697	0.00515417428048564	0.00138513410586132	0.147027257679854	0	0.095217633030754	0.0518139999196762	0.0684278646066221	0	0	0	0.0170377990647756	0	0.0675118274720556	0.27561057826699	0.195114950888546	0.00720983819847005	0	0.0544665452458176	0	0	0.0112276644348061	0.004	0.347436343790241	0.956701742877793
TCGA-GM-A2DD-01A-11R-A180-07	0.0263280547456959	0	0	0.126101448302456	0	0.183789771364415	0.0856598975039368	0.0250825521183026	0.063934914324841	0.0178561395118327	0	0.00258908740253423	0.00119104182679019	0.107191544478228	0.0971049503718801	0.142497436257741	0.0456135625989502	0.0277482315849161	0.0473113676074806	0	0	0	0.028	0.177751238645136	1.01389425220068
TCGA-AO-A03L-01A-41R-A056-07	0.130351800037947	0	0.0537834114155486	0.0387032256527031	0	0.294176064854705	0	0.0120576868216131	0.0178647468034969	0	0	0.0432602352124903	0.0228795360637787	0.0690633534701908	0.118471746461706	0.0641978524290446	0.00426907550566714	0	0.130921265271109	0	0	0	0.005	0.337482183809146	0.944885609820894
TCGA-C8-A12N-01A-11R-A115-07	0.0392783574779306	0	0	0.0426070574334245	0	0.0919795225275243	0	0.0435087167570519	0.0322012952932588	0	0	0.025482821373062	0	0.0398078170118283	0.0568808576334088	0.17755077990525	0.275303154433915	0	0.169557091344512	0	0	0.00584252880883399	0.00900000000000001	0.290914658515445	0.961888980961833
TCGA-A8-A09B-01A-11R-A00Z-07	0.0591358182841153	0	0.0107424903592361	0.10128762501167	0	0.228196759687706	0.00510761130971949	0.0241989771471303	0	0	0.00319749433571209	0	0.0589688267936202	0.00521250875729214	0.0778771829357846	0.263770535329833	0.0278534397164864	0	0.130866122125335	0	0	0.00358460820635982	0.091	0.118921056182322	1.02958133864893
TCGA-A2-A3XZ-01A-42R-A239-07	0.19161090775243	0	0.103539647282633	0.0761392923911363	0	0.19605792978579	0.0378677734687571	0.0418076041389995	0.0776616543051026	0	0	0	0	0.0241774375094408	0.053996372770066	0.133899448921919	0.0367133976381557	0	0.0229599722561938	0	0	0.00356856177937544	0.002	0.486508412534009	0.873232980134735
TCGA-A2-A04T-01A-21R-A034-07	0.100115707428035	0	0.04417007938449	0.161703989374812	0	0.0838475348222975	0.100351341949671	0.0747746038799356	0.0324909492543578	0	0	0.00927414621012041	0	0.164511328149069	0.0771315543264308	0.10936521726178	0.0286688019704546	0	0.0135947459885466	0	0	0	0.003	0.363072534971043	0.932711674962731
TCGA-A7-A0CG-01A-12R-A056-07	0.128532110601776	0	0.0733899829164285	0.116770684096721	0	0.261828829891806	0.033878201098217	0.0284462387376968	0.00532323967842435	0.0187230204088429	0	0	0	0.0209835047119476	0.0689295353163101	0.114707786155335	0.0284316991199855	0.0046946111548128	0.0953605561116964	0	0	0	0.002	0.406864314545128	0.912930815437251
TCGA-AR-A1AM-01A-41R-A22K-07	0.111737630862984	0	0.00629779021801335	0.100224927474898	0	0.221799031997087	0.00824071669825361	0.0244162426274424	0.0116899645544826	0.0156589082656707	0	0	0.00671412805471995	0.187600940412186	0.0718308583873244	0.122200557957844	0.0117015926798113	0	0.0998867098092821	0	0	0	0.021	0.20072336986849	1.00218155768962
TCGA-AO-A03N-01B-11R-A10J-07	0.0440235613844304	0	0.00883520823355251	0.030552230850048	0	0.0734656674206622	0	0.0328529659589368	0.0653471127494058	0	0	0.00365418389627407	0.00350400835561526	0.511800104960392	0.0225772437328289	0.111973154016933	0	0	0.0914145584409208	0	0	0	0.001	0.574299848601878	0.819261754250765
TCGA-AO-A1KT-01A-11R-A13Q-07	0.0261854441674854	0	0	0.0111578545654943	0	0.183391796389612	0.0106990235057843	0.0246619188196655	0.00727029843639435	0	0.011698683031966	0	0.0135549749719587	0.273806913434519	0.0337188671008896	0.310343447551569	0	0.0371480064439053	0.0502151000765107	0	0	0.00614767150424619	0.026	0.18767593663303	1.02322033887603
TCGA-E2-A156-01A-11R-A12D-07	0	0.00953274531527009	0	0	0	0.234060610462281	0	0.00886981009518434	0.0384968494662764	0	0.0184009103442168	0.0483728584811518	0.0235845141330727	0.204557425406414	0	0.299472949368661	0.00575937301719683	0.00451864784910481	0.104373306061171	0	0	0	0.037	0.166842238333364	1.0242434501718
TCGA-A2-A0T1-01A-21R-A084-07	0.0349604235251526	0	0	0.177374845893313	0	0.164488092363873	0.0208057579255046	0.061289331718916	0.0597502228736744	0	0	0	0	0.185018258433972	0.100300112797334	0.16130178036324	0.0121008261116089	0	0.0226103479934125	0	0	0	0.031	0.171774891304476	1.02532503266504
TCGA-BH-A0BR-01A-21R-A115-07	0.0414551282176166	0	0.00564652159232631	0.0396710711255569	0	0.145462181115052	0.0148500906944033	0.0447879280054407	0.0397827618961	0	0	0	0	0.375466127951046	0.0500125402022908	0.197660428269548	0	0	0.0428904858048551	0	0	0.00231473512576412	0.001	0.551801002835091	0.83568951179225
TCGA-E2-A15J-01A-11R-A12P-07	0.000995821454211981	0.00747246436344561	0	0.0518368711803744	0	0.107425307858816	0	0.0734690954550504	0	0	0	0.0242400940025335	0.00510595169354644	0.305085371306034	0.0265825723904201	0.285641505098966	0	0.0777068339402287	0.0245443648770127	0	0	0.00989374637936013	0.324	0.0404322871821166	1.09669494263719
TCGA-E2-A15D-01A-11R-A115-07	0.0324636322537107	0	0.0182556456016224	0.134945985381778	0	0.215808438961115	0	0.0755288284105527	0	0.00417720972865163	0	0.0106726736074192	0.000255850798493313	0.175137394186173	0.125208391792845	0.129430781143779	0.00874440006133385	0	0.069370768072527	0	0	0	0.0629999999999999	0.144278102654106	1.03397041183533
TCGA-A2-A0CS-01A-11R-A115-07	0	0.00608830893472573	0	0.0278562486027323	0	0.148765382052498	0	0.0244594345369633	0.0476181126157904	0	0	0.00497835475932976	0.0355414377305037	0	0.00345322314122709	0.120199020691152	0.285814244978963	0.111755065684747	0.175574080592725	0	0	0.00789708567864185	0.003	0.377110288396895	0.926232640059832
TCGA-AO-A1KS-01A-11R-A13Q-07	0.0629432660896168	0	0.00717034062729557	0.0464062737221735	0	0.359234159143951	0.00984029731851893	0.00578261567187168	0.00210015744166519	0.0411684087431897	0	0.00254677221655594	0.00208564518781756	0.0190544557891164	0.0796406305265118	0.245742417491023	0.022731691399861	0.0153600741557489	0.0761312882876117	0	0	0.00206150618747064	0.0620000000000001	0.146195477128872	1.02616070773224
TCGA-AR-A2LL-01A-11R-A180-07	0.0959610722372608	0	0.040452121385534	0.0587493105962632	0	0.0802355677985518	0.00521220614793863	0.0151677321572633	0.0195044362979433	0	0	0.0258680530060855	0.0230963493035095	0.260370092740297	0.039790618664504	0.160489517255126	0.0608887396439399	0	0.114214182765782	0	0	0	0.005	0.326611559130405	0.949337332272468
TCGA-C8-A132-01A-31R-A115-07	0.1045245561158	0	0.073259077731675	0.192876931964072	0	0.171271311461755	0.0242861926554042	0.0448586902553806	0.0493278452844949	0.00347312934547249	0	0	0	0.107250770077164	0.0602514119158688	0.0890940278675486	0.0480337704993732	0.0131383006592449	0.0183539841667473	0	0	0	0.003	0.362634625104577	0.934447127142125
TCGA-AC-A7VB-01A-11R-A352-07	0.115164087939472	0	0.056413513630624	0.117066847036315	0	0	0	0.0142175029690568	0.0493192964412119	0	0	0.0301955610789619	0.00806300868867075	0.269418084632489	0.0684877107497053	0.194701848188679	0	0	0.0767303467834015	0	0	0.000222191861411517	0.62	0.00153033722519033	1.09267772857915
TCGA-AC-A8OR-01A-21R-A41B-07	0.00373725484739467	0.00270964398852519	0	0	0	0.101860479570908	0	0.0114842859823662	0.0239527297273078	0	0.0455067339596781	0.0107724969548853	0.00267325257783046	0.394788462346062	0.0257754290666656	0.310513838051957	0.00990007059946622	0	0.056325322326953	0	0	0	0.01	0.241831035683719	1.01666475775049
TCGA-AC-A4ZE-01A-11R-A41B-07	0.0101982901307364	0	0.00024917630833373	0.051930892536971	0	0.260370966733643	0	0	0.0042641796020752	0	0	0.0438338383106482	0.0196305804700992	0.0259773280089185	0.0961746216906907	0.158330224980827	0.0161776583920723	0	0.312862242834984	0	0	0	0.054	0.15232550608497	1.02931322043005
TCGA-A2-A0EX-01A-21R-A034-07	0.0818137450861547	0.0026378201705218	0	0.0985405602374497	0	0.227283353164691	0.000800801969225094	0.0303018536782155	0.005686661784175	0	0	0.00826042206072031	0.00917149942430368	0.231736500772762	0.0732302197433696	0.0954225016542349	0.00518564634751663	0	0.129928413906661	0	0	0	0.683	-0.00514239389433812	1.08776531531852
TCGA-OL-A5D7-01A-11R-A27Q-07	0.0558626915914651	0	0.0519874729788801	0.160161235697345	0	0.188142006181627	0.074736054168654	0.0819431219732228	0.0905536027661586	0	0	0.00227044981566086	0.00349685517436525	0.0657027406535482	0.117144707783537	0.0768637715102236	0.0033554585297166	0.00449110507021489	0.0207939751181279	0	0	0.00249475098725253	0.01	0.24307078453181	0.995875399426825
TCGA-E2-A1LA-01A-11R-A144-07	0.0357037676831347	0	0.0437784147664178	0.195692666133687	0	0.0832740925885425	0.0372849607083322	0.0461720921497245	0.0261141652605376	0.00446980280949604	0	0.0293537361024843	0	0.169360285019735	0.10630418194601	0.106003192687647	0.0446520122497248	0	0.0718366298945253	0	0	0	0.029	0.175086604629333	1.01389642392854
TCGA-B6-A0WV-01A-11R-A109-07	0	0.0365351524420205	0.0122874264068807	0.13763510842534	0	0.182202974783153	0	0.0296703028944291	0.0399894958402621	0	0	0	0.000837012443917534	0.317498441157476	0.059959422003045	0.02028885270543	0.00243250995449641	0	0.157472504961373	0	0.00319079598217685	0	0.303	0.0441889919976332	1.07884084246756
TCGA-A8-A08R-01A-11R-A034-07	0.0381810105930259	0	0.0112769035977879	0.0601880094099322	0	0.178607055786652	0.0558041176862589	0.0514388763539191	0.0152088636460134	0	0.0179669166049341	0	0	0.288732679897389	0.131450650162606	0.119010560969581	0	0	0.032134355291901	0	0	0	0.07	0.137006661934654	1.04219656687153
TCGA-BH-A2L8-01A-11R-A18M-07	0.0789255534444782	0	0.00548565149106532	0.198608068394251	0	0.205684535640808	0.0296968484371271	0.0404898549824527	0.017757397791692	0.0228220910470811	0	0.0593929326790867	0.00682205702889055	0.0755937421938739	0.0857123891508111	0.0423618033312837	0.0299041224132566	0	0.100742951973842	0	0	0	0.00800000000000001	0.301629419542466	0.965455694496803
TCGA-A7-A4SE-01A-11R-A266-07	0.0155413468962335	0	0.000706975592245812	0.0113187915932152	0	0.12841692335254	0	0.0791246525576536	0.0173126937886246	0	0.00275361089730092	0	0	0.442546559486856	0.160917157581125	0.10248179286092	0	0	0.0388794953932862	0	0	0	0.001	0.546687118680059	0.836752977900676
TCGA-AN-A0FF-01A-11R-A034-07	0.0849279638229757	0	0.00826055627932644	0.122673568917073	0	0.0798933922301463	0.00768665059453351	0.0405527344804191	0.0366059029806109	0.0152995770268397	0	0	0.000214000292975606	0.215009246549367	0.0941011084562022	0.238110131718353	0.0135890950188256	0	0.0406163329325052	0	0.00245973869984676	0	0.001	0.548394861225417	0.842551503868498
TCGA-A8-A08A-01A-11R-A32Y-07	0.00171731665489794	0.00497260232736696	0	0.0612374050288235	0	0.118384999101793	0.0212164144376654	0.0401000228469709	0.0298354622264108	0	0.0110846132420859	0	0.000595749271903066	0.3171545988914	0.0864093121175576	0.207160845728588	0.0273686514879957	0	0.0727620066365406	0	0	0	0.005	0.323763124759416	0.957711073915264
TCGA-AC-A2FM-01A-11R-A19W-07	0.0524322809841563	0	0.0137919624965622	0.113493960645852	0	0.276596520476467	0	0.0265430438789599	0.00672667979331094	0	0	0.0116590383114173	0.00738259492925815	0.00378492480557032	0.110011189751341	0.215327633749308	0.0225873105533331	0	0.132818219602262	0.00345612066343857	0	0.00338851935876301	0.182	0.0732639134745059	1.05563625085401
TCGA-B6-A401-01A-11R-A239-07	0.0961684870863011	0	0	0.0973933457222816	0	0.163698773522725	0	0.0616504887819241	0.0457386192533917	0	0	0.0378079182443412	0	0.310923277079197	0.0455014426823641	0.0633239423241877	0	0	0.0777937053032868	0	0	0	0.001	0.56537373989437	0.832044902023549
TCGA-AO-A0JG-01A-31R-A084-07	0.0617704437259413	0	0.0155878472051899	0.247585857750688	0	0.189281148951674	0.0100202075645407	0.0572701526359936	0.0109342279802961	0.00801202080960143	0	0.0246835841924231	0.0152070505792911	0.0683508369435388	0.0855288762356214	0.0962968828862177	0.0103702863928464	0	0.0991005761461369	0	0	0	0.00900000000000001	0.286176945438438	0.971823545332188
TCGA-B6-A0RU-01A-11R-A084-07	0.0900774216725073	0	0.00837930787764335	0.0689215559774497	0	0.172328883409417	0	0.0341309464673097	0.0177501663123583	0	0	0.0103876558839404	0	0.183008974288809	0.13179776731822	0.115717625794552	0.0848295346836962	0	0.082670160314097	0	0	0	0.00900000000000001	0.2721892342476	0.972961111986696
TCGA-S3-AA15-01A-11R-A41B-07	0.107539003316395	0.0224089905120912	0.318400419915734	0.126083053940445	0	0.0541650600306669	0.0296261173300606	0.00957590970492153	0.026674448703207	0	0	0.0300105082350865	0.0159373284058619	0.0949224106139732	0.0342838548979134	0.0762799608104332	0	0	0.0528620115567442	0	0	0.00123092202646715	0.001	0.496077974163282	0.872971642356353
TCGA-D8-A1JK-01A-11R-A13Q-07	0.0291358976823124	0	0.00981831561277112	0.101818274947843	0	0.141900748465405	0.0705873654237114	0.0271487984511348	0.0100401996422844	0	0.0460774969191487	0	0	0.230566461513284	0.144105709175273	0.130630313606176	0.0292880103841814	0	0.0288824081764743	0	0	0	0.0600000000000001	0.147707407158008	1.03384966147048
TCGA-BH-A1EU-01A-11R-A137-07	0.111176524575936	0	0	0.107649715341186	0	0.289060658504152	0.00641524563599919	0.0337552380571786	0	0.0249205297117197	0	0	0	0.119274325158723	0.0596895807617637	0.182657686010868	0.00608390440932703	0	0.0593165918331464	0	0	0	0.002	0.386686083868928	0.922513977821953
TCGA-A8-A06P-01A-11R-A00Z-07	0.0200812872619192	0.00254198417572719	0.0441459763880271	0.0629335193374659	0	0.120717644626182	0	0.019157096683319	0.0274898057834165	0	0.000843544985007479	0	0	0.241873875442016	0.0291734508077655	0.258244630281113	0	0	0.157610679912603	0	0	0.0151865043154374	0.0600000000000001	0.147925373186186	1.03008054028957
TCGA-A2-A0D1-01A-11R-A034-07	0.0560341489383551	0	0.0141392834193147	0.148042936530617	0	0.156654156705651	0.0120082314883662	0.0832343851094629	0.0212448873802177	0	0.000425430260308855	0.00808386093658624	0	0.311498786701829	0.0528868669878471	0.115952323782545	0	0	0.0197947017588995	0	0	0	0.028	0.178026572275857	1.02587875923989
TCGA-A8-A08L-01A-11R-A00Z-07	0.056515705513191	0	0	0.136409582699382	0	0.236165450440993	0.0512355020496569	0.0590416514767152	0.00801544732804563	0.0131577898634975	0	0	0.0276350001450225	0.124445772620629	0.122180012361549	0.120647382093539	0.0175841365964118	0	0.0269665668113674	0	0	0	0.002	0.398073557645509	0.917764208170024
TCGA-C8-A278-01A-11R-A169-07	0.0750312523234467	0	0.056583443896428	0.0785931078334512	0	0.219969910815641	0.0309681036532051	0.0425205596026007	0.00606473894571018	0.0169855534744684	0	0	0	0.160924091537132	0.0701905449146615	0.157674034840906	0.0222144980721913	0.00312348108446946	0.0591566790056874	0	0	0	0.019	0.215901608524563	0.994595034739267
TCGA-AR-A1AO-01A-11R-A12P-07	0.0221804373894372	0	0	0.0711587195688644	0	0.0794202724887989	0.00373459486217459	0.0273537297581825	0.0146052470829019	0.00197026099689831	0	0	0	0.589928342782151	0.0503031823507314	0.0985392281385147	0.00306962884907083	0	0.0377363557322744	0	0	0	0	0.794170166979545	0.635296029742715
TCGA-OL-A5DA-01A-11R-A27Q-07	0.0628388817314556	0	0.0230333430782644	0.223635061076924	0	0.217391369916359	0.0125255728053661	0.0582785217086597	0.0164950170058713	0.00940365441245633	0	0.00968267390046813	0	0.0842378788783456	0.0990465029496874	0.0397575427229252	0.00776383396310691	0	0.134045497035609	0	0	0.00186464881450156	0.02	0.206206324543327	1.01039766430981
TCGA-AN-A0AK-01A-21R-A00Z-07	0.0681650405290161	0	0.0298193530212728	0.0912499768860469	0	0.10414757029911	0.0402882450371819	0.0484469759647084	0.0145297179212436	0.0255585365902624	0	0.00482238540166897	0	0.242811978762338	0.0656138225113408	0.247271457565789	0.0016987137894394	0	0.0155762257205812	0	0	0	0.03	0.174135212390859	1.02022430959054
TCGA-E2-A1LH-01A-11R-A14D-07	0.0322063246181444	0.00868753780589474	0.0305638594518493	0.184353613328853	0	0.194698179262122	0.0261136628035481	0.0639378009009239	0.029749529933082	0.00294054593447216	0	0.00502317948398687	0	0.165858769787753	0.123051799608532	0.0912061082590235	0.0127681463358584	0	0.0288409424859575	0	0	0	0.043	0.160452007940201	1.03074949324379
TCGA-E9-A295-01A-11R-A16F-07	0.0454387874171947	0	0.0054344033570801	0.117032679141144	0	0.194596996060624	0.0176593612830029	0.0258895484432922	0.0305052471082841	0	0	0	0	0.0337710947873809	0.128808363732589	0.152350887962843	0.139055570120352	0	0.109457060586213	0	0	0	0.01	0.266342713106354	0.973547516395221
TCGA-E9-A1QZ-01A-21R-A169-07	0.0607017011644163	0.0329846051860912	0.0115250032044688	0.18041489567025	0	0.285423115130289	0.061531040467569	0.0293378523913122	0.00374967352924824	0.0447365341587241	0	0	0	0.0126593965265955	0.0940142560258935	0.0891817205035663	0.0429812415404078	0.00518722133563225	0.044557093184332	0	0	0.00101464998120396	0.005	0.329092249626436	0.953417998151975
TCGA-BH-A0H5-01A-21R-A115-07	0.0962222343784761	0	0.0929424306739886	0.243519511582679	0	0.208041522471632	0.0589758880909502	0.00719545851565186	0.0326683165842814	0	0	0	0	0.0823605169405984	0.0760116500556812	0.0617380665800755	0.0165945398347327	0	0.0237298642912531	0	0	0	0.00600000000000001	0.312876737328439	0.961724012445554
TCGA-AC-A3BB-01A-21R-A19W-07	0.132946900151415	0	0.046961113703279	0.159207171045787	0	0.167408291877201	0.0046454153550001	0.0426739634800814	0.0708819769611243	0	0	0.0331032960910589	0.00630830204405452	0.0831099777249745	0.0678371718007065	0.0842410203860482	0.0380471579313784	0	0.0626282414478907	0	0	0	0.003	0.357983029918652	0.935959628130174
TCGA-E2-A10B-01A-11R-A10J-07	0.0136869603034718	0.0046525114422566	0	0.133019327559034	0	0.195010681872595	0.00488824378868318	0.0109807580017002	0.072920547601931	0	0	0.00527269772366729	0.0339878322418032	0.107023161380772	0.0839552441160316	0.172831352579817	0.0387912010092198	0	0.118470888086267	0	0.00450859229275003	0	0.023	0.192625556072958	1.00492853971831
TCGA-E2-A1LG-01A-21R-A14M-07	0.0784244076346878	0	0.0774056845393197	0.0725982678237214	0	0.0891221855113689	0	0.132782191003062	0	0.00791713924163363	0	0	0	0.158546059255363	0.195189004669511	0.0875561037828637	0.0494772296263319	0.0111659816526303	0.0396805648868549	0	0.000135180372651826	0	0.022	0.194804470787749	1.01773499193306
TCGA-E2-A15O-01A-11R-A115-07	0.0629103543518263	0	0.0055303605070287	0.11347144544352	0	0.0825304399076355	0.00731307435763176	0.0196138106108775	0.0489712137774277	0	0	0	0	0.354358983918735	0.0830865693140567	0.0708033082168563	0.0198426419619059	0	0.131567797632499	0	0	0	0.003	0.367041021761483	0.934181034649034
TCGA-A2-A0YC-01A-11R-A109-07	0.0459017163803248	0	0.00438269291998898	0.0730827516077373	0	0.158392295080252	0.0185092631639489	0.0351701332923689	0.00884684314805478	0	0	0.00406954129991308	0.00916351072477349	0.146663204481213	0.0621174642567955	0.149476658045494	0.147965105869619	0	0.107099193912777	0	0	0.0291596258167389	0.01	0.251168243249795	0.977371341894772
TCGA-BH-A0DQ-01A-11R-A084-07	0.0768637584860758	0	0.0449782266064367	0.0322954622513483	0	0.127990566283983	0.00109389022616278	0.0226902600075091	0.0018326102915596	0.0235605796716705	0	0.00602836416854974	0	0.315491390022673	0.0861490857017893	0.116877288748813	0.0151697774187774	0	0.128978740114651	0	0	0	0.002	0.37889317059354	0.927216773943388
TCGA-BH-A18K-01A-11R-A12D-07	0.0403800824363171	0	0.00637057792733245	0.0421190925623399	0	0.0730835716869817	0	0.0784524039425126	0.009858582370291	0.00742819436078496	0	0.0185581719403762	0	0.321248271321877	0.069621190420446	0.204690979660568	0.0526433162237885	0	0.0738938436382592	0	0	0.00165172150812494	0.003	0.357797078805458	0.939948741254373
TCGA-D8-A27M-01A-11R-A16F-07	0.0595250484392004	0.0493778476852717	0.0411249770529783	0.0811441531726269	0	0.194453336346196	0.0508122816340306	0.0610863306138639	0.0237262425955228	0	0.00524614109903421	0	0.029962023858879	0.0464213917794186	0.162236227793236	0.118140188775674	0.0246354272363232	0	0.0521083819177448	0	0	0	0.002	0.448680129253034	0.892938920450116
TCGA-S3-AA11-01A-31R-A41B-07	0.0517994096114031	0	0.0120825938814876	0.0252608314484149	0	0.092683401770616	0	0.0496788925828055	0.00940448426432514	0	0	0	0	0.402650972839828	0.0473719829708233	0.161479578490354	0	0	0.147587852139942	0	0	0	0.01	0.251651395156434	0.99837672676033
TCGA-A7-A5ZW-01A-12R-A29R-07	0.0771083821694715	0	0.00683810789144755	0.0869341845335509	0	0.144933374929167	0.0046652224023447	0.0241710774114449	0.0126964483431044	0.00386428947761225	0	0.00257152577167632	0	0.208313742826601	0.0389015109972409	0.16259923027407	0.0330156758813493	0	0.19338722709092	0	0	0	0.00600000000000001	0.317214693265237	0.952578178744986
TCGA-AC-A3TN-01A-11R-A22K-07	0.0551132409940903	0	0.0147342010545084	0.0981404119756316	0	0.297997608822424	0	0.0389698364760379	0.00158121560291822	0	0.00093762240331276	0	0	0.161972329033538	0.0638365627016254	0.157499566154202	0	0.0154084481828978	0.0938089565988142	0	0	0	0.03	0.174261169886374	1.01606167620647
TCGA-BH-A1FD-01A-11R-A13Q-07	0.00634575472138182	0	0	0.00372492532369614	0	0.168393795691477	0.00334396858515312	0.0695127652877388	0.00120900865519741	0	0.0139868032132215	0	0	0.239609226722468	0.0741897146752106	0.374804378045058	0	0	0.019137032355892	0.00193936186953957	0	0.0238032648539665	0.01	0.253611591259749	0.996272249576204
TCGA-OL-A6VQ-01A-12R-A41B-07	0.14409389004199	0	0.0217734566260142	0.112841214384465	0	0.266701996073052	0.0332677975433244	0.000268119156009087	0	0	0	0	0.0077010933810826	0	0.087340388516346	0.0809024519140865	0.0999813154048695	0.0329148857326466	0.105298065300208	0.00687696851843559	0	3.83574074702834e-05	0.028	0.179218597220973	1.00993542716321
TCGA-EW-A1PF-01A-11R-A144-07	0.136010352681898	0	0.0120687313044834	0.0694200352827323	0	0.187108263225631	0.00943088241771185	0.0174068062263522	0.0216880103087927	0.00255304113507322	0	0	0.000594209248445897	0.227535535211792	0.127609034323727	0.129538883877363	0.00576255450492473	0	0.0532736602510721	0	0	0	0.00800000000000001	0.302025131387502	0.962910483959935
TCGA-D8-A1XU-01A-11R-A14M-07	0.0550464807644143	0	0.0123487989756269	0.0663654058943679	0	0.179863269047736	0.00577014186561836	0.0226075464933858	0.0191215363087	0	0	0	0.0574793296506893	0	0.0804238468246523	0.221475328270835	0.16407976961105	0	0.115313787222852	0	0	0.00010475907007243	0.019	0.218060276319625	0.988514207012885
TCGA-AR-A2LK-01A-11R-A180-07	0.0414286009529573	0	0.00444941280267387	0.0201212655127569	0	0.148191745810082	0	0.0274928647171597	0.0256456201439095	0	0	0.0227217588764675	0.0454319818363747	0.171290877429197	0.064015999304545	0.284647404897023	0.0154425971198776	0	0.129119870596976	0	0	0	0.031	0.172403407698707	1.01489415821766
TCGA-AO-A03O-01A-11R-A00Z-07	0.0550730591370398	0	0.0254310753886204	0.0813026098541516	0	0.198679941238871	0.0648239399992755	0.07128952118226	0.0395556056853969	0	0.00844988222819775	0	9.97709870018878e-05	0.164275379461492	0.0962846963617207	0.149577213863609	0.010596486238312	0	0.0345608183740515	0	0	0	0.00700000000000001	0.306279150675585	0.958596633081906
TCGA-AC-A3OD-01B-06R-A22O-07	0.0353335984615202	0	0.00142204382816311	0.110168722721642	0	0.482794513237167	0.0493239713309512	0	0	0.0190449905710128	0	0	0	0.0118808935053062	0.0936354980982622	0.109579968356784	0.0354434689405007	0.00873526994894685	0.0426370609997438	0	0	0	0.03	0.174605749330753	1.03518673956969
TCGA-GI-A2C9-01A-11R-A21T-07	0.012892167969934	0	0	0.0362009092001919	0	0.111451702146235	0.00301698183908462	0.0363289361007612	0.0135724652101347	0	0	0.0146624551418649	0	0.206720561977291	0.0451950463663092	0.249691126202861	0.125507262477244	0.0672950427508183	0.0719167920741857	0	0	0.00554855054308476	0.005	0.336282648422833	0.947472294690642
TCGA-A8-A09M-01A-11R-A00Z-07	0.0302176493406073	0	0.0482358056603769	0.135157072174566	0	0.228522646200174	0.0309421115088454	0.0602682835926533	0.0343117771180924	0	0.00180132667444573	0	0.0540488690085854	0.0600177918783262	0.0947779052040966	0.187209025689503	0.00891299053204817	0.00811103705840824	0.0174657083592719	0	0	0	0.024	0.191151259062131	1.0094382746587
TCGA-AC-A2FE-01A-11R-A19W-07	0.0425459081996549	0	0	0.286009570303485	0	0.190362979830152	0.00644633229900888	0.0536922969140593	0.0539771058728914	0	0	0.0424563349975147	0.0109987974345113	0.0159820736161322	0.0971278571244431	0.0977588147433531	0.0578438312606275	0.0156451853337233	0.0189837597878265	0	0	0.0101691522826167	0.003	0.373825567517262	0.935217219998135
TCGA-C8-A1HE-01A-11R-A13Q-07	0.0626680786475732	0	0.00696183692097715	0.0516229247694427	0	0.331451228693189	0.000507295013062903	0.0327743001360712	0.00472843495930378	0	0.0204429719422397	0	0.11898013888991	0	0.0957436156664544	0.200176284318204	0.0231762544821954	0.00609322624285525	0.0376737427633711	0	0	0.00699966655514938	0.092	0.118169852694938	1.03669556003012
TCGA-B6-A0RO-01A-22R-A084-07	0.106937626308516	0	0.00587743731522561	0.1409883087839	0	0.122831210619541	0	0.0803385802591182	0	0.000930824018185304	0	0.0241508851376154	0.119662556976304	0	0.0778378918547272	0.174438386386539	0.010726965621712	0.0604560306758397	0.0543379516385862	0	0.0204853444041904	0	0.365	0.0343401650082702	1.06311572946626
TCGA-GM-A3XN-01A-12R-A22U-07	0.118741384505463	0	0.104904354533639	0.106011702114081	0	0.197178148536048	0	0.0270874012465282	0.0144664518474653	0.00469536764569249	0	0.0146630905939422	0	0.179814128399579	0.122867404262124	0.0776945459084237	0	0	0.0318760204070137	0	0	0	0.002	0.396846622707019	0.919049476427621
TCGA-BH-A0HO-01A-11R-A034-07	0.0218878378070347	0	0	0.0421919117079677	0	0.15346099053489	0	0.0319915061079409	0.0171874130464356	0	0	0.0408366803637156	0	0.281460233660945	0.0540623153027427	0.284129987768254	0	0	0.0635073383222543	0	0	0.009283785377819	0.179	0.0745101159214594	1.0732426606955
TCGA-BH-A1ET-01A-11R-A137-07	0.0820761787788883	0	0.0147975175981926	0.131401547341087	0	0.284378854385803	0.00460969552691646	0.0260408186536022	0	0	0	0	0.0863026783624878	0	0.0815534324123576	0.167093290383721	0.0374404189703503	0	0.0843055675865943	0	0	0	0.0620000000000001	0.145986798606205	1.0236353187615
TCGA-EW-A1P4-01A-21R-A144-07	0.0565721057075265	0	0.00934009338501153	0.17189381983025	0	0.127624286776713	0.0890050358510936	0.0697775782660521	0.0103201201746932	0	0	0.106493267996604	0	0.0548935192197876	0.0831621713228112	0.0480673914432911	0.114389102755681	0.00308585325850877	0.0148988485476706	0.0184663489959337	0	0.0220104564683722	0.00600000000000001	0.319626773993661	0.955728759412762
TCGA-A8-A096-01A-11R-A00Z-07	0.0281993905415636	0	0.00428340257033799	0.147157201690834	0	0.209610935685579	0.0158129733423632	0.0570884731504818	0.033242799040096	0	0	0.0063203939348803	0.0772699900376321	0.0587079607796759	0.0741052295713483	0.210232059509389	0.0294464350866305	0	0.0469982770553784	0	0	0.00152447800380997	0.00600000000000001	0.312245208161933	0.955362169265982
TCGA-A2-A3KD-01A-12R-A213-07	0.189382582073138	0	0.138684921896308	0.0697506130782753	0	0.152291885144952	0.00479891534260133	0.023125250248382	0.0170791979856971	0	0	0.023772435677062	0.0591218333650701	0.032389786912801	0.0486263740348653	0.14791548816849	0.0458075384729498	0	0.0352237612669065	0.0097161667707892	0	0.00231324956171272	0.002	0.43217434636731	0.901165518301448
TCGA-A2-A0CK-01A-11R-A22K-07	0.151287104167108	0	0.0349525496405638	0.157479467870325	0	0.283171076430032	0	0.0246250164252695	0.00973804052471601	0.0194511662011872	0	0.0255726272071006	0.00209760251358038	0.0162135897916687	0.0863644003792455	0.0875123206404137	0.0266279185283086	0	0.0749071196804806	0	0	0	0.00600000000000001	0.322268752683333	0.956027983960491
TCGA-A1-A0SJ-01A-11R-A084-07	0.0789747071466879	0	0.0422573040117342	0.138755701775752	0	0.325441760856193	0	0.00119592262742753	0	0.00786028817744763	0	0.0288890197424437	0.00394841957476896	0.0779622713741848	0.0776866607343377	0.130775220063808	0.0195182376137095	0	0.0643133318513291	0	0	0.00242115445017668	0.027	0.181830635919271	1.01533608836952
TCGA-HN-A2NL-01A-11R-A18M-07	0.0177726741789064	0	0.0310143109970566	0.200702253003104	0	0.183279794926369	0.00875291723350555	0.061532038618658	0.0462404161542292	0	0	0.0141056394391588	0	0.197022063890424	0.088400101948481	0.120917368261463	0	0	0.0302604213486446	0	0	0	0.033	0.1696873930413	1.02747213866742
TCGA-AR-A2LN-01A-21R-A18M-07	0.0968295559158928	0	0.0280769355979833	0.0815796144602558	0	0.26385879258602	0	0.0236259451476473	0	0.00328188701924261	0	0.0217536354447383	0.0564795613092838	0	0.0557502243559747	0.167036754186406	0.0163153893922087	0.012580763372453	0.172830941211894	0	0	0	0.018	0.220567205126979	0.99028117472258
TCGA-A2-A0EY-01A-11R-A034-07	0.114694065764923	0	0.0496353136280855	0.096741177086734	0	0.231181774812172	0.00797268158052446	0.0498021011371768	0.0275193874985974	0	0	0.0257381531702119	0.0547822594348504	0.0295190019765284	0.0715627738502976	0.116248138820477	0.046559910857601	0	0.0780432603818203	0	0	0	0.00700000000000001	0.306309284751517	0.956444967207889
TCGA-PL-A8LZ-01A-31R-A36F-07	0.0375043122704087	0	0.0237452282123385	0.0968748799151528	0	0.140563876723631	0.0695904143396235	0.0683023038854896	0.0360004184600273	0	0.0121887144870629	0.0211907187423446	0.000365268653089139	0.111644137399442	0.230990498702652	0.100896451217004	0	0.0248452852598376	0.0252974917318958	0	0	0	0.003	0.350643238031077	0.948824493955453
TCGA-AC-A3YJ-01A-11R-A22U-07	0.0358666844246827	0	0.00251698696742278	0.0693882832899635	0	0.174138149102075	0	0.0241599986699732	0.00954599062581129	0	0	0.00909622944055777	0.0101155347334747	0.128619298623455	0.0213958225533998	0.40196315534734	0.0488070343940085	0	0.0643868318278355	0	0	0	0.00600000000000001	0.316311880167775	0.956884940372117
TCGA-A7-A3RF-01A-11R-A22K-07	0.044201880298677	0	0.0013552895156034	0.0576578321909176	0	0.0441484041678814	0	0.0427923438077742	0.0295076094647415	0	0.00421961191106284	0.00946839100777189	0	0.377902583919512	0.0569230860814956	0.16058502465928	0	0	0.171237942975282	0	0	0	0.027	0.184081007822399	1.02803834235164
TCGA-C8-A27A-01A-11R-A169-07	0.0794830323301346	0	0.0706309510155347	0.0208764728557508	0	0.195353099697237	0.0022884017977142	0.0537531025155296	0.0158853504036166	0	0	0.00272631035777035	0	0.254982483993922	0.146204450428334	0.134597247278387	0.00159562629463985	0	0.0216234710314283	0	0	0	0.017	0.224237625057028	1.0031597353795
TCGA-BH-A0DT-01A-21R-A12D-07	0.127208940132736	0	0.0026369579201824	0.125304578700547	0	0.26971693332365	0.00725955087083797	0.0252538175060823	0.0113094613039486	0	0	0	0.0231178405215386	0.16496262538493	0.133762184217658	0.0718653218081477	0.0204293335307233	0.0039596471211927	0.0132128076578269	0	0	0	0.01	0.266781776013111	0.982070521545454
TCGA-E9-A243-01A-21R-A169-07	0.0207279477298996	0.00271552349310392	0.0119421709455921	0.109467744031709	0	0.194438994809501	0.0398088184145879	0.0467971579593171	0	0.104083723003896	0	0	0	0.0981498348812093	0.151429315887753	0.109160595734463	0.0352787822222357	0	0.0627562095768196	0	0	0.0132431813099139	0.026	0.186138570523142	1.01667258639388
TCGA-D8-A1JH-01A-11R-A13Q-07	0.158390707653865	0	0.0422264475580591	0.0899367646333795	0	0.175024400791896	0.0119952128520278	0.0153637738741558	0.0120167741097154	0	0	0.0303367987678784	0.0228077584493793	0.0661751036553328	0.0522414722115673	0.152593644254611	0.0564767966362557	0	0.114414344551876	0	0	0	0.002	0.387410743546764	0.921147605574936
TCGA-A8-A094-01A-11R-A00Z-07	0.0943273470129199	0	0.0216576638160602	0.0845680431876599	0	0.16962012967175	0.0473161730523594	0.0380257290449837	0.0128474165505105	0	0	0.0392783890591461	0	0.135554450389012	0.0870115330567553	0.168116002568807	0.0229176280937316	0	0.0753541168488651	0	0	0.00340537764744009	0.00900000000000001	0.272811719328105	0.969844007407802
TCGA-BH-A18N-01A-11R-A12D-07	0	0.00424535388271844	0.00541137754874467	0	0	0.140856723462406	0	0.0147161451494559	0.0156322150912523	0	0.00428250283594576	0.0027370082990101	0	0.360324022335678	0.0294886744212808	0.333777418494908	0	0	0.0773758676044755	0	0	0.0111526908741244	0.017	0.223928936954662	1.0227326912276
TCGA-B6-A0IC-01A-11R-A034-07	0.00568008109624871	0.00146000342551949	0	0	0	0.109717255486652	0	0.00855387460133391	0.0401079838193997	0	0.0539908354597582	0	0.0328558440342635	0.402522804797694	0.0152675762133482	0.24449654271033	0.0101868964336685	0	0.0751603019217839	0	0	0	0.14	0.0894095695951297	1.08714158685613
TCGA-AR-A256-01A-11R-A169-07	0.035406931702963	0	0	0.0342970925569758	0	0.139524907329385	0.000155460444097032	0.070674938353751	0.0309661964491399	0	0.0222587885273006	0	0.010412308667888	0.297650348719703	0.0645807266053621	0.100317790840307	0.0810778214289229	0.112676688374204	0	0	0	0	0.002	0.424615820973864	0.905794235661862
TCGA-BH-A0DV-01A-21R-A12P-07	0.141730461055378	0	0.0258607645573143	0.0804080751073581	0	0.150961264780768	0	0.011740025735098	0	0.0172495096796741	0	0.0345883574076819	0	0.111441100317568	0.0299907126703685	0.223568193992451	0	0	0.172461534696339	0	0	0	0.00600000000000001	0.31290120704959	0.953203710651681
TCGA-BH-A0DS-01A-11R-A056-07	0.0604595915876674	0	0.0317529834721018	0.126095335145751	0	0.149943380365407	0.0147181404617994	0.0285195774059762	0.014678716427002	0	0	0.00517242657853727	0	0.310321622143816	0.0803664889885342	0.109425873760064	0.0418690168507918	0	0.0266768468125518	0	0	0	0.013	0.230335786142822	0.998175118514202
TCGA-D8-A27G-01A-11R-A16F-07	0.0804157118162703	0	0	0.195042075344062	0	0.162821317616994	0.011225936702042	0.0567131705825788	0.0284112200774305	0.0198071819321838	0	0	0	0.136498082696413	0.0888125654849322	0.138041178663235	0.0214425404100729	0	0.0607690186737863	0	0	0	0.003	0.35931263715589	0.935576215799947
TCGA-AN-A0FW-01A-11R-A034-07	0.0735825797002293	0	0	0.179251579289266	0	0.181349105330242	0.0298110923537023	0.0208696791167848	0.0200713421072833	0.0469728371533394	0	0.00766647337662287	0.00902069150564116	0.0221740825468978	0.0832832624340858	0.202838732857959	0.0326468645038964	0	0.0904616777240494	0	0	0	0.018	0.221353886962502	0.994588223142521
TCGA-A8-A08C-01A-11R-A00Z-07	0.00238229775126035	0	0.00315373761577127	0.122811053481629	0	0.217688930153965	0.00228334222902866	0.061999503153654	0.0211300869075324	0	0	0.030835475693952	0	0.0479448942147604	0.0676046754722798	0.232031701685052	0.0557346641540242	0.054945763018369	0.0659342585787462	0	0	0.0135196158899764	0.229	0.0597870207021527	1.06149567735875
TCGA-LL-A5YL-01A-12R-A29R-07	0.0830066593159058	0	0.0405846739698453	0.147979436521111	0	0.150305818089027	0	0.0221434595091731	0.0269582297793911	0	0	0.0673165020935417	0.0378809842709513	0.0323961538285118	0.0495121630232701	0.161108750259011	0.0419889257969311	0.036949401270003	0.0947715800536354	0	0	0.00709726221969139	0.004	0.343826194361879	0.939638262573803
TCGA-D8-A1XQ-01A-11R-A14M-07	0.0110460712683929	0	0.0646039471145677	0.0702366343598968	0	0.163514256411977	0.0367419240222981	0.0388629890927466	0.0119409902730381	0	0	0.000714463209990362	0	0.267369935189755	0.110007052690801	0.209400876829848	0	0	0.00832246139479988	0	0	0.00723839814188751	0.105	0.109092441339001	1.05450674744538
TCGA-S3-A6ZG-01A-22R-A32P-07	0.128572379099015	0	0.109813817959186	0.11432172090681	0	0.14415101423454	0.00364224760330546	0.0237664186167097	0.0109607742973577	0	0	0.0200205226697552	0.0155663583647945	0.0908673919452696	0.0648080442029146	0.154772643645221	0.0190135811267687	0	0.0997230853283527	0	0	0	0.003	0.364782463116925	0.931646762053574
TCGA-A8-A07I-01A-11R-A00Z-07	0	0.00824860748735676	0.0162910594870617	0.0436443986671747	0	0.181536154341868	0.00503934083969406	0.0371879020083581	0.0479507130747839	0	0	0.0285231161991664	0	0.321166117242124	0.0717000105265977	0.171629165838785	0	0	0.0670834142870304	0	0	0	0.157	0.0838475311190606	1.06726271942993
TCGA-E2-A109-01A-11R-A10J-07	0.153641108715012	0	0.106810241161259	0.0557631581365295	0	0.23946040812862	0.000992397583206842	0.0313796744602254	0.0380335296788492	0	0	0.00363422384770286	0	0.176814024506267	0.0709699394325685	0.0767138833922476	0	0	0.0457874109575122	0	0	0	0.002	0.378599448387052	0.927689972916059
TCGA-E2-A1II-01A-11R-A144-07	0.0212804980612357	0	0	0.297887223351468	0	0.101035392591644	0.147898476235168	0.0668862088987221	0.0257327029988906	0	0	0	0.00026185887520432	0.0497597488008911	0.154304025746426	0.0783832106317581	0.00737519119418531	0	0.0491954626144067	0	0	0	0.028	0.179165093264964	1.03222249899835
TCGA-D8-A27E-01A-11R-A16F-07	0.0393583720402952	0	0.0062211000741413	0.077181501300704	0	0.211085293296163	0.0029725577859414	0.0637114391966691	0	0.0210108030854043	0	0.00487987305868713	0.112736352694944	0	0.0912724425161131	0.21115119660639	0.0703119757881997	0	0.0881070925563474	0	0	0	0.116	0.101076879369755	1.03638620559189
TCGA-A7-A26E-01B-06R-A277-07	0.00426656527040014	0	0.00297663492581411	0.00148217205869027	0	0.220579288777927	0	0.0384505144810027	0	0	0	0.0218508257168734	0.121379337859861	0	0.0014053473797914	0.448894477186517	0	0.00640249934628544	0.0589157359695046	0	0.073396601027332	0	0.331	0.0390053106376853	1.07482940025976
TCGA-EW-A1PE-01A-11R-A144-07	0.103971753401079	0	0.0952901807447373	0.0247392600208811	0	0.195348940302435	0.0429419268251815	0.0320302402848686	0.0130091928134917	0.0248533010507136	0	0	0	0.138469231642422	0.0857933507967828	0.183800757702494	0	0	0.0488320825075434	0	0	0.0109197819073694	0.004	0.341659597354733	0.941829529633391
TCGA-AR-A24N-01A-11R-A169-07	0.0842674644636733	0	0.126819258242975	0.054964555764834	0	0.202749063109354	0	0.0972664472091172	0.00889930725625201	0	0.0123799540881293	0	0.00242375520585074	0.0683583770305239	0.0713837923468248	0.175650724315636	0.0270238487246027	0.0148535762758115	0.0529598759664166	0	0	0	0.005	0.329213130020725	0.948206762958435
TCGA-BH-A1F6-01A-11R-A13Q-07	0.0415797674779825	0	0.0247468463745218	0.12236083825964	0	0.103790359913678	0.0617605696894375	0.0498994630247859	0.0105616423810726	0.00163803887544776	0	0	0	0.267232171911276	0.0858450900621957	0.196989250428571	0	0.00166968062594125	0.0173603435874831	0	0	0.0145659373879674	0.017	0.223623792576137	0.999793134648159
TCGA-OL-A6VR-01A-32R-A33J-07	0.096520336580629	0	0.0795709171209597	0.0624978526675719	0	0.061522295769662	0	0.0368547544462565	0.00283980216924451	0	0	0.0199072171351165	0	0.2629696479012	0.0527232439980421	0.220001272084988	0.0178380354823266	0	0.0867546246440028	0	0	0	0.183	0.0722898748413802	1.06389041161184
TCGA-A7-A13E-01A-11R-A12P-07	0.0390643203760941	0	0.0121098261925932	0.100239913467861	0	0.0240059329339443	0	0.0642612151749407	0.0145593402904654	0	0	0.00971720171781761	0	0.517237192978404	0.0575205308797866	0.128728192866064	0	0.0106845683028561	0.0218717648191733	0	0	0	0.00900000000000001	0.293141363073653	0.994409122498583
TCGA-AC-A6IX-06A-11R-A32P-07	0.258467030613557	0.0510152364892105	0.0519214895046867	0.133715646628304	0	0.178885492752242	0	0.0528878760334793	0.0494374790792837	0	0	0.0157472923665266	0.000516056529246075	0.014619032234858	0.0519005872313029	0.0818948821825307	0.0077336718918436	0.016719348682631	0.0345388777802974	0	0	0	0.001	0.523702483060596	0.85124212318158
TCGA-AC-A5XU-01A-11R-A28M-07	0	0.0110343673972771	0.106175852257007	0.106335978204228	0	0.183070950578441	0	0.0253568503230876	0.025759518542409	0	0	0.0144039309406226	0	0.283065753249841	0.0753228652023052	0.117971151650561	0.000496706457018876	0	0.0510060751972015	0	0	0	0.012	0.234891012705598	0.995002132968497
TCGA-E9-A1N5-01A-11R-A14D-07	0.000626673896232193	0	0.000317728435971319	0.177816350929711	0	0.177442678931829	0.000253063889726886	0.0196440423600337	0.0175309846983439	0	0	0.0422522708485094	0	0.203518540802226	0.0886179817182525	0.138621696265662	0.00925955906299388	0	0.124098428160509	0	0	0	0.002	0.466420969971754	0.884075471627858
TCGA-E2-A1IE-01A-11R-A13Q-07	0.112521480368554	0	0.0396219667007386	0.0562106249703469	0	0.21270384998187	0	0.0111782289254969	0.00922209889951099	0.0109809554746307	0	0.0226359894149792	0	0.149359228915308	0.07209561289132	0.215367046638507	0.00202140436384637	0	0.0804758784325883	0	0.00560563402230365	0	0.158	0.0833458059541231	1.04757696859563
TCGA-AC-A5EH-01A-11R-A28M-07	0	0	0	0.0371633201449371	0	0.15599996948654	0	0.0429876750409876	0.00669163715232319	0.00344397640672134	0.00333221948558422	0	0	0.409335217683055	0.0772552946113553	0.168026772245635	0	0.0120151968876562	0.0836856274798947	0	0	6.30933753100501e-05	0	0.662077401376124	0.763219418165987
TCGA-E2-A574-01A-11R-A29R-07	0.00523259869094224	0.0104145264808469	0.00361863093643062	0.163713921779335	0	0.140794055152485	0	0.0286800247857847	0.0495369857169596	0	0.0042858714374486	0	0	0.517281993995475	0.00417476854443755	0.0598762040316576	0	0	0	0.0123904184481976	0	0	0.056	0.150222518064335	1.07447289880257
TCGA-A2-A4S1-01A-21R-A266-07	0.00298098558722263	0.00819696865359958	0	0.00213157277831789	0	0.0998193363752583	0	0	0.00951685986253254	6.2414780704608e-05	0.00733582002957322	0.0122164566601531	0	0.206741263809404	0.0422350980140845	0.567688567570984	0.00506713022302233	0	0.0321459396594355	0	0	0.00386158599570857	0	0.633819155076167	0.777463715552222
TCGA-B6-A0RH-01A-21R-A115-07	0.170992604965029	0	0.176840208010019	0.0904710406549895	0	0.0070451445529572	0.00198318450938835	0.0444235486861209	0.0299789735829774	0	0	0.0285287046944364	0	0.193372595280039	0.0906713380399991	0.0801683432140239	0	0.00600450753825469	0.0795198062717645	0	0	0	0.002	0.459871428218477	0.887751652225715
TCGA-A2-A0CQ-01A-21R-A034-07	0	0.00626484715496192	0	0.159944985387169	0	0.144504870330145	0.00164242606900146	0.017904964514631	0.0091408093458496	0	0	0	0.105747642733617	0	0.066072307084888	0.367020143285637	0.0339404448079723	0	0.0855197973637303	0	0.00202550747586928	0.000271254446528463	0.029	0.176142223434196	1.01296820152999
TCGA-E2-A1BC-01A-11R-A12P-07	0.1688215018255	0	0.0121884883300248	0.0382443496835322	0	0.250003584841652	0	0.0715954214048226	0	0.0186385436569262	0	0.0651573499189527	0	0.0510025146116493	0.0598957208418352	0.119117195961999	0.0901953485064744	0	0	0.0409470388578458	0.0141929415587853	0	0.078	0.129987500328595	1.03393466327514
TCGA-AR-A24L-01A-11R-A169-07	0.116588261062253	0	0.0526806984254069	0.0576452740957369	0	0.110653941761397	0.0104813137076317	0.0209258054749174	0.0130082690692901	0	0	0	0	0.268599215147996	0.051824219499126	0.207638720580236	0.00214540526688792	0	0.0846955002158847	0	0	0.0031133756932368	0.01	0.257524230906827	0.982877353086625
TCGA-A8-A092-01A-11R-A00Z-07	0.0291718836847405	0	0.00206459629655373	0.0355199541647815	0	0.165702594325878	0.0175770708208	0.0438803713499868	0.0234849755020519	0	0	0.00221505767804111	0	0.215097892396934	0.103758277879808	0.241424136161346	0.00622558851138305	0	0.102865896932346	0	0	0.0110117042953493	0.023	0.194317838041379	1.01041127851143
TCGA-AN-A03Y-01A-21R-A00Z-07	0.0470612004531964	0	0.000563129317320421	0.173969000823319	0	0.240936652519448	0.0167332634383525	0	0.0185463071185036	0.03752317186368	0	0	0	0.0359465605037077	0.165810642223571	0.0798729145969092	0.0369197569225269	0	0.14560935386981	0	0	0.000508046349654522	0.01	0.251509628846407	0.990735938822204
TCGA-E2-A1LI-01A-12R-A157-07	0.0664006882302782	0	0	0.0462883606370031	0	0.202116605189893	0.0261771365039093	0.0859027383757429	0.0167086169576841	0	0	0	0.0263012302541251	0.297136214723678	0.158377585884474	0.0737748509722324	0.000815972270978985	0	0	0	0	0	0.031	0.171867416193132	1.03385949388208
TCGA-AO-A128-01A-11R-A10J-07	0.0111873269413569	0	0	0.278915384262482	0	0	0.13137341739131	0.0509358082969996	0.0259654830216117	0	0	0.0346351467555668	0	0.0621823877366215	0.187691920120029	0.159895145435092	0	0	0.0530280839961831	0	0	0.00418989604274732	0.001	0.499551447263376	0.865588640200045
TCGA-E9-A1R2-01A-11R-A14D-07	0.0887534698555758	0	0.00237684378008381	0.160059507900162	0	0.207490260584198	0.00824519240282587	0.0598412826235038	0.0257825039135575	0	0.0101278168672316	0.00800011801955036	0.0236734263951148	0.0555827360447738	0.157075508320512	0.076413874028432	0.0110032718008755	0	0.105574187463603	0	0	0	0.00600000000000001	0.312275133568876	0.96025499131786
TCGA-E9-A248-01A-11R-A169-07	0.0637586770450403	0	0.127756027103378	0.156954564967341	0	0.217844617865564	0.0642000636579769	0.0146692545914874	0.00591958230501102	0.0484477528060279	0	0	0	0.111283473461718	0.0729141794078688	0.086409423658033	0.0102017038208607	0.00382891866695617	0.0158117606427362	0	0	0	0.00900000000000001	0.287472588802743	0.971016051118355
TCGA-AC-A2QI-01A-12R-A19W-07	0.0801941920339944	0	0	0.108594227051113	0	0.20087435269765	0	0.0349695630057095	0.0311253021476014	0.000920806223185015	0	0.01116672533446	0	0.195517850145761	0.115204188677399	0.169059602526294	0	0	0.0514562171752807	0	0	0.000916972981550805	0.00800000000000001	0.302700059535862	0.962557938604942
TCGA-A7-A3IY-01A-21R-A21T-07	0.0132931256301439	0	0.000302122393173293	0.0175273619284644	0	0.0450199377175759	0	0.0166961438594729	0.0246694278940496	0.00934142339262658	0	0.0286238458992132	0	0.474128269190331	0.0405164670303987	0.21502403576615	0	0	0	0.112256305873151	0	0.00260153342524949	0	0.766267283700336	0.664955245440366
TCGA-BH-A0BW-01A-11R-A115-07	0.0540420067209575	0	0.00309065544247741	0.0511726378748511	0	0.211574210014562	0.034226231905344	0.0582973082584092	0	0	0.0366413320382608	0.0238539283563363	0.00529599124649191	0.0900934488270193	0.198190361425075	0.131936773646678	0	0.036756332088638	0.0557738600786489	0	0.00422117757843914	0.00483374449781127	0.01	0.240203813022975	0.9977613641242
TCGA-LL-A6FR-01A-12R-A31O-07	0	0.0233456088933696	0.00268601374016909	0.0171319428783709	0	0	0	0.0151828840290669	0.0556225370148725	0	0.0350269062648022	0	0	0.622436515828551	0	0.20489430392025	0	0	0.022698982486178	0	0	0.000974304944369672	0.001	0.499908171920179	0.882858200927357
TCGA-PE-A5DE-01A-11R-A27Q-07	0.0852859150876417	0	0.0657058293854262	0.345644533484207	0	0.107616272023002	0.0300218333554248	0.07350913697331	0.0353157378243422	0	0	0.00926706127390421	0.00370292136000223	0.0747115153291228	0.07981135656816	0.0641505998000673	0.00939365719871568	0	0.0158636303366736	0	0	0	0.00900000000000001	0.283232248845574	0.981690960522698
TCGA-S3-AA14-01A-11R-A41B-07	0.121390987122639	0	0.0916340060039581	0.0735352691181117	0	0.238668411741222	0.00332864970529346	0.0498169265354259	0	0	0.0107655431966638	0	0.0234280984723802	0.00118555145608466	0.0886114085273385	0.157732769608982	0.0284488876953188	0.0207185547615355	0.0907349360550465	0	0	0	0.005	0.328158180618613	0.947982584171919
TCGA-A2-A25B-01A-11R-A169-07	0.0415512053225407	0	0.0133241608451798	0.0597378469546964	0	0.304066902635894	0.0249970162189121	0.0442976008391722	0	0.0137296721711351	0	0.00703790411830882	0	0.106593564185265	0.0854523280377482	0.225471659259209	0	0.00625549858028035	0.0416596283776791	0	0	0.0258250124539785	0.071	0.135771605510814	1.0319822998893
TCGA-BH-A0AY-01A-21R-A00Z-07	0.0360015464936187	0	0	0.118965203360139	0	0.200020205735179	0.0136746187614079	0.0155375400291698	0.0105288727738684	0	0	0.020078225327613	0	0.10245735284557	0.0741583662837187	0.175309517138811	0.0362507664980422	0	0.197017784752862	0	0	0	0.002	0.461366349873415	0.888329644499111
TCGA-E9-A227-01A-11R-A157-07	0.0777266122510915	0	0.00588483997812971	0.174908687829877	0	0.210101269488774	0.0656745429546287	0	0	0.0186789383241438	0	0	0.0132538491425312	0.00665389077365481	0.0628191177988408	0.168950933347334	0.137908766296798	0.00788040939497256	0.0495581424192245	0	0	0	0.005	0.325826830337004	0.947780642711494
TCGA-AR-A0TZ-01A-12R-A084-07	0.0521799604816383	0	0	0.0612004398126447	0	0.210102687820749	0	0.0723640371595663	0.00123919096611008	0	0	0.0188764817379192	0.0572236576068965	0.130229338999745	0.068061983650384	0.234189043583986	0.0209297025352274	0	0.0657982900852938	0.0070523083001671	0	0.000552877259672502	0.09	0.119725187845313	1.03357486635125
TCGA-BH-A0B7-01A-12R-A115-07	0.130119258904566	0	0.0163783918636836	0.0652674331616004	0	0.297248762278832	0.0317767904048755	0.0280017305816238	0.0170110774073094	0.0420792523365456	0	0	0	0.185021486118993	0.0813973491814426	0.0746554449720442	0.00840797839789652	0	0.0226350443905872	0	0	0	0.00800000000000001	0.304705467714741	0.961868391669829
TCGA-AO-A12E-01A-11R-A10J-07	0.050824424786179	0	0.00235783949181521	0.0284721072576097	0	0.197046179540115	0	0.0302932940253794	0	0	0.0119154281150079	0	0.155505008058873	0.046874765087643	0.0558312792314356	0.18216714514841	0.0129934823539745	0.00850684884172397	0.217212198061834	0	0	0	0.02	0.205772949601441	0.995055900832858
TCGA-D8-A1JN-01A-11R-A13Q-07	0.0705035847746898	0	0.0223446417060605	0.151913047332082	0	0.263196727358747	0.0145815392489844	0.0612718127684834	0.00633375897854932	0.0170743713274457	0	0.00669616362220313	0.0346614730576199	0	0.0938231021703023	0.159475855319723	0.021943054494275	0	0.0761808678408347	0	0	0	0.027	0.182852738220791	1.01467193329107
TCGA-AR-A0U4-01A-11R-A109-07	0	0.000239060554024717	0.000166195511930105	0.0196817915733126	0	0.0709837183538104	0.0346316951168465	0.0114977237958979	0	0.00193243994707167	0	0.0037537237310524	0.0230259963226666	0.533099776260678	0.18103376515803	0.0717686991312221	0.0359977643063065	0	0.0023120111165736	0	0	0.00987563912057744	0	0.596961500097545	0.802341646157019
TCGA-AN-A0FK-01A-11R-A034-07	0.0624949769269686	0	0.0652294996657583	0.0777684481045004	0	0.0891181495883276	0	0.0368383940637286	0.046329704100584	0	0	0.00924745758384304	0	0.342854273663455	0.0910658298266726	0.132848692083649	0	0	0.0462045743925129	0	0	0	0.024	0.190594213707128	1.01984662451077
TCGA-GM-A4E0-01A-12R-A266-07	0.0577673278817624	0	0.00671273496292278	0.205113030156371	0	0.243730359045188	0.00346133987329158	0.0272014504687197	0	0.0137460390284567	0	0	0.0807629991603967	0	0.110216583759568	0.221443580860509	0.0139328589956573	0	0.0159116958071577	0	0	0	0.00900000000000001	0.269338772859768	0.979421584321321
TCGA-BH-A208-01A-11R-A157-07	0.148026969527194	0	0.126083133341419	0.0888139225973359	0	0.19372665500108	0	0.0352503681094701	0.00552290254493661	0.00440274409542862	0	0.0231209380215435	0	0.05138083710019	0.0535513611105363	0.173778449815225	0.0140530216248246	0.00667768397790096	0.0756110131329151	0	0	0	0.002	0.411056987871637	0.911160727040409
TCGA-AC-A2FO-01A-11R-A180-07	0.116107480606734	0	0.0634015121913141	0.114787508170988	0	0.380878313398354	0.0363455272764822	0	0	0.000698362559780595	0	0	0.00775465128911252	0.00154056522489836	0.0705247673519452	0.117137607991779	0.0507919728769235	0	0.0399795574921044	0	0	5.21735695836037e-05	0.00600000000000001	0.321711553976436	0.955050500519147
TCGA-E2-A3DX-01A-21R-A213-07	0.105093936723133	0	0	0.270234976874963	0	0.298824237103433	0.015773113649026	0	0	0.00576227846227047	0	0	0.0149828385494247	0.0494423847257912	0.0801394914543439	0.0995584893564176	0.005903784891032	0	0.054284468210165	0	0	0	0.029	0.175928041304912	1.03117049624899
TCGA-3C-AALK-01A-11R-A41B-07	0.0528887530899368	0	0.00699452115710771	0.135199230406427	0	0.309751556954286	0.006903586426533	0.0251826321977121	0.0421184150307568	0	0	0.0427290119594485	0.0238334324119855	0.0618858119316188	0.0854416474561374	0.134579269140878	0.0172287086470412	0	0.0552634231901308	0	0	0	0.114	0.102278535167905	1.05398768237319
TCGA-AN-A0FZ-01A-11R-A034-07	0.0770840378123422	0	0.0110300878600798	0.0280413587765801	0	0.0937201212881963	0	0.0393535760794223	0.0277265622317715	0	0	0	0	0.432035841368068	0.0515105254208451	0.204033507307331	0.00316129127472602	0	0.0277535361143488	0	0	0.00454955446628856	0.01	0.242317485140861	1.01214739495825
TCGA-EW-A1PG-01A-11R-A144-07	0.0973788557698598	0	0.0252762223310843	0.0568255042136748	0	0.168845975830095	0.0345258847739363	0.0312930176234591	0	0	0.0168044723839581	0	0.0339246871078655	0.0705308294847973	0.03458417773124	0.107988527296996	0.0668418139055706	0.094795518283655	0.113286706700819	0	0.0470978065629892	0	0.04	0.164199394661197	1.0053710268701
TCGA-E2-A15C-01A-31R-A12D-07	0.120124574671175	0	0.0633932616774143	0.105576546592	0	0.222841403082794	0.00831429789988658	0.0741048614253653	0	0	0	0	0	0.116256183572276	0.119381748108573	0.0886044278805455	0.0213831486719529	0	0.0554770093742671	0	0	0.00454253704375066	0.01	0.258216392825578	0.981649186005479
TCGA-A2-A0CX-01A-21R-A00Z-07	0.0407922157035453	0	0.00713758182057364	0.0570492580451217	0	0.228615691121577	0.00765382872253645	0.0078429807935778	0.0307218864201938	0.00553336181682073	0	0.0216806222922952	0	0.24234278476571	0.0867610117253202	0.170936358353195	0.00085882621038914	0	0.0920735922091438	0	0	0	0.013	0.231780824487228	0.993481115121681
TCGA-A2-A0YE-01A-11R-A109-07	0.083008889455185	0	0.125785734052509	0.0107538639425466	0	0.216840206191153	0	0.0660893910742699	0	0	0	0.0256371069952732	0	0.164027700823776	0.123918617528341	0.147444565182086	0.00260760916672722	0	0.0338863155881337	0	0	0	0.00900000000000001	0.287207886610694	0.97027594939425
TCGA-E2-A1LB-01A-11R-A144-07	0.107860930492453	0	0.106328307624609	0.0381126335064119	0	0.131746009369932	0	0.0427134488995978	0.0413167869423308	0	0	0.0140715534509923	0.0611503275220724	0.0540574944360844	0.0542093056176565	0.250236670629546	0.0126988493964389	0.0156413949635966	0.0698562871482791	0	0	0	0.002	0.380624298908888	0.924248523601879
TCGA-AO-A03P-01A-11R-A00Z-07	0.0449453468644002	0	0.0337914196915849	0.0605932275044609	0	0.0976567600849217	0.0068575102920652	0.0802195326478517	0.0486361556569747	0.00301999105498911	0	0.00607906000309833	0	0.253494322663054	0.0639096739149722	0.215810567253582	0	0	0.0849864323680442	0	0	0	0.02	0.208168309615628	1.00332388465419
TCGA-EW-A1J3-01A-11R-A13Q-07	0.0606822183724149	0	0.0138227945629807	0.0445882703479338	0	0.235232317050507	0	0.0837125796874476	0	0.0134731182611108	0	0.0358109206312985	0.0429432806633295	0.040521063026236	0.109809969297035	0.177519748469439	0.0245195132186572	0.0106547063406023	0	0.0889300149568897	0	0.0177794851141177	0.04	0.164170975892788	1.01920798034525
TCGA-A7-A0DB-01C-02R-A277-07	0.0236632328853801	0	0.00450674190218404	0	0	0.292957311288679	0	0	0.00350872402109577	0.0106296833802739	0	0.0328096869454413	0	0	0.00507480221002039	0.438502980256823	3.32577723175502e-05	0	0.133721276924776	0	0.0545923024130086	0	0.32	0.0411945950753181	1.06992201996715
TCGA-A2-A1G0-01A-11R-A13Q-07	0.0915509610760712	0	0.149759197470119	0.0980127206058827	0	0.30082214516271	0.020281141038742	0	0	0	0	0	0.00811001699284538	0	0.0730154997363123	0.0884407758583701	0.109413226202318	0	0.0591388067658849	0	0	0.00145550909074489	0.002	0.384448546940664	0.924283660814654
TCGA-A7-A0DC-01B-04R-A22O-07	0	0	0.0111277836723337	0.00867998625596781	0	0.306100760559477	0	0	0	0	0.0250298618507159	0	0	0.127406940770242	0.00628994502620608	0.219025728391977	0	0	0.29633899347308	0	0	0	0.142	0.0888782081190437	1.05654360845086
TCGA-AO-A12B-01A-11R-A10J-07	0.0379616053242559	0	0.0144518558995902	0.118241142842157	0	0.254552744945508	0.004423304040857	0.038040704293388	0.00618418730068199	0.00851657817454586	0	0	0.0320082987187249	0.0578013788969593	0.109500328597154	0.255263790973333	0.00240222617934842	0	0.0552196416392857	0	0	0.0054322121742111	0.0629999999999999	0.144677985402838	1.02886926312011
TCGA-E9-A1RA-01A-11R-A14D-07	0.107881187471691	0	0	0.110485010728068	0	0.116828801784889	0	0.0368238912254011	0.044686784600779	0	0	0.046482312526651	0	0.233159891332727	0.103101528837191	0.105212752756356	0.00986097974734828	0	0.0854768589888975	0	0	0	0.115	0.101706409020433	1.04760791887913
TCGA-AN-A0FX-01A-11R-A034-07	0.123789834719701	0	0.000576921043354844	0.0789469372000195	0	0.216098568796925	0	0.0578777615457909	0	0	0.00366659037969162	0	0	0.275210074999843	0.111086194989369	0.0813382453604163	0	0	0.0514088709648886	0	0	0	0.00700000000000001	0.308328464669437	0.961742041845415
TCGA-A7-A5ZX-01A-12R-A29R-07	0.145735170350451	0	0.0925389282556976	0.0419169352737497	0	0.100548450605209	0	0.00572731324984917	0.0167245615309942	0	0	0	0	0.192187234283843	0.0188100686840839	0.193956578580476	0	0	0.191854759185646	0	0	0	0.003	0.351579191510255	0.939470983187337
TCGA-A2-A0CW-01A-21R-A115-07	0.0194360548784517	0	0.00266364723255138	0.160219564826143	0	0.206809117255159	0.0280596166190865	0.0680743658462073	0.0191940338748519	0	0	0	0.00567856521961345	0.113452131706559	0.162852897555136	0.152123411012516	0.0047421095193484	0	0.0566944844543768	0	0	0	0.005	0.337566087700092	0.949552097381392
TCGA-A2-A0CZ-01A-11R-A034-07	0.0782304107956966	0	0.0952219117071092	0.0920457218441793	0	0.125865423643321	0	0.0559076012257363	0.0210836068444755	0.00189609961024255	0	0.0242687805016271	0	0.21958147531376	0.0776567164348024	0.0683627833574191	0.0143476354962146	0	0.125531833225417	0	0	0	0.002	0.457579047421584	0.889292568540562
TCGA-C8-A138-01A-11R-A115-07	0.0909521287721274	0	0.00961484550891787	0.236111653937994	0	0.0230285744897025	0.0415240222818809	0.0515637344418936	0.042551972875886	0.0102054177008003	0	0.0109451092197967	0	0.2226876132266	0.0618788738109626	0.0734476802076093	0.0123587048635157	0	0.113129668662313	0	0	0	0.01	0.251953634654027	0.981831175967201
TCGA-E2-A14O-01A-31R-A115-07	0.033467975765743	0	0.00176302992340668	0.0672800572250644	0	0.127493971873209	0	0.0397698292818017	0.0181425936038312	0	0	0.0261382940833189	0	0.444733775685271	0.0894046980733585	0.0575732316408199	0.022199502131245	0	0.0720330407129316	0	0	0	0.003	0.34976119976973	0.950224657520323
TCGA-AR-A1AL-01A-21R-A12P-07	0.0892079147096792	0	0	0.0802702086509901	0	0.307454338478611	0.0243856631534806	0	0	0	0.0204791159122383	0	0.0212468909406576	0	0.0261623587562082	0.0835081028295633	0.219976191192852	0	0.123589496973478	0.00252644760064051	0	0.00119327080160159	0.021	0.199837616062998	0.998580679918498
TCGA-BH-A18V-01A-11R-A12D-07	0.0189442677565712	0	0.00248348663828382	0.0158760544498108	0	0.158877666506449	0.0224500873450987	0.0462770764848379	0.020508889700782	0	0	0.0147229516974773	0	0.425283253778158	0.0945819567267774	0.140770860323377	0	0	0.0392234485923765	0	0	0	0.00700000000000001	0.30861533368168	0.974247582529481
TCGA-C8-A1HO-01A-11R-A13Q-07	0.0309714822747175	0	0.0524313853955254	0.0795213963352096	0	0.217088999246283	0	0.0497205031724634	0	0	0	0.0249264593610953	0	0.200278765305892	0.105797624101608	0.169104652823395	0.000473355070736994	0	0.0696853769130735	0	0	0	0.054	0.15228439349158	1.02600249897192
TCGA-C8-A131-01A-11R-A115-07	0.0258689504849881	0	0.00947622841232	0.0878163167818503	0	0.1480212785714	0.0193907399805926	0.0437912714774079	0.00472749697005214	0	0.0124083008891581	0.00490794752516235	0.00126024865433076	0.471349645737053	0.03056860281218	0.112209007022885	0	0.00307841948376191	0.0230319076784018	0	0	0.0020936375184554	0.032	0.169940646266517	1.05053484821646
TCGA-E2-A56Z-01A-12R-A29R-07	0.00433284672316248	0	0.00899541213357732	0.107741095414115	0	0.0963596886410457	0	0.0243046636076264	0.112209344499749	0	0	0.0381949194557407	0	0.345425127905335	0.163666206552826	0.0336428920508172	0.00670587065082055	0	0.0445635231542439	0	0.013858409210941	0	0.002	0.390192354261765	0.927306753677989
TCGA-BH-A1FB-01A-11R-A13Q-07	0.115761161890347	0	0.00212487194201604	0.139505767619343	0	0.220564635616421	0.045062361264821	0.0717094472384961	0.0147609766063377	0.00410284077594268	0	0	0.00267742496916593	0.0373313335505691	0.0796446379869774	0.104638841053718	0.0691607068262394	0	0.091703803433384	0	0	0.00125118922622212	0.00900000000000001	0.292596161828968	0.963758448082248
TCGA-AO-A0J4-01A-11R-A034-07	0.136043067140286	0	0.0624012152452188	0.0830444735985196	0	0.252295477908499	0.0207667079191909	0.0542331816742075	0.0390117104092502	0	0	0	0	0.160701165461566	0.120625275802889	0.0708777248403734	0	0	0	0	0	0	0.003	0.364202862964644	0.9359824293492
TCGA-A7-A13D-01B-04R-A277-07	0.0018931152676421	0.00822796002002296	0.00322464718484603	0.0232997752849322	0	0.260975253555885	0	0.0127504184799732	0.00217207081306043	0	0	0.0759447244141071	0.0493952374510966	0.536243597285276	0.000988595877704203	0	0	0.00329962278010269	0.0130768912696658	0	0.00326847219766512	0.00523961811802102	0.39	0.0295144457396825	1.13496141602877
TCGA-D8-A27F-01A-11R-A16F-07	0.108365101271645	0	0.0171419170388085	0.0123300492000227	0	0.101589595964347	0.0100598499739127	0	0	0	0	0.00781822523123764	0.00445257481000687	0.539973059012494	0.0402825724879268	0.107029256367316	0	0	0.0509577986422832	0	0	0	0.002	0.481358734543139	0.88138719506868
TCGA-EW-A1P3-01A-11R-A144-07	0.0957089059434047	0	0.0257793353445191	0.0604852786624959	0	0.214358309102067	0	0.0825468884824361	0	0.00339043007817244	0	0.0157442059432867	0.00957607370625288	0.0249268021449825	0.13245047673437	0.133849054517939	0.0369857123919837	0	0.151946688033262	0	0.012251838914827	0	0.016	0.225639920130228	0.991234726032833
TCGA-E2-A10E-01A-21R-A10J-07	0.0641639896771174	0	0.00731650142717903	0.090603130658498	0	0.230929835387844	0.035759547287927	0.0774398028031411	0.0105981344150693	0	0	0	0.00247025642112909	0.079827417153166	0.147733015272809	0.0884878656501547	0.0922523672806204	0	0.0691558278399767	0	0	0.00326230872536804	0.01	0.246246579345092	0.985795568080187
TCGA-A7-A26F-01B-04R-A22O-07	0.0964027020997144	0	0.0173014868182498	0.0558727478990588	0	0.32034431703106	0.0164734566429821	0	0	0	0.0576567235259606	0	0.0300834489267071	0.0723840114624036	0.00832177871783803	0.181884048238322	0	0.047927210664957	0	0.0807887859755962	0.00546006800177491	0.00909921399537612	0.019	0.213852759551686	0.996081288285068
TCGA-GM-A2DF-01A-11R-A180-07	0.0572194790439527	0	0.106853888036235	0.0687690214253575	0	0.117537013376024	0.000731713162361301	0.087351384249345	0.0656691615475863	0	0	0.0353408489161395	0	0.255842505019059	0.0904662637838648	0.109461359068521	0	0	0.00458307063365834	0	0.000174291737895661	0	0.015	0.228961044139422	0.999011447055235
TCGA-S3-A6ZF-01A-32R-A32P-07	0.120001990427328	0	0.0160248380077216	0.0944553938048569	0	0.231782816620089	0.0234704956057072	0.0212055274040244	0	0	0	0.0121071940266778	0	0.133980521604338	0.101758253086657	0.122211136194739	0.0133001882061356	0.00260378624042708	0.107097858771297	0	0	0	0.00900000000000001	0.296331996546139	0.961242791315182
TCGA-AR-A1AH-01A-11R-A12D-07	0.159583033246218	0	0.0181027867322609	0.0265179677746419	0	0.192528100545398	0.0024419442544642	0.037375176848977	0.0084135809144648	0	0.0116302399111648	0	0.0480635304878061	0.244778299527715	0.032991221497652	0.139403150161642	0.000999382888802993	0.0495140089788865	0	0.0258165349481842	0	0.00184104128172068	0.168	0.0776250311912602	1.05795080856745
TCGA-BH-A0E7-01A-11R-A034-07	0.00703853788136827	0	0.00363084346680768	0.0092252701875277	0	0.150690127760236	0	0.0388061888209396	0.00577507027919774	0	0	0.0143551628476497	0.0939322856366731	0.0480552926965883	0.0528824232437126	0.346176850564019	0	0.0107544325664277	0.218677514048853	0	0	0	0.354	0.0363022687313379	1.06947910084413
TCGA-E9-A1ND-01A-11R-A144-07	0.00433218898900549	0	3.33434561910172e-05	0.178730104413551	0	0.0790878238429425	0.0552877469872496	0.0622214319436279	0.0133135835871572	0.061008342098127	0	0	0.0450812102714653	0.0733024756397733	0.185768519924914	0.151526767266697	0	0.0457793316222433	0.0317454020753776	0	0	0.0127817278816772	0.00900000000000001	0.291967269404567	0.974410572639957
TCGA-E9-A247-01A-11R-A169-07	0.0981928079721054	0	0.0211356975994081	0.0686758571778669	0	0.138443982481576	0.00112675501946957	0.0519779652675132	0.0362187173535636	0	0	0.00722403493042481	0	0.212898007571911	0.101848307292422	0.166233222965968	0.00298939409128712	0	0.0930352502764851	0	0	0	0.0590000000000001	0.148443069408666	1.02559805014472
TCGA-5L-AAT0-01A-12R-A41B-07	0.0749389440931349	0	0	0.143947151883993	0	0.239422277523019	0	0.0377290429385152	0.0382973798994664	0.00178537896287085	0	0.0302072837706284	0	0.0888785242453846	0.125566535878685	0.110073179114826	0.00370402477924056	0	0.100504608184091	0	0	0.00494566872614445	0.012	0.235993702563608	0.993883075050219
TCGA-AR-A1AJ-01A-21R-A12P-07	0.0616200462250012	0	0	0.0851066033621646	0	0.25207308745499	0.0387051140405178	0.0608920447075919	0.0146095952953273	0.0198708795975273	0.0263891728930738	0	0	0.117994695275943	0.138181675243521	0.154186986029166	0.0195184595404542	0.0064598462972131	0	0	0	0.00439179403750811	0.005	0.330266056984687	0.95155923000351
TCGA-AR-A0TR-01A-11R-A084-07	0.171302277472494	0	0	0.182252333241141	0	0.105297554396158	0.0108374249997314	0	0.0593957033835755	0	0	0.00642193004838539	0.016325599537363	0.0227686757197405	0.0970731222778168	0.148347495286449	0.025817193513564	0	0.154160690123582	0	0	0	0.01	0.247522011584	0.982330379279316
TCGA-OL-A5D8-01A-11R-A27Q-07	0.0695871415345797	0	0.00975533022362002	0.110556655501299	0	0.113094627053973	0.0050631947745341	0.094919783154464	0.0305072287859881	0	0	0.00244821862899482	0	0.249689994298174	0.139738840650004	0.109731401471355	0.0110869152045595	0	0.053346873089923	0	0	0.000473795628531737	0.026	0.184755183498321	1.01868681251408
TCGA-B6-A0I2-01A-11R-A034-07	0.0264486653777348	0	0.0821092298388267	0.282665801977835	0	0.0362449613247687	0.0679701054013885	0.0525046052848153	0.0564422774292953	0	0	0.0663186055144627	0	0.109803553837585	0.135434664145974	0.066912596737861	0.00479999075864571	0	0.0123449423708083	0	0	0	0.013	0.231667042781916	1.00487078938242
TCGA-AR-A24M-01A-11R-A169-07	0.110369692101396	0	0.0523060027029278	0.00384357574155913	0	0.111943778474767	0	0.0335287379220753	0	0.0104044166915176	0	0.00552881846614236	0.0487444956449994	0.164101746520403	0.035192795424675	0.215417846864133	0	0.00199740862302059	0.18714799485631	0	0	0.0194726899660743	0.01	0.262332109087587	0.975211415976297
TCGA-C8-A1HG-01A-11R-A137-07	0.0102053022612859	0	0.102056261614255	0.267336772835805	0	0.0851455350270725	0.0693664919552745	0.0437676342809974	0.0396515621919081	0.00209520574725582	0	0.0178218089099204	0	0.0556353193328668	0.0802548230364285	0.181427311702418	0.00852440049862454	0	0.0356636493252224	0	0	0.00104792128066619	0.024	0.191679410893743	1.01153321776686
TCGA-A2-A04Y-01A-21R-A034-07	0.061859349279921	0	0.00426859502348123	0.152115033139794	0	0.225608171100421	0.0136012814378868	0.0603253029802712	0.0164001377384999	0	0	0	0	0.0796959554076513	0.105824427762025	0.236319738396025	0	0	0.0439820077340229	0	0	0	0.02	0.205049359267192	1.00627074394919
TCGA-E2-A576-01A-11R-A31O-07	0.073519593867498	0	0.157499339772369	0.123456069124849	0	0.0970492789844426	0	0.0546516382980473	0.0559865147326586	0	0	0.049332048689897	0.00414696574958483	0.0545621724729296	0.0673756739855583	0.0754739139359432	0.0101082997582211	0.00283790556443192	0.17400058506357	0	0	0	0.002	0.40803906194962	0.912765061031063
TCGA-A2-A0YT-01A-11R-A109-07	0.0292392364482612	0	0.00613937870152551	0.0234814476281143	0	0.328114944268472	0	0	0.00667859850090034	0	0.013355787878148	0.0189461035356932	0.0501396034713269	0.0407138115774616	0.0481164836809045	0.282319309673481	0.0014307632954421	0.0770323564451834	0.074292174895086	0	0	0	0.108	0.106650975146987	1.03836263946702
TCGA-AQ-A0Y5-01A-11R-A14M-07	0.00547752166883495	0	0	0	0	0.0811148172539148	0.00322833453458018	0.00805488453155813	0.00300257891800532	0	0	0.00658321081441538	0	0.398004215941228	0.0619901590031784	0.323567969152882	0	0.00186854618137134	0.0808065180536835	0	0	0.0263012439463481	0	0.659805155381258	0.757269802106891
TCGA-D8-A1XR-01A-11R-A14M-07	0.0241865757461336	0	0.00469720883608134	0.0376318007690446	0	0.0694239540494227	0	0.0247144047590264	0.0243844245976303	0	0.00403023974174048	0	0	0.355074538831149	0.0429740379504121	0.231713334608962	0.0733001465337407	0	0.103728795572772	0.00414053800388465	0	0	0.011	0.237828984271577	1.00594881014396
TCGA-A8-A07O-01A-11R-A00Z-07	0.0576977717364855	0	0.0111345257363811	0.068802877868983	0	0.083853259247221	0.0312281464221194	0.026220913471351	0.0264352492045258	0	0	0.00949013618614006	0.0104710348820442	0.560007435913902	0.0250587958419368	0.058094842532227	0	0.0159967434398644	0	0.0155082675168187	0	0	0.00900000000000001	0.289041633251022	0.999419798538716
TCGA-A8-A095-01A-11R-A00Z-07	0.048732380162363	0	0	0.153080672159839	0	0.195655484540009	0.00115508690990958	0.0498377554139774	0.00610345494785968	0	0	0.00214564036715978	0.00862799829554676	0.15294115033525	0.0660733785004345	0.122249371065801	0.0130311839151033	0	0.180366443386747	0	0	0	0.02	0.202546597394265	1.00218701380668
TCGA-E2-A1IN-01A-11R-A13Q-07	0.00657346283214262	0.00352225142509525	0	0.0391418501044574	0	0.217117852033689	0	0	0.0102433152537887	0	0	0.0195095718054663	0.0151391437544527	0.0782475919817715	0.0446679215319129	0.263652024890031	0.000191193529832914	0	0.30199382085736	0	0	0	0.01	0.252251635037705	0.984307298433298
TCGA-B6-A0X7-01A-11R-A10J-07	0.0385992572723145	0	0.0265611558036075	0.0750644725020838	0	0.183160104673782	0	0.00855492554650168	0.0139445782954213	0	0.0123510589976644	0	0	0.0652690847134183	0.178782215302154	0.137749720778638	0.021059221875664	0.00228433520818832	0.236619869030562	0	0	0	0.077	0.130515735161324	1.03995081952113
TCGA-D8-A1JS-01A-11R-A13Q-07	0	0.0251881758213887	0.00857796627725877	0.133095523657957	0	0.0580264549756453	0	0.0604766357818764	0.015364532218681	0	0	0	0.00835270660073223	0.386831490224819	0.0557987968755683	0.165808717897748	0.026563750955441	0	0.0559152487128847	0	0	0	0.126	0.0950911423783128	1.07306514874132
TCGA-D8-A27R-01A-11R-A16F-07	0.0415713047431535	0	0.0222783501937057	0.154151294465074	0	0.186547601458961	0.0227023162532866	0.0317768715643467	0.019448029549867	0.0262740060191599	0	0	0.0257248345435662	0.0249714821735168	0.0855149965589657	0.222140038894519	0.0680565315901269	0	0.0688423419917509	0	0	0	0.019	0.217059229223186	0.99343427361743
TCGA-E2-A15S-01A-11R-A115-07	0.0382403720520637	0	0.0147823312799962	0.110212424839647	0	0.0739066048343829	0	0.0113455401391182	0.0393193935218585	0	0	0.0422597472274127	0	0.383266950047912	0.034417982881325	0.145876123299051	0.0223332906003207	0	0.0840392392769116	0	0	0	0.103	0.11017803985583	1.06120541356425
TCGA-A2-A3Y0-01A-11R-A239-07	0.0413541655633456	0	0.0062983487943643	0.219864923064621	0	0.0997221594162306	0.113017006428638	0.0800928742305167	0.0911983191679476	0	0.0159073015091288	0.00361138595255957	0.00502698421245311	0.149100789795556	0.0844964949575121	0.0630192120920808	0.0136510542372432	0.00605204792094913	0.0023056132776917	0	0	0.00528131937916236	0.0610000000000001	0.146931182593893	1.03907697610507
TCGA-A2-A0CL-01A-11R-A115-07	0.0907534626734697	0	0.0130758345138566	0.181001799324292	0	0.312886712042646	0.0632135746785815	0	0.0637218735602622	0	0.0124792607729354	0	0.0130027301971784	0.0511811547241004	0.140588340789031	0.0341472142753372	0	0.00897963874716659	0.0104847233004677	0	0	0.00448368040067482	0.013	0.231257376625837	1.0111590518235
TCGA-D8-A1JJ-01A-31R-A14M-07	0.0109780505833717	0	0.00210463467034915	0.0209699753363111	0	0.138814886536284	0	0.0317411677314238	0.0203512891095716	0.0157315250641719	0	0.000278277099859766	0	0.409381616789535	0.071022194051708	0.190258792761195	0.0402158771991944	0	0.047478031750828	0	0	0.00067368131619653	0.001	0.546234542140148	0.837790385425813
TCGA-BH-A1F8-01A-11R-A13Q-07	0.0773826824069898	0	0.0595435631868306	0.142307673762117	0	0.197433612518993	0.011097268657988	0.0494248382224764	0	0.0157039830022051	0	0.00556813771549582	0	0.0508096043058452	0.0190591396814032	0.199901071185372	0.0200223731195373	0.087011632775596	0.0466237579261538	0	0	0.0181106615329968	0.018	0.218852048097346	0.992850796613802
TCGA-D8-A146-01A-31R-A115-07	0.114236661352478	0	0.0124526670845193	0.0395556464119212	0	0.104057922100193	0	0.0301930104872076	0.0119373805821922	0.00696408498460307	0	0	0	0.330801129078167	0.0676909768329579	0.0963421728152376	0	0	0.185768348270524	0	0	0	0.00700000000000001	0.308931612946928	0.96122419008728
TCGA-E2-A15I-01A-21R-A137-07	0.125954363746223	0	0.016062472452672	0.160104111153564	0	0.22782413677803	0.0180373995122961	0.0417828038171862	0.00937110452792353	0.0114266949107549	0	0	0	0.130090280983941	0.0921578325511171	0.0910220106469115	0.0359477672753412	0	0.0402190216440398	0	0	0	0.017	0.225267065111056	0.99653179119995
TCGA-AR-A2LH-01A-31R-A18M-07	0.164514879431905	0	0.0593783678798455	0.130131197897372	0	0.200798226144629	0.0234624646662736	0	0.0593143184056618	0	0	0.0686880629317213	0.0301367594343672	0.022769605346974	0.0566378442104112	0.0970484112634079	0	0	0.0849388692903784	0	0	0.00218099309705336	0.002	0.383618271357938	0.924662516214232
TCGA-AC-A23H-01A-11R-A157-07	0.0991197116212203	0	0.0117497372728041	0.0126227371223384	0	0.0563957577326685	0	0.0301282128345387	0.0557459411039247	0	0.00134325046200199	0	0	0.515335627989612	0.0695939526555628	0.108704119050348	0	0	0.0392609521549805	0	0	0	0.002	0.428695148232753	0.912719531534172
TCGA-E2-A2P5-01A-11R-A19W-07	0.0396580088968281	0	0.010383568193635	0.141047420042448	0	0.383806403512612	0.0119751385063283	0.0295295683818379	0.00990504290108404	0	0	0	0.00984567634545612	0.0566109614566403	0.126472062462651	0.040561531423481	0.0197845682287969	0	0.120420049648202	0	0	0	0.01	0.261339143168912	0.989188456686192
TCGA-A8-A08G-01A-11R-A00Z-07	0.0189151870731319	0	0.00930757167214653	0.0985753872540248	0	0.108546755903411	0.0180570726197477	0.004213188517551	0.0252330528200551	0	0	0.0111994078768338	0.00454590038314071	0.229729584648289	0.117211285987619	0.212872299433409	0.00599118090351548	0	0.135602124907126	0	0	0	0.003	0.351079425582578	0.940240088547564
TCGA-A2-A04V-01A-21R-A034-07	0.0327987482149047	0	0	0.0420409552410188	0	0.154730264599192	0.0144288422649378	0.015759162823097	0.0113270833431884	0	0	0.0314622908920411	0.00589607313407777	0.325767262987181	0.0492313645929045	0.10611546066353	0.0403031935010852	0	0.170139297742842	0	0	0	0.002	0.399276399625946	0.917977247112242
TCGA-A7-A56D-01A-11R-A27Q-07	0	0.0220372864538557	0.0411631799036455	0.0329277737403049	0	0.0630931937326422	0	0.0404908767657562	0.0195087694803787	0	0	0.0613746297285862	0.0164210917578275	0.357534640520265	0.0151687473610342	0.168594983656143	0	0.0606255070511345	0.101059319848427	0	0	0	0.122	0.097560014204554	1.06266867438431
TCGA-D8-A1JE-01A-11R-A13Q-07	0.00563210695282137	0	0.00255849498669173	0.0598687159872892	0	0.228675680397182	0	0.00978037596361892	0	0.0245320461528986	0	0.00110795571887349	0.0727031281313161	0	0.115879912498397	0.409917808018639	0	0	0.0626326998951663	0	0	0.00671107529710611	0.019	0.209740792952691	1.00443862406992
TCGA-A8-A06Q-01A-11R-A034-07	0.0693420646756797	0	0	0.0600448048509513	0	0.236953650169756	0	0.0398268015529203	0	0	0	0	0.0125078388507739	0.00755716118885023	0.0979971241354804	0.36482217088888	0.00257229120327905	0	0.108376092483429	0	0	0	0.122	0.0976701674261363	1.04501641540236
TCGA-A2-A3XX-01A-21R-A239-07	0.112714750806772	0	0.00570255308697023	0.0401016928621478	0	0.0946090431713996	0.0599285223208401	0.0460718616673195	0.0122464969995596	0.00880874427673068	0.040230445475773	0	0	0.322298117807761	0.115161761019472	0.133921290991241	0	0	0	0	0.00820471951401243	0	0.036	0.167177681732906	1.03022994693784
TCGA-AN-A0FN-01A-11R-A034-07	0.0559962852387736	0	0.00405924686696305	0.107939959655013	0	0.319006830194712	0	0.0674507142730701	0.00295251248601155	0.0733889010437048	0	0.00799067461351084	0	0.100753871610644	0.0810230222541567	0.0878534456946784	0.0344263264346321	0	0.05715820963413	0	0	0	0.016	0.226188962839199	1.00129088719621
TCGA-AR-A5QP-01A-11R-A28M-07	0.0989195398543828	0	0.120828750773694	0.164405175210702	0	0.130224963478959	0.00365024740965502	0.0387828628518153	0.0105749764382361	0	0	0.00266479605524477	0.0191262853679084	0.151717411322028	0.0604142975145797	0.128446629098531	0.00920716258093764	0	0.0567432750272429	0	0.00429362701608323	0	0.005	0.331101396487369	0.947968850658891
TCGA-E2-A1B4-01A-11R-A12P-07	0.05348155013354	0	0.00850293560381307	0.0357927367526542	0	0.234436030310895	0	0.0676476249306751	0.0319049346825741	0.0186974600492296	0	0.0164314404652463	0	0.150736102128552	0.0711630106180308	0.131691368611053	0	0.0276384743541824	0.151876331359555	0	0	0	0.096	0.115891766780194	1.03531907534682
TCGA-E2-A155-01A-11R-A12D-07	0.0845941710031947	0	0.00288725215458449	0.0879258573111089	0	0.160083967842828	0	0.0635485929189303	0.000567983435817045	0	0	0.0297660057322651	0	0.182672730689807	0.106435597237776	0.13583641310522	0	0	0.145681428568468	0	0	0	0.14	0.0896313936164688	1.04797856395492
TCGA-D8-A1XD-01A-11R-A14D-07	0.140702218816538	0	0.168706372650501	0.00994517286159414	0	0.0993496152076666	0.00419573932465687	0.00600351003377138	0.0169149165800565	0	0.00968115580012699	0.00216091329444179	0	0.24217177881574	0.0335561870701081	0.169880796037193	0	0	0.0967316235076056	0	0	0	0.002	0.39564894933687	0.921959628137817
TCGA-BH-A42V-01A-11R-A24H-07	0.096834027957227	0	0.0479582815904604	0.102921833518461	0	0.248064231547331	0	0.0620830750623111	0.038843437960434	0	0	0.0165614972800572	0.00889205709016038	0.15874297744653	0.0570363637324247	0.089077516342693	0.0159291029410217	0	0.057055597530888	0	0	0	0.01	0.249009240489784	0.984807420736105
TCGA-C8-A130-01A-31R-A115-07	0.0750973223644257	0	0.0185033747797352	0.212563915093702	0	0.18446754561661	0.00539250769446059	0.0427643310294358	0.0139246904946894	0	0	0	0	0.0989208814323287	0.0911838118879314	0.176840834334817	0.00569487534548426	0	0.0746459099263799	0	0	0	0.01	0.25887310887793	0.980652964253133
TCGA-D8-A1JD-01A-11R-A13Q-07	0.0277669759535382	0	0.00331428322620123	0.0483763031996114	0	0.228224985971169	0.00221470431448979	0.0494426998484033	0.0369463546571947	0	0.0065397677848249	0	0.0465401622710423	0.00759024056421173	0.109098717487875	0.219800037673026	0.0966289107964806	0	0.102485475347043	0	0	0.0150303809048894	0.0620000000000001	0.146032099994526	1.02059380670816
TCGA-E2-A2P6-01A-11R-A19W-07	0.108104369157186	0	0.00763589165613604	0.0390758119293814	0	0.250527181743997	0	0.049415480873062	0	0	0	0.0153631777145545	0.0772066053421148	0.0119604803355833	0.099596378565779	0.251600970187566	0	0	0.0895136524946402	0	0	0	0.021	0.198944523280592	1.00025077881748
TCGA-C8-A12W-01A-11R-A115-07	0.0245532141011907	0	0.0854244761394833	0.0343124071434986	0	0.127982223718648	0.0104798454853769	0.0186732922710603	0.0209879182280144	0.00367068528213164	0.012079475452879	0	0	0.377498836522955	0.0622770711841338	0.179703163929245	0	0	0.0423573905413832	0	0	0	0.026	0.185091042706498	1.02882501160359
TCGA-BH-A0HQ-01A-11R-A034-07	0.211820010930891	0	0.0438046009006085	0.0230504069942908	0	0.0274737710846531	0	0	0.0547649595152261	0	0.0221268799475518	0	0	0.398227089585993	0.0194221408895773	0.074027196218276	0	0	0.125282943932933	0	0	0	0.001	0.546477479754706	0.838597747505108
TCGA-UU-A93S-01A-21R-A41B-07	0.0312132840744429	0.00684368784765509	0.0246371611096229	0.0466336265442801	0	0.06614336234612	0	0.118567646635648	0.0167241312492764	0	0.00186054175257763	0.0358461384600589	0	0.319711084285112	0.050864593462818	0.129256484936986	0	0.0973976258869793	0.054300631408422	0	0	0	0.599	0.00357140311324031	1.09758771195622
TCGA-A2-A3KC-01A-11R-A213-07	0.0840670232471765	0	0.0427367405565368	0.0343445757509215	0	0.225703546920035	0	0.0201887617840225	0.0200379574148935	0	0	0	0	0.221563606458634	0.0857746845500993	0.204140676861969	0	0	0.0614424264557105	0	0	0	0.01	0.250813952330648	0.984139632336952
TCGA-OL-A66P-01A-11R-A31O-07	0.00200286141304008	0.00545266306257528	0.116501922481985	0.254100881913858	0	0.0512347865041856	0.00978923820226452	0.122337625806534	0.0333332086517952	0.0235789908911047	0	0.0340504287741541	0	0.101232208562631	0.0588897486275779	0.0986372587830162	0.0266983357382646	0	0.0548302687261383	0	0	0.00732957186087605	0.018	0.219257422121436	1.00216024472101
TCGA-D8-A145-01A-11R-A115-07	0.125225758472092	0	0.330458238576195	0.0621162117678335	0	0.0803220157791792	0.00202683853935934	0.028736581834688	0.00195801625833863	0.00604873043913005	0	0.0078507369100128	0	0.106339853332649	0.0391440308566089	0.110036950041405	0.00442783221203968	0	0.0953082049804698	0	0	0	0.001	0.498816337282587	0.872041092035874
TCGA-LL-A73Y-01A-11R-A33J-07	0.0653509069323991	0	0	0.0316864908818625	0	0.140094408867491	0.0180217883892089	0.0673481235325378	0.0567649117018855	0.00349327513421324	0	0.0207459449039864	0	0.327732824738229	0.0327817527447489	0.0597332938908996	0.110914161404293	0.0327324423944093	0.0325996744838354	0	0	0	0.003	0.364759184344505	0.93467211678276
TCGA-EW-A1J5-01A-11R-A13Q-07	0.0497377249202604	0	0.00128780900805718	0.113301444034776	0	0.249247999119075	0.0393123471717513	0.0651035570441673	0.0136915873250254	0	0.00249207861701711	0	0.00628835530050782	0.0522495168807705	0.154906888076609	0.149240942995763	0.00899159232308652	0	0.0941481571831337	0	0	0	0.003	0.354869688743557	0.93884923134456
TCGA-A7-A0DA-01A-31R-A115-07	0	0.0122045391729458	0.00101936172241649	0.056301230251257	0	0.168453669076683	0.0196959883222196	0.0165858821976901	0.0303307888362482	0	0	0	0	0.429173848592347	0.0769312914735764	0.18003389198435	0	0	0.00763830822105676	0	0	0.00163120014920896	0.005	0.324839287352585	0.9691054894471
TCGA-E9-A229-01A-31R-A157-07	0.08599901988155	0	0.00895629840878417	0.00923686272959	0	0.299887790011124	0	0.0245845229413197	0.0169639802263108	0.00654559127092481	0	0	0.0578933770156774	0.0614044987568186	0.0688129814859322	0.256006278301192	0.0028244730275612	0.0133335134740192	0.0875508124691957	0	0	0	0.02	0.20365514908793	0.99791530989951
TCGA-A7-A3IZ-01A-11R-A213-07	0.0555184123020098	0	0.00494403675292316	0.0332772450167237	0	0.114393971188418	0	0.00408022339275005	0.00594600587086544	0	0.00516295555800193	0	0	0.188335952612811	0.0240793728876135	0.247952291808389	0	0	0.309015407562312	0	0	0.00729412504718215	0.00900000000000001	0.284973686715708	0.97336516702825
TCGA-AO-A0JJ-01A-11R-A056-07	0.026314464567317	0	0.0360213346378884	0.179778990259648	0	0.267856284632983	0	0.0359499096096691	0.0246358893516359	0.0226816789939536	0	0.00173890817193724	0.030865646079745	0	0.0881576275118696	0.15059983144676	0.0407112021826585	0	0.0929402060073878	0	0	0.00174802654654741	0.091	0.118702106472009	1.04298073623835
TCGA-E9-A3X8-01A-31R-A22U-07	0.0231622633262111	0	0.189862308121054	0.367496852569897	0	0.0348642860842208	0	0.0372955328101035	0.0745474613359596	0	0	0.0294659216256183	0.0106988320035613	0.025318342024974	0.075619610079801	0.0746790624107915	0.00421173782608321	0	0.0527777897817247	0	0	0	0.004	0.343718319883078	0.954385443327132
TCGA-AO-A1KR-01A-12R-A144-07	0.014998641739889	0	0.00936849905831521	0.297697190960714	0	0.0994307708858475	0.10158046752848	0.0886937008186321	0.0271954796268518	0	0	0.0620534882864241	0	0.0368324696486141	0.137961363213415	0.0648469600239022	0.00394817067756076	0.00719035991754871	0.0482024376138051	0	0	0	0.053	0.152992341397709	1.05206394012023
TCGA-A8-A08Z-01A-21R-A00Z-07	0.0198086753621505	0	0.00515017086839011	0.0176855602703913	0	0.181979927403587	0	0.0110569147006474	0.0152654714094259	0	0	0	0.0639171579680877	0.40819049749585	0.0399362803636978	0.175190198441144	0.00534199451614452	0	0.0564771512004833	0	0	0	0.002	0.452057507043841	0.894111832190563
TCGA-E9-A1R3-01A-31R-A14M-07	0.0185528127113824	0	0	0.0132097784993516	0	0.146562649852069	0.0178010721159566	0.022860166710467	0.0163227650837261	0.00394634331365916	0.000952432198830959	0	0	0.278365065314981	0.130801662327586	0.165984416985961	0.128791399344476	0	0.0474054741543411	0	0	0.0084439613872117	0.003	0.372800257399406	0.932994489554856
TCGA-AC-A23C-01A-12R-A169-07	0.0539394772028271	0	0.0622313532425432	0.139394542063579	0	0.204604568864592	0.0163003730432215	0.0518473711316988	0.010772597969465	0	0	0	0.0160613615392827	0.0479018867144664	0.136762024202722	0.175589365365921	0.0136128002869878	0.0101744703487262	0.0601309606059155	0	0	0.000676847418051621	0.01	0.240574700013846	0.988476495721386
TCGA-D8-A27W-01A-11R-A16F-07	0.0694840727398357	0	0.195202296157797	0.101248433925519	0	0.109177286063858	0.0255135384870937	0.0126978978719545	0.0217366535211242	0	0	0.00117848318146869	0	0.10784163013378	0.0737371839026475	0.183901412655079	0.0271028849369375	0	0.0693164626793384	0	0	0.00186176374356743	0.002	0.398284420423895	0.917975606833404
TCGA-AC-A3YI-01A-21R-A239-07	0.0636180411102274	0	0.0278080172257569	0.0565644028104775	0	0.0490358003034336	0.00129620973851946	0.0132857617875525	0.0146781786208459	0	0	0.0109597294561921	0.00156079965170617	0.519441364290993	0.0411558847514804	0.076611217630953	0	0.0178276892544481	0.0931245240590698	0.0130323793083446	0	0	0.01	0.241207443921944	1.01848972287317
TCGA-AO-A126-01A-11R-A10J-07	0.0613295775157359	0	0.00645251503986986	0.104168976257749	0	0.333304068904997	0	0.0742887957534609	0.0142063765975293	0	0	0.00547816490812407	0.00315514371323824	0	0.0767224517547105	0.187711007578994	0	0	0.133182921975592	0	0	0	0.022	0.197154845170727	1.01100854004674
TCGA-D8-A1XJ-01A-11R-A14M-07	0.0467487507035403	0	0.0112725812229229	0.022014033506567	0	0.1390306226886	0	0.0407557904906787	0.0395589787995578	0	0.00602544240420666	0	0	0.293654750369484	0.0715388414390958	0.279412499084935	0	0	0.0408269417379288	0	0	0.00916076755248389	0.383	0.0312290715615989	1.09412588341961
TCGA-A8-A08O-01A-21R-A056-07	0.156169908086699	0	0.113293438171583	0.0562888751916124	0	0.229217255488619	0	0.0396295271113473	0.00703815389077922	0	0	0.0273038567680417	0.0102879402824473	0.0277563243927236	0.0698379432258782	0.154197305961574	0.0183972136701538	0	0.0905822577585409	0	0	0	0.003	0.35844718466814	0.935745109595389
TCGA-E9-A1RI-01A-11R-A169-07	0.0711671997778228	0	0.0309335446806493	0.040446538301176	0	0.220321126819942	0.00530246714357576	0.0165275126522105	0.0074420062743598	0.00157498373590891	0.00967621771171721	0	0	0.275371886452613	0.049632029950868	0.213134519228467	0	0	0.0584447357235413	0	0	2.52315471484928e-05	0.022	0.198114612775455	1.0104586376032
TCGA-BH-A1FN-01A-11R-A13Q-07	0.0456930201175971	0	0.00796525655068598	0.00515997723388447	0	0.0821374864353446	0.00969084620729203	0.0840733174879572	0.00143853077117221	0	0.0261607492620398	0	0	0.517265958839188	0.0884966979324496	0.10191521947449	0	0	0.0134616642465171	0	0	0.0165412754413822	0.002	0.413448891688305	0.923061612924788
TCGA-AN-A0XT-01A-11R-A109-07	0.111616983917433	0	0.0101441319924759	0.128345244821532	0	0.214705821099807	0	0.0202526378762369	0.00263681532431717	0	0	0	0.0397983567737225	0.075406379500449	0.100529848142804	0.1302887589336	0.000898013458281566	0	0.164794841906955	0.000582166252386182	0	0	0.019	0.213323227944953	0.99551994489251
TCGA-A1-A0SG-01A-11R-A144-07	0.257313973686888	0	0.00250242891818448	0.0290149542293346	0	0.204596976850789	0.00956183427579956	0	0.00735372378551544	0.0200027547551122	0	0	0	0.0443265303650929	0.0782009401834976	0.175112323109235	0.0245052504200667	0	0.147508309420484	0	0	0	0.002	0.434769778363841	0.899817951654017
TCGA-AR-A24Z-01A-11R-A169-07	0.0432399290565189	0	0.00521136977879196	0.0309396117099437	0	0.113732453736639	0	0.0485250588702166	0.016042306571777	0.0131242171858686	0	0	0	0.339503034027367	0.0374561880882189	0.32943172296667	0	0	0.0218572778314704	0	0	0.000936830176517959	0.011	0.238045432091572	1.01038459260518
TCGA-AR-A0TY-01A-12R-A115-07	0.0771120922841043	0	0.0661896349146982	0.0560816850944799	0	0.0867928736880081	0.00933037881974512	0.0320180069822083	0.0174920077340397	0	0	0.0112082053515854	0	0.266724533672926	0.0412451285225166	0.21927686435777	0	0	0.116528588577918	0	0	0	0.001	0.532774681048621	0.851376993507664
TCGA-BH-A0BM-01A-11R-A056-07	0.109971425981876	0	0.0395164625604034	0.0666807973131533	0	0.311123933680563	0	0.0557101725114999	0.0235897115680547	0.00957644227275563	0	0.0556363906794992	0	0.0289797191554833	0.0408074162599255	0.149474611502473	0.0120619309906051	0.0197266649795644	0.0724554047819615	0	0	0.00468891576218164	0.019	0.212419462165884	1.00144219159058
TCGA-A1-A0SQ-01A-21R-A144-07	0.139130701198512	0	0.104995444005974	0.0583061852099189	0	0.193697607354526	0	0.0366017659947424	0	0	0	0.0139603844263731	0.0702222935949216	0.0117093092554165	0.0658758114686087	0.187480406773137	0.0282302435687647	0	0.0885342351621801	0	0	0.00125561198692492	0.164	0.07863890103723	1.04940666981678
TCGA-E2-A1B5-01A-21R-A12P-07	0.0651123237196275	0.0260802436604459	0.0617490657435256	0.177265269537309	0	0.227296174860275	0.0302522799790621	0.039645720813445	0.0765529928184865	0	0	0.0326774153570556	0	0.054537526667673	0.0684967786022851	0.0651160814257502	0	0.0161862592709644	0.0590318675440949	0	0	0	0.003	0.369248128687592	0.933606430309008
TCGA-A8-A09E-01A-11R-A00Z-07	0.0356640939029768	0	0	0.0743557240231783	0	0.124145206424843	0	0	0.0246290567234834	0	0	0.00530917233815371	0.00931134031073106	0.206703003436544	0.119167755254531	0.16847450518559	0.0225315367738081	0	0.209708605626161	0	0	0	0.078	0.129808764312554	1.03731319467614
TCGA-E2-A14Q-01A-11R-A12D-07	0.0520932480327661	0	0.0159704970554788	0.20054058045449	0	0.334083043761573	0.0257673352950946	0.00644691650940119	0	0	0	0	0	0.0116562896069832	0.143715847412795	0.10390282940607	0.0282433851692258	0	0.0775800272961237	0	0	0	0.026	0.184938461729727	1.02635544747948
TCGA-A8-A07P-01A-11R-A00Z-07	0.0447071531954142	0	0	0.0396234561795119	0	0.15851332762338	0.03753472721766	0.010171074532748	0	0	0	0.00328410717713392	0.0792287891835233	0	0.0515022719163199	0.26000252676913	0.0319366549076917	0.0204740896696061	0.26302182162788	0	0	0	0.003	0.366347470313619	0.930707569728404
TCGA-A8-A09Q-01A-11R-A00Z-07	0.0540978864514293	0.00403842445642832	0.00647476463964615	0.048294293792481	0	0.301401350991919	0.0396523882374597	0.028889550151554	0.0154861172419153	0	0	0	0.010863043128956	0.105561550133617	0.0645184287034831	0.216653187140701	0.00976464426079039	0	0.0865502477527752	0	0	0.00775412291684453	0.27	0.0493396948060843	1.06077135738878
TCGA-BH-A201-01A-11R-A14M-07	0.0850897925896307	0	0.0169685039764531	0.0398313857330803	0	0.0347163791391397	0.00930661030519061	0.0504154046962127	0	0	0.00641168328760971	0	0	0.578151596350978	0.041576884040998	0.0802193867286507	0	0	0.0573123731520569	0	0	0	0.005	0.324967838085933	0.981966591948772
TCGA-D8-A73U-01A-11R-A33J-07	0	0.0150139223581844	0.0345649785316277	0.271433969779467	0	0.226929261268645	0.00195562614120229	0.0437569002210867	0.0183335665407765	0	0	0.0153350996883599	0.00332184659302533	0.135354791469869	0.0705159983314631	0.118150428966485	0.000775622609794948	0	0.0445579875000143	0	0	0	0.097	0.114292182751796	1.05664432716385
TCGA-UL-AAZ6-01A-11R-A41B-07	0	0.0348663014599014	0	0.0136940190313296	0	0.172887029920419	0	0.0275582625382268	0.0487509085801126	0	0.00289923957057554	0.00796342457268974	0	0.328695206461619	0.0281104277966909	0.2480628679859	0.00312205930526028	0	0.0833902527772748	0	0	0	0.032	0.170157692433428	1.03332269132428
TCGA-A8-A07S-01A-11R-A034-07	0.0142395273417831	0	0.00580860771797509	0.0169813980597216	0	0.141063619363245	0	0.0459122826563733	0.0273096131443582	0	0	0.015399862424678	0	0.272579099535164	0.0520796815467085	0.302319435505557	0.00424729527426723	0	0.0939688736731506	0	0	0.00809070375701912	0.017	0.224333391933622	1.00471554134468
TCGA-AO-A03M-01B-11R-A10J-07	0.107050948534814	0	0.0886922858947643	0.0878923581403884	0	0.220012792781664	0.0365350295663611	0.0385527217042208	0.0142337438662611	0.0231999832413831	0	0.00758549035640432	0.00114748525626499	0.0588141161195978	0.126868037529311	0.10594951506808	0.00866708245862206	0	0.0747984094818643	0	0	0	0.002	0.438325827784977	0.897956981218979
TCGA-AN-A0AL-01A-11R-A00Z-07	0.136638834028822	0	0.06563634087134	0.0286302219752335	0	0.253122116531036	0.0265545761883115	0.0585447084182918	0.0177652149871754	0	0.0120777065291431	0	0	0.186154206984551	0.0476680356287536	0.0783401676899103	0	0.0478639178504839	0.0410039523169481	0	0	0	0.00900000000000001	0.280828562638592	0.970034078152463
TCGA-BH-A0DX-01A-11R-A115-07	0.0205379403818998	0	0.000130468927680923	0.0333282544761527	0	0.0676081887664524	0	0.0151718886389094	0.00104732366979587	0.0125971543507219	0	0.00437960450415083	0	0.573982685806743	0.0531547466742233	0.148225009815605	0.00202950332866287	0	0.0678072306590022	0	0	0	0	0.656025301471323	0.756230728205183
TCGA-AR-A24V-01A-21R-A169-07	0.057653036761004	0	0.01795772862579	0.0282628781281727	0	0.11052842983463	0.00412333002268393	0.0216406216645319	0.0140077142234904	0	0.00160614694087326	0	0	0.278706185452262	0.0404193810672236	0.271123573545155	0	0	0.142358031051528	0	0	0.0116129426826564	0.002	0.399864810047518	0.918231562566676
TCGA-A1-A0SI-01A-11R-A144-07	0.0672326233611142	0	0.052502011469599	0.183057764277667	0	0.106544694128185	0.0339871695302352	0.0485741401135714	0.0270464083313646	0	0	0	0	0.233753462459231	0.061284377793596	0.108847110607439	0	0	0.0771702379279984	0	0	0	0.00900000000000001	0.283122291090665	0.96883698005229
TCGA-E9-A249-01A-11R-A169-07	0.0677678839214672	0	0.00158205172230599	0.0732435341009985	0	0.174983252412048	0	0.110425093930591	0.0068651648221916	0.00460439700536822	0	0.016650026448828	0	0.250688238221409	0.0932239221356972	0.139611832998753	0.0181743248753647	0	0.0399988194484185	0	0	0.00218145795655878	0.107	0.108212845807076	1.04951117516625
TCGA-EW-A424-01A-11R-A24H-07	0.189074725308848	0	0.259811228154868	0.0521972554981922	0	0.0554947222441511	0	0.0529230182860391	0	0	0.00641925155764026	0.00202025714526137	0.0661506800848065	0.0322470597883368	0.0358584240029552	0.0975393831441015	0.00897910133331361	0	0.141284893451487	0	0	0	0.002	0.456054780472984	0.894798544345991
TCGA-E9-A3Q9-01A-11R-A21T-07	0.0781936784729462	0	0.0568874909010107	0.143952150552251	0	0.177646509473247	0	0.0343187792529573	0	0	0	0.0391844328010707	0.140273700454657	0	0.0384417206068239	0.236857255727702	0.00364399694027185	0	0.0506002848170624	0	0	0	0.00900000000000001	0.27129884735673	0.970789675387908
TCGA-AO-A0J5-01A-11R-A034-07	0.111593541841625	0	0.0122218225109261	0.100477061327464	0	0.200228303755772	0	0.0181667551016772	0.0120790613894302	0	0	0.0103986613827884	0.0201015288439161	0.213050806184903	0.0316825058029356	0.16582639428093	0	0	0.104173557577631	0	0	0	0.018	0.220365203892014	0.994445017992098
TCGA-E2-A1IH-01A-11R-A13Q-07	0.0434600413264188	0.0173377180879944	0	0.176797214282468	0	0.193448453307866	0.00764142591123158	0.0424354902157392	0.00517441645390739	0.0596480642671794	0	0.0288589074290972	0	0.218676173481768	0.0409225563701951	0.0917851259108005	0.0330997511170609	0.0129392069633364	0.0277754548749368	0	0	0	0.051	0.154670158617229	1.03289466791168
TCGA-A8-A09T-01A-11R-A00Z-07	0.0114525489867641	0	0.0030597324694901	0.0631807363892114	0	0.178240706533832	0	0.0172946269548546	0.00168830483685908	0	0	0.0310168389292694	0.126485177928148	0.101629945440488	0.0911117573332866	0.330164989068358	0.0184546117461054	0	0	0.00230899047760258	0.00250523369354544	0.0214057992121854	0.02	0.204214047777843	1.0076344339382
TCGA-BH-A0HU-01A-11R-A034-07	0.0497687336561421	0	0.00652173930841633	0.179590434743224	0	0.16045727734223	0.0183321917035215	0.0538462515255081	0.0333968096372428	0	0	0.0315656494806149	0.0079178405443807	0.168658910283773	0.083985635721763	0.10654919498132	0.0235252580074205	0.0229234340744182	0.0529606389900247	0	0	0	0.018	0.21892593872814	0.998881742718174
TCGA-A8-A0A9-01A-11R-A00Z-07	0	0	0	0.142168319296035	0	0.107526642719362	0	0.0349193635078384	0.0285667601837613	0	0	0	0	0.384716351431154	0.112455278357215	0.100233425559608	0.00756484434555449	0	0.0818490145994731	0	0	0	0.003	0.353703928314987	0.946605332991681
TCGA-E9-A5UO-01A-11R-A28M-07	0.00672822170877031	0	0	0.0630855522188444	0	0	0	0.0438435561739862	0.0290817151036072	0	0.0336674919979977	0.0168326754138474	0.0858508420074414	0.265688924068116	0.00381469924795414	0.396532892959496	0	0.00817669113993238	0.0418554192466614	0	0	0.00484131871334624	0.00900000000000001	0.298038652099587	0.977769010864563
TCGA-D8-A1X5-01A-11R-A14D-07	0.0181072828459561	0	0.0335105806295698	0.0657893960620175	0	0.192466235862732	0.0128771387813425	0.0552956286155574	0.00470514761213805	0	0.00717363236730182	0	0.172231516109392	0.0369054997375106	0.108040947356216	0.235258703542552	0.0014950250521095	0	0.0455268830414088	0	0	0.0106163823841955	0.099	0.112494466565685	1.03624660961078
TCGA-D8-A27P-01A-11R-A16F-07	0.0483666600971149	0	0.00415148739167835	0.0580607812231708	0	0.0866362032025381	0	0.0473636933136479	0.0143720061508372	0	0.0041783496777156	0	0	0.395831680439215	0.0270195423225541	0.15157844719986	0.0392304522957119	0	0.123210696685955	0	0	0	0.02	0.207483959436035	1.01834926464781
TCGA-C8-A26Z-01A-11R-A16F-07	0.145281760921905	0	0.0943127725379606	0.0631307781969705	0	0.0917736078781001	0	0.0408118515791139	0	0	0	0.0279488640393037	0	0.00159774208706361	0.118333679771391	0.220420462553236	0.0768491970137779	0	0.0962679030013398	0.0133277631466507	0	0.00994361727318633	0.00700000000000001	0.308426158753731	0.956870192434578
TCGA-E2-A14P-01A-31R-A12D-07	0.0984862008851816	0	0.00531042797929052	0.128462143888166	0	0.20606209850107	0.0270389622536113	0.0488877293691147	0.0116894663155737	0	0	0	0.00299225313176372	0.155279673909665	0.144391893660746	0.104546260331336	0.00423514005986264	0	0.0626177497146183	0	0	0	0.045	0.159502040632926	1.02686562632856
TCGA-E2-A15K-01A-11R-A12P-07	0.132364227807432	0	0.00301516021976063	0.0601359747218668	0	0.295018087357384	0.0188028740662919	0.049265991106033	0.0267577202507453	0.00874023461763685	0.019047300189884	0	0	0.169048049776094	0.0800806639602181	0.0898922668374837	0.0103323825042896	0	0.0374990665848795	0	0	0	0.015	0.228939024904206	0.995245593204436
TCGA-D8-A140-01A-11R-A115-07	0.0462201907895327	0	0.101613313453033	0.137871147496837	0	0.186515104208359	0.00115427866712931	0.0566556892590143	0.0375900065603127	0.0122322993424055	0	0.0140149393431082	0	0.0997823986444685	0.0910878582932599	0.149346576830865	0	0	0.0659161971116736	0	0	0	0.00900000000000001	0.271920497589515	0.974534248430989
TCGA-B6-A0RM-01A-11R-A084-07	0.0527913221986908	0	0.00715038640459295	0.0635223250227195	0	0.265789662083575	0	0.0253560295449079	0.0133753751593775	0	0	0.00935824546267141	0	0	0.0773332872905365	0.0890259051107011	0.111516615891647	0	0.284780845830581	0	0	0	0.028	0.178846439781509	1.01285663845804
TCGA-A8-A09V-01A-11R-A034-07	0.0774845911263844	0	0.0744140587437121	0.00125788481270346	0	0.121081156929165	0	0.00179996842056752	0	0	0.0244464892940379	0	0.134910124523563	0	0.0554118742532826	0.32718634787036	0	0	0.182007504026223	0	0	0	0.019	0.217076279141149	0.993230735745977
TCGA-AC-A2FB-01A-11R-A17B-07	0.0974827226776686	0	0.00218571340035809	0.202363605603858	0	0.305020378597262	0.103768589662837	0.0301625267551492	0	0.013066476965355	0	0	0.0075218570869417	0.0277840251670311	0.0897223769495307	0.0490665089431118	0.00261159835319011	0.00254318326709725	0.0667004365706094	0	0	0	0.002	0.422087084875809	0.907885648259211
TCGA-A7-A13D-01A-13R-A277-07	0.0329137908123702	0	0	0	0	0.00701685529855903	0	0.0242801078454996	0.0116472972452821	0.00644955056349827	0.0112404718799819	0	0	0.842092273794716	0	0.0265522155731966	0	0.037399450427697	0.00040798655919891	0	0	0	0.002	0.428376192150848	0.973798494242509
TCGA-A2-A04X-01A-21R-A034-07	0.0399546121915138	0	0.0440548977371577	0.114721461654155	0	0.145998673022486	0.00256232477281126	0.0468034476040882	0.0582617606277649	0.0110031329657823	0	0.0502832876475105	0.0011550032884299	0.106570969569469	0.153800754577203	0.115657950833723	0	0.0182177745126517	0.0909539489952539	0	0	0	0.047	0.158299803468562	1.02763581537031
TCGA-A8-A09X-01A-11R-A00Z-07	0.0479043855890931	0	0.0229964518231505	0.12747915110635	0	0.254020970684703	0.0191968788666254	0.0144511358239214	0.0288585799065029	0.0192865801502518	0	0.0302664671557492	0.0111200502613663	0.0352753867379143	0.0996331154053794	0.15038433670447	0.0248921573671153	0	0.114234352417408	0	0	0	0.042	0.16123783762548	1.02042697833544
TCGA-A8-A08B-01A-11R-A00Z-07	0.0716590536457154	0	0.0612771101940487	0.105753869865228	0	0.153641416595529	0	0.0418459080081105	0.00986246190169868	0	0	0.0755234448214238	0.000593242259889999	0.172892177648059	0.108755167577609	0.0438501803719416	0	6.95193073298393e-05	0.154276447803417	0	0	0	0.00900000000000001	0.272472234778028	0.973712945754417
TCGA-OL-A5RY-01A-21R-A28M-07	0.171518726036806	0	0.10041737946292	0.13573495295541	0	0.140009499866967	0.0352846781599597	0.0533351598666639	0.00728632382549552	0.00549943460691594	0	0.0157518122255607	0.000455386309046912	0.0473010372576709	0.0713410292307961	0.119817388983871	0.0500018189665081	0	0.0462453722454074	0	0	0	0.003	0.373613785549273	0.928974662086595
TCGA-E2-A1IL-01A-11R-A14D-07	0.144505660515426	0	0.0716443992958455	0.0432586597160966	0	0.111788505383615	0.000786016966291365	0.0512963740179895	0	0.0319726591979549	0	0.00466912723143579	0	0.188324712980254	0.0951783950418078	0.171521525936446	0.00877699143002469	0	0.0746737872542894	0	0	0.00160318503252375	0.012	0.234188019358763	0.990141478928669
TCGA-AR-A1AW-01A-21R-A12P-07	0.11143634995804	0	0.0667983052939153	0.164210103405713	0	0.142120275201333	0.0806356093522791	0.0354897190730166	0.0288340537819998	0.0110621461342873	0.000490719946946632	0	0	0.168196289217862	0.0830988382879231	0.0934807316807309	0	0	0.0141468586659525	0	0	0	0.00900000000000001	0.285889824927173	0.969106821586338
TCGA-BH-A0B8-01A-21R-A056-07	0.0757328660967309	0	0.0063663463595965	0.11105329153823	0	0.231540321147185	0.0012910797719203	0.021582470100785	0.0144050998204881	0	0	0.00243970772942439	0.0610100106378885	0	0.0786330857252577	0.195811857889383	0.0466367485395767	0	0.15335742553167	0	0	0.000139689111863963	0.045	0.159318817468722	1.01402826659404
TCGA-BH-A1ES-06A-12R-A24H-07	0	0	0.00292950374498568	0	0	0.329711375197921	0	0	0	0	0.0459295407860372	0	0.266030141133381	0.0682761261955471	0.0259951988007801	0.176039052998898	0	0.0186499293152916	0.0392231612775172	0	0	0.0272159705496411	0.816	-0.0179798694970361	1.09363518943643
TCGA-AO-A0JD-01A-11R-A056-07	0.0493761750686679	0	0.00240918063788495	0.108504257491981	0	0.189596801520292	0.0454025237110258	0.0717481515535094	0.0294619421682422	0	0	0	0.0175744075929108	0.106401859421235	0.122212627929459	0.134944773164716	0.0810356511144973	0	0.0413316486255782	0	0	0	0.024	0.19126857791567	1.00758551219688
TCGA-C8-A12U-01A-11R-A115-07	0.0357100959198483	0	0.000531483580369977	0.261756880482807	0	0.089278946270161	0.107778741838858	0.0335736945123368	0	0	0	0.0231736432734257	0.0135055790102349	0.0606149683431607	0.113791416246747	0.101195595611452	0.0334349881669766	0	0.125653966743622	0	0	0	0.017	0.222580444534486	0.995678970022484
TCGA-JL-A3YW-01A-12R-A239-07	0.0164114414130049	0	0.00279145147562932	0.0616175623011332	0	0.150261525768138	0.0144537148284562	0.0422529582367235	0.0457920138208275	0	0	0	0	0.388362486685694	0.105197198206926	0.148376139156071	0.0122458266683181	0	0.0122376814390787	0	0	0	0.01	0.240681550976886	1.00787269797792
TCGA-A8-A099-01A-11R-A00Z-07	0.0134916231707702	0	0.00344955090174022	0.0387909119520393	0	0.353073709544901	0.00237948958218936	0.0305370813399196	0.0332886218208311	0	0	0.025637792688118	0.0091012671853814	0.0318804865818291	0.082692603784595	0.267985288328971	0.052913366272511	0	0.0547782068462039	0	0	0	0.111	0.104441267368616	1.04705905491034
TCGA-AR-A0U3-01A-11R-A109-07	0.0776951077903045	0	0.00358482494450823	0.0976738132444019	0	0.0986031714882311	0.0275688028196915	0.0168730901175608	0.0395663609356721	0	0	0	0	0.368711860863676	0.124759315937405	0.0811524342810916	0.0213729130380707	0	0.042438304539387	0	0	0	0.004	0.348907015872511	0.946397013296962
TCGA-AN-A0FY-01A-11R-A034-07	0.0363001903319559	0	0	0.0592686965680456	0	0.130110297369563	0.0101791788229005	0.046935139851731	0.016307988514006	0	0	0.0110438477787581	0	0.348903789913657	0.110873562127062	0.17486105042068	0.00942980410429954	0	0.0457864541973413	0	0	0	0.016	0.228167980975716	1.00804681426219
TCGA-BH-A0C1-01B-11R-A12D-07	0.0525229422295965	0	0.00955357969835572	0.226516061520673	0	0.313676137906478	0.0228483298610963	0.0278157752463811	0.000305245371954591	0	0	0	0.00446522585264618	0.00851212126148152	0.0827436259052686	0.112152948557213	0.0619525344523298	0.0269205779543021	0.0469527615371019	0	0	0.00306213264512152	0.011	0.239214510438145	0.997655254363449
TCGA-EW-A1OV-01A-11R-A144-07	0.0712582137979448	0.0198092866188087	0.0306066810099361	0.232949856161227	0	0.158452266019717	0.0496502854122673	0.042372320478011	0.049433332887106	0.0159908980410659	0	0.000479069557950043	0.000861125165814681	0.123069914953269	0.0825780241727689	0.0849786276244663	0.000912728670758924	0	0.0365973694288885	0	0	0	0.00900000000000001	0.284163644825618	0.972965052623292
TCGA-A2-A1G4-01A-11R-A13Q-07	0.0872638319795215	0	0.0767376202552398	0.107087514120128	0	0.219500471912716	0	0.0767506807340789	7.62497132273959e-05	0	0	0.00986188775951046	0.0572354446989456	0.031050798379255	0.0717521161103167	0.176767421968627	0.0106455577166659	0	0.0710729808767947	0	0	0.0041974237749729	0.011	0.238808908018627	0.98514620630438
TCGA-B6-A0X0-01A-21R-A115-07	0.0574311403781122	0	0.00706293018098408	0.151612277718177	0	0.19539408437262	0	0.0590255011435552	0.0424002652341424	0	0	0.0435060872628021	0.00700462479384896	0.102653187099165	0.108138737943341	0.0923131589243876	0.0845346117341646	0	0.0489233932146992	0	0	0	0.386	0.0305711647961994	1.07818221899859
TCGA-E9-A2JS-01A-11R-A180-07	0.00759419300703443	0	0.00143107338685861	0.110526497090338	0	0.127457986424789	0	0.046176072794902	0.0265878049388894	0	0	0.0199103322767578	0	0.180925365642812	0.125754654682436	0.20176796076758	0	0	0.147120178588739	0	0	0.0047478803988644	0.01	0.246512131080217	0.98734298906636
TCGA-E2-A14T-01A-11R-A115-07	0.0456757398745955	0	0.0149327502841382	0.0384454510749858	0	0.0939162121316554	0	0.0145619859422237	0.00708811215482929	0.00729074215742779	0	0	0	0.604339565264392	0.0389755477641036	0.0896197565324783	0	0	0.04515413681917	0	0	0	0	0.633860413294777	0.774085159755557
TCGA-D8-A1JP-01A-11R-A13Q-07	0.0300220295443925	0	0.00626180517013424	0.141530850908608	0	0.155957101909022	0.00111000763657085	0.0326884449188559	0.0294526055990047	0	0.000770632985575001	0	0.0458222761399085	0.152026157408524	0.0706501459224394	0.286583228980611	0.0100817852868392	0	0.0370429275895151	0	0	0	0.013	0.230079130954478	0.993644061397221
TCGA-E9-A1NE-01A-21R-A14M-07	0.0971007365666993	0	0	0.305313593417606	0	0.250552575142377	0.0621885068703017	0.0351982476766582	0.0111994399217432	0.0375622931938362	0	0.00414965371900913	0.005095028355156	0.0159830830582417	0.0673978260398927	0.0625107506845335	0.0124827484345373	0.00134108486074333	0.0319244320586649	0	0	0	0.00900000000000001	0.272804102425192	0.993669828861437
TCGA-AN-A0FL-01A-11R-A034-07	0.057333735900007	0	0.00715177962651662	0.0118708035265209	0	0.205870874117435	0	0.0344569660922884	0	0	0	0.00771472617274898	0.0157031332222387	0.389813602312281	0.0632316143422332	0.170538731456614	0	0.021562022685415	0.0147520105457015	0	0	0	0.005	0.327379782555754	0.961052268731862
TCGA-GM-A3NW-01A-21R-A22K-07	0.0556188357896269	0	0.00363077108476055	0.0679112545454142	0	0.296025346181518	0.0103566586883838	0.0243098640546091	0.0110627208424321	0.00310580513324516	0	0.0165061626240294	0.00405258006456567	0	0.104676759964221	0.131287261841694	0.0875083413776832	0.000123141804109557	0.183824496003708	0	0	0	0.026	0.1850145921138	1.00807749817499
TCGA-B6-A0I5-01A-11R-A034-07	0.184974780850613	0	0.052028954463295	0.094579959882708	0	0.142242568529756	0.0262823376451626	0.0505827051886395	0.011493472728135	0	0	0	0	0.214191687233228	0.0503865425692793	0.110409006140917	0.0378110644484057	0	0.025016920319861	0	0	0	0.093	0.116978840820753	1.04222350140075
TCGA-D8-A1JA-01A-11R-A13Q-07	0.0124524689138463	0	0	0.0960416945272127	0	0.17292794233701	0	0	0	0	0	0	0.0609975605052149	0	0.07146007322387	0.260084939341466	0	0.246921643680952	0.075720147749878	0	0	0.00339352972055015	0.022	0.196372450615497	1.01439620396466
TCGA-E9-A3QA-01A-61R-A22K-07	0.0305770874371701	0.0142393884011345	0.0191608705957369	0.0840181760898746	0	0.124687572119354	0.071553982261002	0.0518294518837813	0.0567299122399959	0	0	0.022044482674238	0.000433859502125933	0.208784929769222	0.192044820113003	0.051705350501332	0.00814440795411435	0.0466019517587239	0.0174437566991922	0	0	0	0.01	0.251158463262399	0.99596813765236
TCGA-E9-A1RB-01A-11R-A157-07	0.0315251056855255	0	0.000165531526829286	0.0311252407103713	0	0.0738281112763592	0	0.0703043956625094	0.0173593035380047	0	0	0	0	0.501966387491665	0.0634870309439644	0.157899448250214	0.0390407629035006	0	0.0051565265030775	0.006241510845617	0	0.00190064466236186	0.002	0.478412666846084	0.883453984344
TCGA-C8-A1HJ-01A-11R-A13Q-07	0.101587264713092	0	0.025261508980772	0.111312887764509	0	0.144182203919208	0.0916769543140322	0.0362867652280605	0	0.0224267086847635	0.0319148047957993	0	0	0.108792874297821	0.177447896397968	0.0815925550007405	0	0.0401931900478309	0.0273243858554033	0	0	0	0.01	0.262687700655723	0.984619659543565
TCGA-AR-A250-01A-31R-A169-07	0.0288096041192415	0	0.00526108806074527	0.0443747760790482	0	0.2691753019181	0.0104454352925454	0.0415108642841609	0.0219377262104588	0	0.000836243510465601	0	0	0.251449839431089	0.074945480684378	0.21039238661816	0	0	0.0408612537916077	0	0	0	0.00900000000000001	0.270722081592344	0.980184520023421
TCGA-E9-A6HE-01A-11R-A31O-07	0.0402543662829077	0	0.033715225848579	0.099168186561317	0	0.147356519381964	0	0.100404992318929	0.033339091761158	0	0	0.0413078934010942	0.0253053659041139	0.149081712337751	0.0500544024447816	0.166412661622814	0	0.0241631878649554	0.0771442148585326	0	0	0.0122921794111024	0.01	0.24780565333982	0.981206009710166
TCGA-D8-A1X6-01A-11R-A14M-07	0	0	1.79433131074986e-05	0.045718271086321	0	0.0928387586280856	0	0.0470656509901976	0	0.00502662640722433	0	0.0265181205899194	0.113300425876577	0.104773942039067	0.0286334156627782	0.476768020025249	0	0	0.0518624458110517	0	0.0074763795704223	0	0.011	0.237353201203263	0.999304135798789
TCGA-E9-A1NG-01A-21R-A14M-07	0.0227995680796134	0	0	0.0231712013646596	0	0.141671927361081	0	0.00276790247262852	0.0171954749811915	0	0	0.0127509155349308	0.0301546818958327	0.177637911831428	0.0279775895298217	0.368074203476148	0.0604121822251077	0.00128131344908932	0.101967687250753	0	0	0.0121374405477153	0	0.596136521216457	0.815451810103609
TCGA-3C-AAAU-01A-11R-A41B-07	0.18282226446948	0	0.119791512510262	0.0287025229346885	0	0.0360711753777076	0	0.0258439773296773	0.0444061650369183	0	0	0.011255477112303	0	0.206451859589558	0.0404387500100224	0.248204876365166	0.00523865468894058	0	0.0420171078583406	0	0	0.00875565671693637	0.003	0.355640111820191	0.941612140601019
TCGA-D8-A1X7-01A-11R-A14M-07	0.0884162852626147	0	0	0.0170514019038373	0	0.151706272340043	0.0132247211435445	0.047351383458794	0.0133372440534632	0.0110847919488044	0	0	0	0.272943979277966	0.0505753277511168	0.263597895356039	0	0	0.0613905626745797	0	0	0.00932013482919843	0.003	0.366556687326671	0.93417387310429
TCGA-D8-A27H-01A-11R-A16F-07	0.0680209905283806	0	0.00213509646935255	0.0568523250363545	0	0.147701903347682	0.0015660684243639	0.0415795307231471	0.0243577571972579	0	0	0.00428232974492399	0	0.288571485710013	0.0900732693646203	0.174038040739076	0.00670490614396356	0	0.089624582692539	0	0	0.00449171387832565	0.054	0.152483220765077	1.03134608289636
TCGA-EW-A6SB-01A-12R-A32P-07	0.000313555334133946	0.0297536960755718	0.142432221774167	0.134784333091224	0	0.150754378375762	0.043263758579124	0.12192480907745	0.0696400154196591	0	0	0.0403236775969718	0	0.104054747145642	0.0670952357980325	0.0445806565068726	0.0462766021805723	0	0.00480231304481681	0	0	0	0.00900000000000001	0.298407790995263	0.968922753135007
TCGA-EW-A2FV-01A-11R-A17B-07	0.0573096140329429	0	0.0048842624930397	0.0847735031319038	0	0.32862668083854	0.0122949940241637	0.0552064726914619	0.000400883576919677	0.0112387743287608	0	0.031822108448087	0.00810487073143273	0.0548830311658599	0.102944650262064	0.136984380075317	0.0297087331727978	0.010328524655605	0.0704885163711045	0	0	0	0.046	0.158848919704004	1.02601327336151
TCGA-B6-A0X5-01A-21R-A109-07	0.0673824849689163	0	0.00501793260122903	0.0755809858170798	0	0.161203520564816	0	0.0458377789911237	0	0	0	0.0135946385483029	0.00747476866782183	0.0483210183220191	0.0321152323236099	0.324836554740467	0.00920661373702604	0	0.209428470717588	0	0	0	0.726	-0.00922833973575674	1.08181567769654
TCGA-BH-A0DL-01A-11R-A115-07	0.0155918076764696	0.00549039934149074	0	0.0595070873033232	0	0.10450830151827	0.0408683374844777	0.043728820983111	0.0133180753357813	0	0	0.0466547886834789	0	0.250054499299658	0.169144599088758	0.129160310920553	0.0917364535776564	0	0.030236518786972	0	0	0	0.0669999999999999	0.141805607928846	1.04419374569219
TCGA-A2-A0D2-01A-21R-A034-07	0.0783200496541067	0	0.00286618567040198	0.152820194750294	0	0.163062996601447	0.0896631166632031	0.0173344250286115	0.0024580519474751	0	0.0208208649780645	0	0.0075821227986355	0.220988638494129	0.0935184573364464	0.0957537620958307	0.0309352160467288	0	0.0238759179346258	0	0	0	0.025	0.187935135353975	1.01089716105318
TCGA-BH-A18Q-01A-12R-A12D-07	0.0655082688717473	0	0.00861413894114189	0.170245715711462	0	0.102433442578253	0.00898359484195323	0.0946156240300472	0.0463009306913029	0	0.0104343433000428	0.00529289557714662	0.0223778782000346	0.0426237994434871	0.173476416027561	0.139222299184758	0.025823706770759	0.0288063425930343	0.0552406032372691	0	0	0	0.012	0.234593976090838	0.997395746562371
TCGA-C8-A1HL-01A-11R-A137-07	0.0678012650867123	0	0.006584904069144	0.00611192300885601	0	0.115837520123465	0.0125161877229442	0.0118909635002156	0.0171598185370277	0.00104454602912578	0	0	0	0.417178288899922	0.028198234244613	0.262086423601086	0	0	0.0535899251768878	0	0	0	0.002	0.456586272993283	0.893433243834455
TCGA-D8-A143-01A-11R-A115-07	0.0708157446678383	0	0.0371230089556085	0.105885691410062	0	0.219273581816673	0.0536909089805481	0.0627423140216201	0.0167035713851081	0	0.00065809620748127	0	0.000197646974341839	0.135916501716221	0.0845594602261744	0.162166970027743	0.0240264673759277	0	0.0262400362346527	0	0	0	0.052	0.153719864650352	1.02310495721794
TCGA-GI-A2C8-01A-11R-A16F-07	0.0220171623027887	0	0.00389223079990358	0.024740421932289	0	0.187953101062404	0	0.0171395778932242	0.0100838780623149	0	0.0241072556159406	0	0	0.304996451535636	0.0435140762107517	0.259570182719111	0	0	0.0940686265531546	0.00337725045360497	0	0.00453978485887657	0.002	0.454809045332802	0.890599542430553
TCGA-AO-A0J2-01A-11R-A034-07	0.0575211083785594	0	0.00894197221830474	0.119171776333378	0	0.1275384393145	0.0912633429888984	0.0926127572763439	0.00623766456464547	0.0263795330357736	0.0200854403460369	0.0111531491309766	0	0.111185474654454	0.114300095229079	0.136696027496514	0.0250151243856306	0.0105769755786706	0.0413211190682341	0	0	0	0.005	0.340594820189896	0.942975353430753
TCGA-EW-A1P5-01A-11R-A144-07	0	0.0236765748352238	0	0.034384579334493	0	0.0946389984519163	0.0466730694381819	0.0333026124286427	0.0315646908158223	0.0076446060081092	0.0292548655182092	0	0	0.261652998910593	0.0782125632631348	0.299862309584106	0	0	0.0489838708899589	0	0	0.0101482605216088	0	0.590722525128047	0.816074142409419
TCGA-BH-A0DZ-01A-11R-A00Z-07	0.00881691684384251	0	0.0329536498129992	0.123737827116659	0	0.131997555159883	0.0156852567230759	0.0296589654072502	0.0102459641267482	0	0	0.00395051200315655	0	0.221003009540066	0.125184247595577	0.260518678716844	0.0157766281824285	0	0.0152709423241862	0	0.0051998464472831	0	0.003	0.362877837224752	0.936763965533251
TCGA-AN-A0AR-01A-11R-A00Z-07	0.0274526374741579	0.00917107196580637	0	0.0431940287073422	0	0.303337086457141	0	0.0183282297759164	0.0086352722768405	0	0	0.0146228731438429	0.00970725274971325	0.162567671115375	0.0591932037562492	0.111346569131281	0.206093761525476	0	0.0263503419208589	0	0	0	0.1	0.111770593902908	1.0415285783871
TCGA-D8-A27L-01A-11R-A16F-07	0.10356858019682	0	0.0669394477368823	0.055331078270305	0	0.157424266170621	0.0101371340148674	0.0401352520959166	0.0417285129533614	0	0	0.00497046733180973	0.00341739510294839	0.102917582770039	0.0995934903059518	0.156427582452749	0.0405790552030353	0	0.112028604078203	0	0	0.00480155131649	0.00900000000000001	0.278000500512231	0.96716115648564
TCGA-BH-A1FH-01A-12R-A13Q-07	0.201475322828257	0	0.132572118372288	0.0762748052032293	0	0.133563365741353	0	0.00134778335791109	0	0	0	0.0349095447309258	0.00877749980853156	0	0.0365913644453354	0.20242063518028	0.0361809735511066	0	0.135293116401515	0	0	0.000593470379267647	0.001	0.496492690652543	0.868436528183015
TCGA-BH-A0EB-01A-11R-A034-07	0.016903069196573	0	0.0392950102019871	0.081759840138138	0	0.22339331938943	0.0115635774189158	0.0349257097087157	0.0389243176307001	0.00716233517315345	0	0	0.0824915731997885	0.0453699387252808	0.0580865667309095	0.174650083348472	0.116299735349898	0	0.0682859224574636	0	0	0.000889001330574029	0.049	0.157537350963678	1.01278035327291
TCGA-B6-A0IK-01A-12R-A056-07	0.112594299767247	0	0.0166310057957259	0.162652938267218	0	0.212370585860367	0.0106215048139367	0.0557782680474208	0.0156545423532725	0.0155457783061924	0	0.0073174122322971	0.00360420941353233	0.120896246993885	0.112163207197935	0.0647060334449233	0.00857202848276064	0	0.0808481046364159	0	0	4.38343868706315e-05	0.00900000000000001	0.272677883058118	0.976514203286732
TCGA-D8-A27T-01A-11R-A16F-07	0.0955846994680119	0	0.0354141913637417	0.100079229967803	0	0.2182313574139	0.0218907191950476	0.0294542050848191	0.00334162208103851	0	0.00140868212710707	0	0.012249521987538	0.121358664223828	0.136602024974495	0.118253281033703	0.016845020834027	0	0.0892867802449411	0	0	0	0.005	0.329799991693903	0.947674587894585
TCGA-E2-A158-01A-11R-A12D-07	0.0812561756427959	0	0.0318270321050211	0.0923288942080986	0	0.124920018929862	0.00560592670584286	0.165103261086884	0	0	0	0.00577884001775659	0.00836141445510205	0.105164629149239	0.161596227906545	0.101781982438163	0.0801797301605454	0	0.036095867194144	0	0	0	0.032	0.171508609530428	1.02083454642611
TCGA-AR-A5QQ-01A-11R-A28M-07	0.0735808063818788	0	0.0940280591753812	0.127026512506552	0	0.159686360232657	0.0604854521959248	0	0.0209934724236786	0.0128658498449041	0	0.0152486861380008	0	0.142263971275107	0.0872950539166701	0.125818360850854	0.0445724053457493	0	0.0245993267942953	0	0	0.0115356829183467	0.005	0.332530862617615	0.94586593708476
TCGA-D8-A73W-01A-22R-A352-07	0.00382179499312709	0.00759807245558279	0	0.083081568337624	0	0.0603937014305873	0.0305809616427696	0.0326841880667793	0.0483009263887331	0	0	0	0.00327358805595539	0.389486296693998	0.0493558732130043	0.225687202173026	0	0	0.060774567354118	0	0.00496125919469551	0	0.479	0.0159347032919103	1.11525654576635
TCGA-AN-A0XV-01A-11R-A109-07	0.0985676906288647	0	0.00650058589983137	0.0938594134063246	0	0.243786062177299	0.0156925336143602	0.0801261004537021	0.00287418836676502	0.041099355145361	0	0	0	0.117440117299562	0.111103832471639	0.109635603504352	0.0220735830276997	0.00386486294591917	0.0533760710583204	0	0	0	0.027	0.182027482968784	1.01497778750375
TCGA-A2-A04N-01A-11R-A115-07	0.0985040433766431	0	0.0082255870898553	0.0520720200285226	0	0.192917311870976	0	0.0558844867599131	0	0	0	0.00690591448034503	0	0.205011813812893	0.0753188596552326	0.167148159398827	0.0085497471261097	0	0.129462056400684	0	0	0	0.017	0.222396369191057	0.992926252291883
TCGA-BH-A1EW-01A-11R-A137-07	0.0682809720959465	0	0.0103476463259254	0.12328470622067	0	0.273645005005534	0.0951794910678347	0	0	0	0.0336612085809597	0	0.0344021362816507	0.009603060010504	0.109741948817112	0.0831106579436028	0.0342644213603483	0.00305438499709416	0.115569518431723	0	0	0.0058548428610944	0.011	0.23980503981879	0.986507292066814
TCGA-AC-A2B8-01A-11R-A17B-07	0.0602079283580576	0	0.00785617801185853	0.111458626069724	0	0.239190016838639	0.00792744391538503	0.0292331153118682	0.00779671633010847	0.00341385317068297	0	0	0.0765823801665234	0.0956342603120618	0.096675261462057	0.153850957750573	0.0121031864009756	0.0023068498750573	0.0952774515076805	0	0	0.000485774518747311	0.00900000000000001	0.286754913918625	0.964653357370904
TCGA-LL-A5YN-01A-11R-A28M-07	0.120000802070027	0.0026810108609968	0.0681391236491496	0.114456667975657	0	0.15677165903767	0.0214953871210963	0.0843896551631587	0.105965618301862	0.0460073741938362	0	0.00136409642883084	0	0.0915373661998867	0.0789097556585345	0.0703889932607107	0.00840397376353896	0	0.0294885163150442	0	0	0	0.002	0.482201289734529	0.875496941432385
TCGA-D8-A1X8-01A-11R-A14M-07	0.0519752959248229	0	0.0136723128447196	0.078429492317664	0	0.25490627106785	0	0.0149931590218232	0.00672801007254563	0.0128826356007024	0	0	0.098803225407368	0	0.0799308150146606	0.18496472035696	0.0629917265540974	0	0.138152862117968	0	0	0.00156947369881762	0.016	0.225913776140415	0.986688812007409
TCGA-B6-A0IB-01A-11R-A034-07	0.0858806605819462	0	0.00218291593690625	0.0877482298895326	0	0.169767915355912	0	0.0156877567985238	0.0506254032743778	0	0	0.0642485511713611	0.000552845893746037	0.278167025919781	0.0636654767235642	0.0828733170371022	0	0	0.0985999014172474	0	0	0	0.127	0.0942550207881884	1.05298691646169
TCGA-BH-A18F-01A-11R-A12D-07	0.0890532601403594	0	0	0.067428254437345	0	0.251221073838803	0.00380587212349108	0.0444058523192593	0.0262618321561976	0.0463289265637163	0	0.0266897110356594	0.00180103301904882	0.153052184018852	0.103841256233792	0.0995810850610075	0.00530000249961043	0	0.0812296565528592	0	0	0	0.026	0.18485014293548	1.01295681059812
TCGA-GM-A3XG-01A-31R-A24H-07	0.109602164662838	0	0.0661377404099311	0.0530338155222242	0	0.051133715063325	0	0.0526178916385812	0.0099161401348855	0.00751724143738761	0	0	0	0.405312683097004	0.0455635655634093	0.166629879726323	0	0	0.0325351627440914	0	0	0	0.00900000000000001	0.286662479058604	0.982856485141284
TCGA-XX-A89A-01A-11R-A36F-07	0.199499387741088	0	0.0599032834782739	0.0717198655270996	0	0.285866454120724	0.0177817834647755	0	0.0164520041254506	0	0.00834853912921645	0	0.0148713706128086	0.0890128277508521	0.0676293896642319	0.144090448523679	0	0	0.0234242037371548	0	0	0.00140044212464571	0.002	0.430795624149597	0.901748944610798
TCGA-E2-A1IK-01A-11R-A144-07	0.0424939830587036	0	0.0290920044390301	0.141058792833626	0	0.130541802234058	0.0159139332242312	0.0457466466167229	0.0364619088508384	0.0554357434508415	0	0.0136519363318429	0	0.185190907041038	0.139356466632998	0.113028582345522	0.00563964535465751	0	0.0463876475858907	0	0	0	0.016	0.225645977424448	0.999124208595619
TCGA-W8-A86G-01A-21R-A36F-07	0.162428671865366	0	0.108644511062736	0.103834461832223	0	0.088580316979675	0	0.0384956351082508	0	0	0	0.0115834777060703	0.0038591586612975	0.0130852081063126	0.050938434008132	0.193246839192467	0.0184431898180223	0	0.206860095659449	0	0	0	0.019	0.214967788246337	0.998743085124446
TCGA-C8-A12Q-01A-11R-A115-07	0.0575211453832286	0	0	0.0190702229031581	0	0.146704080973601	0	0.0464512581236932	0.0065901368064383	0.0114290124013145	0	0.0123975810852888	0	0.370060161464598	0.0783716455943434	0.186375347008829	0	0	0.0650294082555058	0	0	0	0.01	0.247177671968974	0.998754737617346
TCGA-C8-A3M8-01A-11R-A213-07	0.0557417894576394	0	0.00241795502023437	0.0580834794050046	0	0.135631013554159	0	0.0116762788166647	0.0157714191403077	0	0	0	0	0.348160624858209	0.0905061397158036	0.218316770935538	0	0	0.0636945290964397	0	0	0	0.017	0.22516139299762	1.00986226323104
TCGA-AN-A0FV-01A-11R-A00Z-07	0.003229170991051	0	0.00343772995216173	0	0	0.0262013099229191	0	0.0165988837198674	0.0357075876098767	0.000286353347337911	0	0	0	0.501540018876442	0.0608628956881133	0.249782742506579	0	0	0.102353307385653	0	0	0	0	0.581434749086668	0.814294232512983
TCGA-AR-A1AP-01A-11R-A12P-07	0.0543944186062039	0	0.00599661718840122	0.0611931005413218	0	0.177638215847941	0.00739404951720985	0.0101874398882703	0.00666301696065191	0	0	0	0.00464249563864858	0.14370039547678	0.158911831179574	0.244759283383988	0.0112099215813545	0	0.110749743222761	0	0	0.00255947096689369	0.005	0.338927995225476	0.945808835067432
TCGA-E9-A1RH-01A-21R-A169-07	0.0210232042062006	0	0.0328592326242177	0.0276948389151212	0	0.0901401202627098	0.0319424966355607	0.0301774274613524	0.00564631992765864	0	0.0206033771818489	0	0	0.391736132245851	0.131232296642378	0.0878583858015309	0.0523196266686655	0	0.0767665414269048	0	0	0	0.086	0.121797192766552	1.06050428655677
TCGA-A7-A26J-01A-11R-A277-07	0.0493228917085147	0	0.00302654244201008	0.0174904117677096	0	0.138929697679579	0	0.0331674203683908	0	0.0385530052561468	0	0.0119704571405307	0.0563334755037975	0.196104691201334	0.0385151885197636	0.323511464388842	0.00888980961103892	0.00588516207168468	0.0761222585402161	0	0	0.00217752380044199	0.019	0.213471325879803	1.00203285155687
TCGA-C8-A273-01A-11R-A16F-07	0.0912550008928679	0	0.0411850030943409	0.0211021842091239	0	0.196418911996883	0	0.0483965349433872	0.021915220797857	0	0.0160871729919333	0	0	0.319798591384236	0.0532494066365799	0.144852443830271	0.000901820170871538	0.00321616138155135	0.0267448970057353	0.0148766506643613	0	0	0.00900000000000001	0.297238019480538	0.96767332834694
TCGA-EW-A1IY-01A-11R-A13Q-07	0.0268177766026596	0	0	0.106023596316947	0	0.338653965375175	0.0322425752630752	0.0250595005450706	0.0029829058914074	0.0940748737917756	0	0.00119368038897394	0	0	0.132990587287905	0.0969466234835153	0.0999590396696834	0.00109270437135124	0.0419621710124605	0	0	0	0.00800000000000001	0.302458903001614	0.968330725449673
TCGA-AQ-A54N-01A-11R-A266-07	0.0658765154128608	0	0.0121819883472382	0.152986716464708	0	0.166454470216552	0	0.179846786098546	0.00980904173601424	0	0	0.0371076157757121	0.0248457775445667	0.0588996220533385	0.0802072903862079	0.171816385447829	0	0.00921672664686361	0.030751063869563	0	0	0	0.204	0.0667631781462636	1.0696154104831
TCGA-AR-A0U0-01A-11R-A109-07	0.0184734212874109	0	0.0349043788578593	0.157097324498742	0	0.122617992254659	0.064788687782645	0.0796605282513165	0.00538536799088757	0.00941321808591187	0.0521391910601854	0	0	0.104411930160114	0.200491680943991	0.107277517668122	0.0161417127576695	0.00666420761791233	0.0205328407825732	0	0	0	0.101	0.110878866915778	1.06136351879245
TCGA-C8-A12P-01A-11R-A115-07	0.0840943980213338	0	0.0356926548672191	0.0764165798143081	0	0.183319363874292	0	0.0302078842899435	0.0364122928876896	0	0	0.00905781184296233	0.00216400453967649	0.181500907012739	0.0858963841076887	0.203405273674706	0	0.0136224682971261	0.0582099767703156	0	0	0	0.02	0.203296965050902	1.00238071186635
TCGA-AN-A03X-01A-21R-A00Z-07	0.00352034132632401	0.000740771549095785	0	0.0349274855957195	0	0.11441168004252	0	0.0296771614089558	0.008104637481445	0.00583664598222959	0	0.03239285104148	0	0.0505774098677971	0.086297351620884	0.250533496799143	0.0537427593812682	0	0.323274741689967	0	0.00596266621317063	0	0.00600000000000001	0.314536165774638	0.957070617797762
TCGA-E9-A1R0-01A-22R-A16F-07	0.0441792011402203	0.0175970312297488	0.0267690197983308	0.143790611243236	0	0.144580486949294	0	0.0548146915124249	0.0267713984218505	0.0129665546566326	0	0.0330850094839908	0.0013533524978196	0.163537999009805	0.0322347733296027	0.130967744287525	0.0292455108337267	0.0131240690283515	0.124982546577442	0	0	0	0.034	0.168212652484341	1.01351921907199
TCGA-E2-A14Z-01A-11R-A115-07	0.0461124137268576	0	0	0.163907963572608	0	0.177908760093517	0.0411300976932205	0.050263065438913	0.0792739650602116	0.000305301736728385	0	0.00520634029247748	0.0147767632544979	0.0641690335887811	0.0867315814105689	0.136152019253743	0.064058760687533	0	0.070003934190342	0	0	0	0.0600000000000001	0.147472269770238	1.02670232816708
TCGA-B6-A0IQ-01A-11R-A034-07	0.0715130173640688	0	0.0834804001623088	0.119581132077968	0	0.170285586018651	0	0.148470572019386	0.0230395073493892	0	0	0.0147134609217343	0	0.182823221033596	0.0843564680458797	0.0632957081522048	0.0384409268548127	0	0	0	0	0	0.01	0.241613543858265	0.993129883560454
TCGA-AN-A04C-01A-21R-A034-07	0.0258088305710329	0	0.0083540010883968	0.0857560609088083	0	0.301753200237475	0.0144054844200823	0.0883218222083695	0	0	0	0.0237973078935872	0.000481441381868146	0.0982758798463353	0.0763305521944567	0.177845510979701	0.0172374886855705	0.0487627758204146	0.0304020084097535	0	0	0.00246763535414844	0.171	0.0763380365001926	1.06219018704756
TCGA-E9-A2JT-01A-22R-A18M-07	0.164570447067578	0.184633243348303	0.0439478922969933	0.193903945815476	0	0.208701730840947	0.0234457932958998	0.0378642655265089	0.0136519781240979	0.0031351179842777	0	0	0	0.0433507888827422	0.0558708105554656	0.0212581833163341	0	0.000234916366518832	0.00543088657885855	0	0	0	0	0.580957159781395	0.814067006337297
TCGA-A2-A1FW-01A-11R-A13Q-07	0.0756549907145178	0	0.0307468359485858	0.0555189522215952	0	0.417697032123675	0.0160335922194106	0.00389127543504767	0	0	0.000471723065962473	0	0.000946159029425475	0	0.115157864625558	0.227857966965349	0.00110073778404048	0	0.0530982856417978	0	0	0.00182458422503478	0.07	0.137365264148838	1.03757344607842
TCGA-A8-A075-01A-11R-A084-07	0.0377508539935889	0	0.0709122427170929	0.10075743145258	0	0.156815071329429	0.0455284006905401	0.0462587903492348	0.0165831182061785	0.00818678771676552	0.000849578828469909	0	0	0.119315870564034	0.0768057581469141	0.183284072274173	0.0968211514179179	0	0.0310563248103413	0	0	0.0090745475027395	0.0639999999999999	0.143680418373374	1.02118032384364
TCGA-A8-A076-01A-21R-A00Z-07	0.0561051375029448	0	0.0327473460980369	0.0839149659566304	0	0.110530411277982	0	0	0.0150503951180914	0	0	0.028015410734305	0	0.196362935370174	0.0640766237449421	0.234243091108798	0.0235330519189835	0	0.150236673922692	0	0	0.0051839572464186	0.01	0.253753693584321	0.979972689672298
TCGA-B6-A0WX-01A-11R-A109-07	0.138473716332782	0	0.0332954570083516	0.150668163925583	0	0.26119346112949	0	0.0870523141844328	0.0272514477874107	0	0	0.00254774743205864	0	0.0775420771515968	0.121652581595442	0.0591324925639261	0.0134141048499553	0	0.0277764360389718	0	0	0	0.00900000000000001	0.281337132684552	0.979565386398012
TCGA-AC-A2FF-01A-11R-A17B-07	0.0701398279545756	0	0.0672664653297258	0.121655684582896	0	0.227342543217026	0.0216308956258829	0.0193420596922274	0.0101605596325167	0.0216240845109498	0	0	0	0.022609458799577	0.0762421722259024	0.139954245621137	0.069361055135558	0	0.132670947672026	0	0	0	0.01	0.259271077555796	0.975111454972009
TCGA-LL-A442-01A-11R-A24H-07	0	0.00348612820145904	0	0.0457716533739487	0	0.0863112115086979	0	0.000216253995602114	0.00878241427308682	0	0.0024694525753842	0.021006545798145	0.0808465790679846	0	0	0.616959468823592	0.00112885383437175	0.0120848188438068	0.108814665278499	0	0	0.0121219544254223	0.255	0.0541264763249971	1.092080505484
TCGA-GM-A2DM-01A-11R-A180-07	0.0375390918950718	0	0.00374457283883373	0.0508862376051446	0	0.111305387982452	0	0.028218063579512	0.0221714971450169	0	0	0.0253922049361531	0.0416184808482693	0.289929728159889	0.0401406762239008	0.239471429573149	0.0577229320206349	0.00936815771182386	0.00546894077711543	0.0370225987030334	0	0	0.01	0.241525032370235	0.997045923883688
TCGA-E2-A153-01A-12R-A12D-07	0	0.00990303123062292	0	0.0133617620517443	0	0.0913896767752697	0	0.0107181835965452	0.0340702870172542	0	0	0.0146728025524508	0	0.457566135788373	0.00469544783979737	0.211476364847327	0	0.0080421132673465	0.138748402375137	0	0	0.00535579265813183	0.002	0.43644477164708	0.907696058010606
TCGA-AR-A24K-01A-11R-A169-07	0.147654485486261	0	0.0550402233863363	0.0420162933855968	0	0.214354346733506	0	0.046352679816504	0.0036449081265631	0	0	0.0105615129211007	0.0648242761200874	0.0804504593626893	0.039751988535335	0.193831830968783	0.0370569926495404	0.0446530220706781	0.0156230876962371	0	0	0.00418389274078235	0.2	0.069364182284942	1.05168295235281
TCGA-A2-A1FV-01A-11R-A13Q-07	0.0490865095319633	0	0.00758960082010347	0.0334196121856879	0	0.179751854148283	0	0.0688939818248107	0	0	0	0.0408719179650993	0	0	0.0633263487653079	0.285856347363535	0	0	0.271203827395209	0	0	0	0.091	0.11888331551901	1.03604860428058
TCGA-AR-A0TS-01A-11R-A115-07	0.203374950012144	0.0220407023099549	0.0670139348056717	0.113134671056509	0	0.232776228214999	0.0385335049552279	0.0322605832240676	0.0245119242634502	0	0.023634061279213	0	0.011856218274179	0.0592187170190179	0.0833953907531119	0.0767360169147113	0.00422175830588298	0	0.00729133861186068	0	0	0	0.001	0.491541272295309	0.870163004492943
TCGA-B6-A0RQ-01A-11R-A115-07	0.124782067033991	0	0.0206879729579053	0.138740301373642	0	0.0731045000016992	0	0.0488686384153616	0	0	0.00294947748559413	0.002430238751058	0.00343940887095567	0.0894669244792375	0.035206078892871	0.253371761334458	0.0496604981456674	0	0.157292132257559	0	0	0	0.055	0.151475904807357	1.01668129664544
TCGA-E2-A15G-01A-11R-A12D-07	0.067922991339482	0	0	0.0840328933364338	0	0.210877088094139	0	0.0571916076388544	0	0	0	0.028141433701394	0.0868601060979972	0	0.0699236752250865	0.236658277338058	0.0368437605756516	0	0.121548166652903	0	0	0	0.248	0.0558743383997479	1.05244005834998
TCGA-GM-A3XL-01A-11R-A22U-07	0.0536400415419952	0	0.0494567170097084	0.201563787402175	0	0.036111596800026	0.133960481642992	0.0500887878990758	0	0	0	0.0434637998501624	0	0.0955050890910106	0.079319118726405	0.153977201300638	0.0253604477392831	0.0124556063365712	0.0627594347466855	0	0	0.00233788991327123	0.019	0.216882518864907	0.992538607997713
TCGA-A7-A3J1-01A-11R-A213-07	0.0746587196289604	0	0	0.141236061570275	0	0.312302845585373	0.0138890575155011	0.0280606773795255	0.0560272727385196	0	0	0	0	0.0520888863421735	0.0883563174231644	0.148181126347406	0	0.00845856808154454	0.0767404673875574	0	0	0	0.01	0.264768147842231	0.982516294186576
TCGA-A8-A0A7-01A-11R-A00Z-07	0.0830862683787078	0	0.120478813652819	0.228545422201317	0	0.147578794232305	0.0309349845299416	0.0357587657535765	0.0426399164995475	0.0102182797791079	0	0.00528250493702885	0	0.0802978787354657	0.0765811843160497	0.0847498754049844	0.00746472501989193	0	0.0420274005607916	0	0	0.00435518599846536	0.003	0.356763252645338	0.939071630335484
TCGA-A2-A0SU-01A-11R-A084-07	0.0546553253109712	0	0.00209051114376908	0.105245421396484	0	0.20978676029104	0.0128166932813951	0.0282303351910457	0.0394459172657674	0.0108401817949036	0	0.0106562087403068	0.0036659226399849	0.165727062845879	0.0784132979706286	0.0964387085673028	0.0988831300056357	0	0.0831045235548866	0	0	0	0.005	0.325850955728813	0.948556528427392
TCGA-A2-A0ET-01A-31R-A034-07	0.0726969183566406	0	0.0289983976463757	0.161303031854023	0	0.240891508344634	0.0274170885810092	0.0448227021658504	0.00513159672102446	0.00570116268012749	0	0.0309503164879584	0.0590638818709338	0	0.0574767037196523	0.14663732255684	0.101080769578851	0	0.0070042184470721	0	0.0108243809890077	0	0.056	0.149866724855499	1.0254010862716
TCGA-BH-A1FC-01A-11R-A13Q-07	0.0145423426579535	0	0.114048987549865	0.222280909693192	0	0.15210431233767	0.0988276745745743	0.0769629811332612	0.0504505344755942	0	0	0.0165660854052832	0.0182349713014419	0.0573291051462004	0.089355854688815	0.0748294383042149	0.0137539290056067	0	0.000264085094244819	0	0	0.00044878863208329	0.021	0.202007340526556	1.01555733423307
TCGA-AO-A0J7-01A-11R-A034-07	0.0746273713330611	0	0.00547195254308732	0.070474020121839	0	0.129617686845822	0	0.011393404358166	0.0276786465321031	0	0	0.0467563519081662	0.0183036538118375	0.27001884403378	0.0509357725279171	0.0459468887399498	0.0728071191128902	0	0.175968288131381	0	0	0	0.028	0.177359280463108	1.0121011134829
TCGA-AR-A1AI-01A-11R-A12P-07	0.0180863789419163	0	0.0794485359629653	0.159620134214294	0	0.167941451762909	0.0933108967836194	0.0556571349392365	0.030104280132829	0	0.0101483261324776	0	0.0165071434407626	0.124546980145522	0.0812308988613107	0.102863968151019	0.0339958360170221	0.00976961630896109	0.0146909097344175	0	0	0.00207750847073783	0.029	0.176569103478112	1.01396725706223
TCGA-D8-A27K-01A-11R-A16F-07	0.172008025703547	0	0.0100591648865036	0.112505238910961	0	0.28307382080497	0.00927664461767626	0.0516435724800902	0.0102196797993683	0	0.024813177759362	0	0.00787616138566531	0.0546353697375006	0.134077413976387	0.068127474149262	0.0104040742600752	0	0.0512801815286327	0	0	0	0.011	0.237990781819893	0.997330604301034
TCGA-E2-A14U-01A-11R-A22K-07	0.0274304589727978	0	0.0345209945610946	0.169886166889268	0	0.166162547672002	0	0.0656852774140583	0	0	0.00372021587576488	0.0408019773651151	0.0173484438719386	0.0201680776297408	0.0773416832875327	0.301688581228902	0.0278583328196107	0	0.0473872424121746	0	0	0	0.163	0.079406728975155	1.05380954899488
TCGA-A8-A08T-01A-21R-A00Z-07	0.0153156157242821	0.0113871165479911	0	0.132036981816037	0	0.164561919976901	0.0100332167640582	0.0363712245377477	0.0415748887882616	0	0	0	0.0281911625497974	0.274762485460391	0.00486862550398916	0.147405398225353	0.00227506868263419	0	0.131216295422557	0	0	0	0.041	0.161637079075221	1.0265582651563
TCGA-AR-A24P-01A-11R-A169-07	0.146327882988866	0	0.0726901520707955	0.042738230794692	0	0.20450821994314	0.0131121358366867	0.0478815243373336	0.0040991571912998	0	0.0024090460056728	0	0.0481926010415646	0.101140989812755	0.0761710811130305	0.157450554565347	0.0220454578302002	0.00486900838903349	0.056363958079583	0	0	0	0.00600000000000001	0.318037893212331	0.951454761035201
TCGA-BH-A0BV-01A-11R-A00Z-07	0.0247113690021029	0	0.00478568823864695	0.135738078737474	0	0.272693376303779	0	0.0160611900665117	0.0215362114649057	0.00351940929783364	0	0	0	0.23292592164723	0.0917710029097237	0.156063486291161	0	0	0.0401942660406313	0	0	0	0.02	0.209487773540276	1.00999997350195
TCGA-S3-A6ZH-01A-22R-A32P-07	0.0694678653975738	0	0.11154093242854	0.106817902947046	0	0.152212289670253	0	0.0374351833114552	0.0214557671918395	0	0	0.0459619380999936	0.0170146673120368	0.024741742045735	0.122047623967149	0.115025519481083	0.0471420281154289	0	0.129136540031867	0	0	0	0.003	0.355869522903654	0.935849942928041
TCGA-BH-A0BO-01A-23R-A12D-07	0.114147655493923	0	0.0677072998106091	0.00882963745232515	0	0.208919804280381	0.0241968586636138	0	0	0.000238144336463463	0.00793101888602111	0	0.0485258270054541	0.020765192250966	0.0192524270874193	0.117059089884798	0.0030557252017639	0.025033075492688	0.178984820658667	0	0	0.155353423494908	0.00900000000000001	0.291099095405071	0.962772976831063
TCGA-EW-A3U0-01A-11R-A22K-07	0.0952285403504574	0	0	0.150319407706301	0	0.190730353495756	0.0596375262942252	0.0571088607001419	0.0412426384348333	0	0	0.0303893424549424	0	0.137424987085645	0.0932901720405545	0.0728295094481951	0.0168311203564081	0	0.0533623627217855	0	0	0.00160517891075367	0.0620000000000001	0.14611402149896	1.031216453401
TCGA-BH-A18M-01A-11R-A12D-07	0.185980236156671	0	0.0413280803711671	0.117332565564801	0	0.207944909346599	0	0	0.00444936556794198	0	0	0.0246834701993746	0.0272667345659427	0.0104942430606401	0.075648340849508	0.136437453078809	0.0176663148721429	0	0.150768286366403	0	0	0	0.003	0.369040178170248	0.929910393202422
TCGA-AN-A04D-01A-21R-A034-07	0.169708713420895	0	0.0264410902989392	0.0842124880716635	0	0	0.0155503666410826	0.157020502818427	0	0	0	0.027728740688481	0.00511165115976996	0.210387697915275	0.0508239843893041	0.172484586078669	0.0147564767250065	0.0270524799109786	0.0372241426175417	0	0.00149707926396649	0	0.109	0.106176924204633	1.04368829404237
TCGA-BH-A0BD-01A-11R-A034-07	0.0567513317597573	0	0.000851495574273501	0.132049923509871	0	0.290221550035267	0.0132360906354355	0.0240148291234171	0.0178606678875594	0	0	0	0.00957871494826385	0.0811493736307613	0.150416048839342	0.105459172426177	0.00721959573470107	0	0.111191205895173	0	0	0	0.01	0.245651739358713	0.990979466859285
TCGA-A8-A06X-01A-21R-A00Z-07	0.0461071752745026	0	0.00423564896313483	0.113867594954906	0	0.0947916834770783	0.0318267160407685	0.0929845972986021	0.0203142278648502	0	0	0.0297671254366023	0	0.242879641847071	0.0681638276611962	0.198166193899191	0	0.0247055688078062	0.0321899984742915	0	0	0	0.00700000000000001	0.306427954690733	0.960989555387643
TCGA-D8-A1JI-01A-11R-A13Q-07	0.0403646188636365	0	0.00722041250029809	0.0663287043924709	0	0.149903923153627	0	0.0651686873074051	0	0.00272219618441304	0	0.0152557922623524	0.116171853451694	0	0.0624903167574049	0.362263988167654	0.0383332723325411	0	0.073776234626503	0	0	0	0.082	0.125020936503237	1.03026747364962
TCGA-A8-A091-01A-11R-A00Z-07	0.102978425160584	0	0.00332506166463858	0.137135777774003	0	0.13970739993019	0.0019053489741703	0.00116963447972548	0.0033497887561285	0	0	0.00673158832527682	0	0.177610662991056	0.0595505304181755	0.237778084970968	0	0	0.128757696555085	0	0	0	0.049	0.156750347266529	1.0203532152574
TCGA-E2-A1IF-01A-11R-A144-07	0.140635882017224	0	0.0248963262644663	0.0822698633601978	0	0.112479598720658	0	0.0462345961064381	0.0348810623092613	0	0	0.0462034715147957	0	0.294744213933217	0.0571567453322947	0.116093565849384	0.00222158621619854	0	0.0421830883758646	0	0	0	0.003	0.358451633433132	0.937037951327065
TCGA-E9-A245-01A-22R-A16F-07	0.0669508206686312	0	0.0882666807860002	0.0694897521674605	0	0.14512255817972	0	0.0253554450552208	0	0	0	0	0.0380180185552105	0.0283131514855148	0.0989689728737632	0.276273695637727	0.0297948817222609	0	0.133307771466166	0	0	0.000138251402324314	0.00900000000000001	0.285069553915295	0.964343064750158
TCGA-A2-A0EP-01A-52R-A22U-07	0.108342040728243	0	0.014118614553329	0.0671799338369994	0	0.124838899649882	0.0446369690340815	0.0496785519226909	0.0383777298545831	0.0137857929423445	0	0	0.0198341304228374	0.231238290170286	0.0385656405972489	0.0805630212310315	0.130212451296775	0.00977918873294547	0.0288487450267227	0	0	0	0.001	0.521802167071767	0.860040716205269
TCGA-AO-A0J6-01A-11R-A034-07	0	0	0.00613180801820252	0.223323877601809	0	0.0562397808914231	0.0535820173646876	0.0715669969044018	0.0113955253686744	0.0525897205685165	0.0372327727567093	0.0134907765418703	0	0.0893665248359782	0.121749038910174	0.0817820966074941	0	0.151567440083814	0.0277903716464192	0	0	0.00219125189982575	0.002	0.389674646947469	0.926296606347266
TCGA-E2-A154-01A-11R-A115-07	0	0.0204334260551123	0.00240883189683229	0	0	0.196990527790445	0	0.00772043359793993	0.0334521292459499	0	0.0529042104119677	0.00941284143720008	0.0205219919015729	0.26295137534119	0.0100714107585001	0.303118711972656	0	0	0.0800141095906339	0	0	0	0.089	0.120421653299699	1.05012306943203
TCGA-B6-A0RN-01A-12R-A084-07	0.133744164010785	0	0.0101407683310299	0.111662654737732	0	0.25878295560964	0	0.0477748575573927	0.0090482852913558	0	0	0.0381811709739608	0	0	0.043354472207513	0.165447098661763	0.0459934179422648	0.00679753642852314	0.118678109687002	0	0	0.0103945085610375	0.027	0.182546515873395	1.00998303057748
TCGA-AR-A1AY-01A-21R-A12P-07	0.0136239684985186	0	0	0.0248711422395157	0	0.0708049534296236	0.00561906806104585	0.0283097145163948	0	0	0	0.00899345349305242	0	0.592375342644842	0.0960556164028949	0.0973721606179391	0	0	0.0619745800961727	0	0	0	0.003	0.372268584769259	0.961181217494001
TCGA-E2-A15T-01A-11R-A115-07	0.0843816645836018	0	0.0179136593615516	0.0589022182161167	0	0.0661371454546401	0.00206197561648755	0.0382958995067824	0.0247806764440227	0	0	0.0134147932827153	0	0.445985548050765	0.0686348790695621	0.107584475295914	0.0186409121796368	0	0.0532661529382036	0	0	0	0.029	0.175484402115801	1.0402461601969
TCGA-A8-A06R-01A-11R-A00Z-07	0	0.007211359237489	0.163529358069102	0.0457964257228397	0	0.157003845584331	0.0426701208336483	0.021257303826117	0.0437531148089248	0	0.0069382232535067	0	0	0.233471444165102	0.0785652860448994	0.160459277550829	0	0	0.0356075267115724	0	0	0.00373671419163945	0.005	0.331078603166659	0.950237423235457
TCGA-BH-A0EA-01A-11R-A115-07	0.0607110890286795	0	0.00144800759551108	0.0463026821854084	0	0.11446820354375	0	0.0651004459571304	0.0200745518271393	0.0302481617720796	0	0.00812496847866321	0	0.303105690644922	0.0429990877837726	0.121952551247825	0.16406831771453	0	0.0186280674686802	0.00276817475190975	0	0	0.026	0.184703359500802	1.01927875905624
TCGA-E2-A15A-01A-11R-A12D-07	0.0676132750509359	0	0.0134249648333206	0.238352770417301	0	0.141186516131339	0.0201678811077832	0.0611956669491017	0.0163420803933584	0	0.00768304312597972	0	0.0129212617720994	0.115548384458571	0.106625052332679	0.143413561412518	0.00667571180386494	0	0.045979893025136	0	0.0028699371860123	0	0.0679999999999999	0.14116929588614	1.03431654559621
TCGA-A2-A04U-01A-11R-A115-07	0.0850771765180047	0	0.0594694458138149	0.0799608927037993	0	0.139180132539025	0.0159366835136771	0.0547950428391158	0.00649129459169245	0	0	0.00140671073119738	0	0.291454449665518	0.0411057124480803	0.162541023970304	0	0.038107266927247	0.0244741677385241	0	0	0	0.01	0.245714485960173	0.989739694958163
TCGA-AC-A5XS-01A-11R-A29R-07	0.0515903674002613	0	0.0363800203585823	0.116745561460408	0	0.218145632425647	0.0252870778407485	0.0604042091206829	0.0174644076652299	0.0463876241681158	0	0.0125501003581887	0.0255021012101231	0	0.0928353992437685	0.195129914105296	0.0186412537451417	0.0322043429260798	0.0322583744204123	0	0	0.018473613551314	0.053	0.152636017877194	1.02483868465713
TCGA-A2-A0EO-01A-11R-A034-07	0.0740294171322846	0	0.0442303915344809	0.0893701316573817	0	0.262873026518196	0	0.0282332189112196	0.0100297622990888	0	0	0.0128500988590933	0	0.142809636046662	0.104927518989485	0.10570044331329	0.0142025628521351	0	0.110073453392187	0	0	0.000670338494495493	0.01	0.255948108107931	0.979520164327362
TCGA-AO-A1KP-01A-11R-A13Q-07	0.0267507149455268	0	0	0.056841112154679	0	0.377806152050874	0	0.0351972554080609	0.000824687963308206	0	0	0	0.00218198166643389	0.185590113948684	0.0416592369701706	0	0.054891009466784	0.0980612557954431	0.0417773374952249	0	0.0767972449389833	0.00162189719582792	0.222	0.0610956509982219	1.06953774250865
TCGA-AC-A2QH-01B-04R-A22O-07	0.00221351785168939	0.00782714728654128	0	0	0	0.198055536029762	0	0.00610465502620433	0.0418889452410756	0	0.0629836200827842	0.00879436765529401	0	0.652230595154334	0	0	0.00729671697365941	0	0.0126048986986558	0	0	0	0.268	0.050488496324562	1.15684882754214
TCGA-BH-A0B3-01A-11R-A056-07	0.000703230388830713	0.0183983404742637	0.0930928269707017	0.115756059254238	0	0.0707943361762626	0.0813061855593162	0.0730295185135714	0.0397931658468842	0	0	0.00878647515604753	0.0215002683351975	0.118765268073045	0.176332325571165	0.105702503434787	0.049371897107458	0	0.0261832541175062	0	0	0.000484345020725479	0.027	0.181350969779683	1.01683029809672
TCGA-A7-A2KD-01A-31R-A21T-07	0.0518557805694405	0	0.00337481195617115	0.0612347762688781	0	0.26050181816982	0.0235729739678955	0.0381403181048076	0.054320963557884	0.0055386266101225	0	0	0	0.157799480148068	0.101819491789648	0.173590060098169	0.00775242904135431	0	0.0571294341183607	0	0	0.00336903559938125	0.022	0.194788789909803	1.00879528430683
TCGA-A8-A07L-01A-11R-A00Z-07	0.0562573997960837	0	0.00777633401043278	0.0805323817922223	0	0.149031433242385	0	0.0503273271012755	0.0185836196666056	0	0	0.0151206896956158	0	0.178059540011134	0.0450946590397387	0.306799760547343	0	0	0.0879321740697796	0	0	0.0044846810273832	0.132	0.0922638082011668	1.0502739501244
TCGA-A8-A0AB-01A-11R-A034-07	0.0852292450119247	0	0.0597241698273446	0.028788121039322	0	0.0476287119431784	0.00324686734332175	0.0386595405549318	0	0.000127924780572725	0	0.00459508066569528	0	0.13264999094221	0.00915713632309623	0.248220280033562	0.0334660133766611	0.0155520554947177	0.279743842739578	0	0	0.0132110199238832	0.084	0.123389019831495	1.03801842842359
TCGA-C8-A8HQ-01A-11R-A36F-07	0.0547998143218234	0	6.84142210554358e-05	0.165549119369512	0	0.128088470410476	0.0132137127858262	0.0815669796770158	0.0235694659684168	0	0	0	0.003457274838216	0.267458541336085	0.133879164341369	0.110763328517753	0.00954248536634672	0	0.00804322884610566	0	0	0	0.022	0.195150193048602	1.02013198743325
TCGA-A2-A25D-01A-12R-A16F-07	0.0570710608270946	0	0	0.172321855548151	0	0.238085048873117	0.0587757412264756	0.0509446919503423	0.00587658276008267	0.019145984604765	0	0	0.0343169298177644	0.0102942212860439	0.128647836818335	0.110828369041546	0.0138942952286388	0.0164189308811949	0.0833784511364482	0	0	0	0.002	0.4072059128915	0.913627233125211
TCGA-BH-A0BJ-01A-11R-A056-07	0.112395061245825	0	0.072938362326354	0.124211971798679	0	0.199120358084201	0	0.0148143574557158	0.0179643271510761	0	0	0	0	0.150716031077068	0.0616215348931716	0.130584706654158	0.0181683211918252	0	0.0974649681219258	0	0	0	0.002	0.391139312028874	0.919876482113124
TCGA-AC-A8OS-01A-12R-A41B-07	0.0751423036310471	0	0	0.165585894908521	0	0.217411458096778	0	0.0745193497049525	0.0133503062492139	0	0	0.0143868739629177	0.00773422489725312	0.0259404962948943	0.0806506089709566	0.127150627719356	0.0354639849931416	0	0.162663870570969	0	0	0	0.011	0.238563978537507	0.988829674557333
TCGA-B6-A0IA-01A-11R-A034-07	0.00935194570203831	0	0	0	0	0	0	0.0989312961634472	0.016386836474381	0.0448925466082479	0.051004910848375	0	0	0.550620710974414	0	0.096862046684147	0	0.107312709744607	0	0.0234749124402571	0.00116208436008564	0	0.00900000000000001	0.281611949068677	1.00922366870633
TCGA-A8-A08P-01A-11R-A00Z-07	0.00928213024366345	0	0.00335431020813756	0.0425631032937252	0	0.21277455976816	0.0579832015915923	0.0451962078264962	0.0211788999999052	0.0146066137899547	0	0.0139648282125979	0.000728181383592835	0.159324297496299	0.133268390534288	0.158701828797105	0.0200015338621509	0	0.0984864148461496	0	0	0.00858549814618209	0.002	0.398589561321997	0.916877836950639
TCGA-AR-A0TW-01A-11R-A084-07	0.0356690485813097	0	0.042753240505677	0.278849183963015	0	0.0917155583360851	0.146916815580739	0.026556032405235	0	0.000543681082209081	0	0.00745873574100687	0	0.0348384229593708	0.0773545331042347	0.144315968957241	0.0158641723062303	0.000689279786516808	0.090425344561134	0	0	0.00604998212999511	0.02	0.204030977055298	1.00144482837354
TCGA-A2-A0ER-01A-21R-A034-07	0.0548637938478624	0	0.0374171387408152	0.0685094193383055	0	0.283095992565679	0	0.0294334313256588	0.00112327119522935	0	0	0.00407311449118943	0.0279062375420911	0.0321485854976563	0.0538445335145446	0.166225154396929	0.0118887954804807	0.0197226322680592	0.20096340106778	0	0	0.0087844987277203	0.021	0.198733475967579	0.999413678714451
TCGA-AO-A12D-01A-11R-A115-07	0.000242217821303028	0	0.0670791780971464	0.090719908584134	0	0.329761237546011	0.050913949304639	0.0569689570168446	0.0371895720958067	0	0	0	0	0.080281033897478	0.0811765471760464	0.159502434256371	0	0.00652640368951168	0.0396385605147088	0	0	0	0.0639999999999999	0.143768046754893	1.03465955653947
TCGA-AC-A2QJ-01A-12R-A19W-07	0	0.0196310538710886	0.00040294261884363	0.0778559100802722	0	0.0503913755632712	0.000590517922176421	0.0230314357599815	0.023716470906019	0	0.0304197518503038	0	0.0177368732488846	0.325885758574324	0.0302123993100975	0.359040972959421	0.00917241185866267	0	0.0319121254766544	0	0	0	0	0.672733890926585	0.755014350532991
TCGA-D8-A1XM-01A-21R-A14M-07	0.044540771699596	0	0	0.101594371281312	0	0.170592932367284	0.0181044869510823	0.0344103809823854	0.0106880727623644	0.0222043988258308	0	0	0	0.103769557418096	0.0872052562761117	0.19065666877788	0.0818596934698833	0	0.129529015420929	0	0	0.00484439376724537	0.00600000000000001	0.31765930787759	0.950795605096182
TCGA-E9-A3HO-01A-11R-A213-07	0.0254300549320153	0	0.00296819235794705	0.167865272630152	0	0.175087682466274	0	0.048125512820875	0.101545153963524	0	0	0.0836016885963088	0.0124106238559066	0.0984757447354866	0.100299630950511	0.0708973407656051	0.0289000106461325	0	0.0830313366402913	0	0	0.00136175463897018	0.003	0.354523361563018	0.941015550545488
TCGA-BH-A18G-01A-11R-A12D-07	0	0.00571115994485934	0	0.111378257914911	0	0.236671115507234	0.0724834153558606	0	0.00411261954993238	0	0.0604625473336257	0	0.15148795277813	0.00367136092501111	0.062008533792058	0.184962761720661	0	0.0865953692660567	0.0204549059116602	0	0	0	0.192	0.0708221924627606	1.05543385826954
TCGA-EW-A1J1-01A-11R-A13Q-07	0.0394673098699123	0	0.00496107520537329	0.0924214867109526	0	0.316402313099974	0.0296897059211473	0.0346618259021938	0.00699097373069709	0.0371720426432102	0	0	0	0.116113111917269	0.121171193828008	0.156922469098517	0.0206940340299849	0	0.0233324580427603	0	0	0	0.022	0.195146801638116	1.01414383890766
TCGA-GM-A2DH-01A-11R-A180-07	0.0791664660921375	0	0	0.146999730155544	0	0.18771395513692	0.0469638722860035	0.0860495415432174	0.0455268502897304	0.0168094135029431	0	0.0162223260214629	0	0.148106251231147	0.0833942326004488	0.0843068825162677	0.0164278966222859	0	0.0423125820018917	0	0	0	0.003	0.357569384676205	0.937363058058907
TCGA-BH-A0C7-01B-11R-A115-07	0.0726024999555864	0	0.00622936342773456	0.0708797539494847	0	0.242317843731112	0	0.0245044215191281	0	0	0.00633279270904921	0	0	0.1777149532607	0.103044540062096	0.123706819875335	0.0159908953079301	0	0.156676116201844	0	0	0	0.00900000000000001	0.294477091431668	0.962754532322473
TCGA-BH-A0E9-01B-11R-A115-07	0.158467955263395	0	0.0364943695089741	0.156265028644817	0	0.364912235450525	0	0	0	0	0.00723653334465397	0	0.0147325842373932	0	0.0461897241832218	0.104362061650666	0.0672322534274922	0	0.0441072542888615	0	0	0	0.00900000000000001	0.277356642306956	0.97805706007373
TCGA-AR-A1AN-01A-11R-A12P-07	0.0540998801939891	0	0.00208441705353273	0.0339129039673944	0	0.0890749403474782	0	0.0216994232828406	0.00768087703853237	0.016593927207909	0	0.022316628429946	0	0.401263664358526	0.0471698689305405	0.0896826982291951	0.128482949133091	0	0.0859378218270257	0	0	0	0	0.705734889556563	0.740304649395933
TCGA-A2-A0YL-01A-21R-A109-07	0.137223412837006	0	0.0194860305395408	0.150686310980804	0	0.296669755679103	0.0104282310417991	0.0129541239145321	0	0	0	0	0.0119048859459483	0.0223912616732776	0.120033098064867	0.101650860116598	0.0273116349191117	0	0.0892603942874118	0	0	0	0.00900000000000001	0.286545644922327	0.970776704005305
TCGA-D8-A1XT-01A-11R-A14M-07	0.020632952503408	0	0.00187345854148634	0.00683657330372736	0	0.133831876050043	0.0177038112359754	0.0566508172132706	0.0230046797442338	0.00606875318524102	0	0	0	0.341078674964494	0.128279879307567	0.236870783217344	0	0	0.0253168250305484	0	0	0.00185091570266106	0	0.616142614280722	0.793642271801508
TCGA-E2-A1LL-01A-11R-A144-07	0	0.00742465434551198	0.031655654628615	0.0245133279283739	0	0.144557898346224	0.00724704131156977	0.0626187673355244	0.0112632930888132	0	0.00308741185324767	0.0111906568403279	0.00442519021624463	0.207965407797778	0.11634460859824	0.194441136044847	0.127738883960798	0	0.0455260677038843	0	0	0	0.072	0.134888414812454	1.03583244712037
TCGA-BH-A6R8-01A-21R-A33J-07	0.0402396127321539	0	0.0170937996869119	0.0587144813037641	0	0.11845130029027	0.0268896793041424	0.0594821366919654	0.0697593842385152	0	0.0145144000934147	0.00193419652848403	0.000988019241195663	0.228830947525608	0.0643702957043816	0.225720018336032	0	0	0.0730117283231604	0	0	0	0.003	0.374246301992921	0.928391389638624
TCGA-BH-A0H9-01A-11R-A056-07	0.0480755798726877	0	0	0.101605433732127	0	0.196388004478769	0.00456565579147515	0.0456765959625877	0.00642625892663556	0	0	0.0152494707909476	0	0.243393334290188	0.0653863288478519	0.194554641115439	0.0118764110014967	0	0.0656187287455057	0	0	0.00118355644428876	0.019	0.213031713445477	1.00289484234282
TCGA-AC-A62Y-01A-11R-A29R-07	0.032940558096188	0	0.00355991193485129	0.0454015738491673	0	0.127929805072518	0.000391108082259838	0.021583886423662	0	0	0	0.0026781175860139	0	0.470613485203623	0.0508604801923583	0.198380497367829	0.0108201245529573	0	0.0292127124452161	0	0.00388309096305994	0.00174464823029612	0.002	0.477567953914941	0.882374972943043
TCGA-A7-A0DB-01A-11R-A277-07	0.0249094359589503	0	0.00233409651422004	0.00209524354454665	0	0.0387475137265864	0.00319121477120814	0	0	0.00553276857671521	0	0.00378329196033817	0	0.481468828173692	0.018654748201603	0.275080628728155	0.0326843122710173	0	0.0926293807030898	0	0.018888536869878	0	0.002	0.393874517563948	0.943002972866528
TCGA-A2-A1G1-01A-21R-A13Q-07	0.0626608553683599	0	0.00397441647328258	0.115260424850144	0	0.190482360845918	0.087196706805827	0.0604827758078395	0.0183839543399658	0	0.0016098636880262	0	0	0.0688830239315493	0.134583496391332	0.183100349340323	0.0136674466769439	0.0323334124504018	0.013129865484362	0	0	0.0142510475457241	0.028	0.17834163769415	1.01732147730467
TCGA-B6-A0IJ-01A-11R-A034-07	0.0201744016316277	0.000925953815567335	0.011712548782854	0.117495942552868	0	0.148973470103764	0.0195907265219279	0.0484959539369345	0.0412855925778073	0	0	0.0135499352988316	0.00726593817707699	0.24914347471454	0.133250498359815	0.0982708335663777	0.0622385344364159	0	0.0276261955235922	0	0	0	0.182	0.073295984757302	1.06801072495533
TCGA-AN-A049-01A-21R-A00Z-07	0.0727330671381898	0	0.00512772922823961	0.0852707176250511	0	0.207746009934472	0	0.041723875936965	0.0315939759434883	0	0	0	0	0.216379651548216	0.115442346374184	0.137433812250058	0.0377633630591456	0	0.0487854509619898	0	0	0	0.003	0.374088166956041	0.92899012949663
TCGA-OL-A66J-01A-11R-A29R-07	0.0364509006927683	0	0.00354309917626309	0.0831607013704249	0	0.0950644301937855	0.00562105517315336	0.0369429583171495	0	0.000887610934781071	0	0.00793681096482854	0	0.434591197000881	0.0446461267680675	0.162659628078245	0.01349037702903	0	0.0663638389089235	0	0	0.00864126539169935	0.00600000000000001	0.319166689613631	0.968554623237501
TCGA-E9-A1R5-01A-11R-A14M-07	0.0343150081078059	0	0.00465533425623575	0	0	0.192736029146082	0	0	0.0278220787214553	0.0354226243866415	0.0101885116143589	0	0	0.326627266619212	0.0965757320404551	0.172513402334383	0	0	0.0983071826733542	0	0	0.000836830100016378	0.016	0.226829131084556	1.00322860713797
TCGA-D8-A1Y3-01A-11R-A157-07	0.0142432422474906	0.00366670975414097	0	0.1347001876381	0	0.109705102850982	0.0127337382456962	0.0361147230739744	0.0334558184157987	0	0	4.28773763016074e-05	0.00888658361009948	0.0441708553422777	0.0716693414554664	0.409068589406385	0.00358995467517389	0.00636467744542828	0.0939583648231698	0	0	0.0176292336395146	0.002	0.435926894828724	0.899325498410009
TCGA-E2-A15L-01A-11R-A12D-07	0.0276811463269016	0	0.0812796042651747	0.00381764980013165	0	0.103027718151199	0	0.0426620567492714	0	0	0	0.0018916838287068	0	0.314098764448235	0.051100248210269	0.278656917939984	0	0	0.0908376231829472	0	0.000582052951784234	0.00436453414539573	0.034	0.168258126866391	1.03459550053401
TCGA-A2-A4RY-01A-31R-A266-07	0.230216709134648	0	0.0730623789630863	0.0815320288836238	0	0.192935687086204	0	0.0544863278286356	0.00765380078680563	0	0	0.038824582649924	0.0145425183162365	0.0479880353386772	0.0559635194913994	0.110720181808255	0.00742916502836995	0	0.0846450646841343	0	0	0	0.002	0.381142551626271	0.926282597300778
TCGA-BH-A8G0-01A-11R-A352-07	0.152563297641454	0.00531600876724119	0.0416211334113058	0.0431848064280301	0	0.107981529674286	0	0.00760220009733607	0.0213341752831798	0	0	0.0316844235567223	0	0.392939945275851	0.02233794167476	0.0989865410485733	0	0	0.0744479971412604	0	0	0	0	0.727441803439433	0.72781438958778
TCGA-E2-A107-01A-11R-A10J-07	0.0244877065783636	0	0.00590345651521963	0.169786182721486	0	0.222709464487846	0	0.00925245638405919	0.00961763393067664	0	0	0.01961170116658	0.00280463132721032	0.103341742463975	0.0673312212398135	0.128206200786039	0.0240262097637017	0	0.212921392635029	0	0	0	0.022	0.196604664843219	1.00587214907893
TCGA-OL-A5RU-01A-11R-A28M-07	0.124482640509498	0	0.0725053224281037	0.223312809091116	0	0.140697364470471	0	0.0424008000201452	0.0647475004989474	0	0	0.0145223039053716	0.00232489414855075	0.0910864392362942	0.051786909090451	0.0460207820574496	0.0580601465491051	0	0.0650498254683956	0	0	0.00300226252610121	0.00900000000000001	0.299295762991942	0.964558655752404
TCGA-A7-A426-01A-22R-A24H-07	0.141709232273471	0	0.0763214551365257	0.166203863883081	0	0.160773063345709	0	0.0413632902065693	0.00738727383235572	0	0	0.058605780665667	0.0104573236122957	0	0.0571227371407406	0.101222388657569	0.00792029344695587	0	0.17091329779906	0	0	0	0.003	0.375415525297783	0.928362740247697
TCGA-A2-A4S3-01A-21R-A266-07	0.0503466325206663	0	0.000921664247841677	0.116372891805958	0	0.253734486214212	0.0153320369430042	0.0587298869169034	0.0765019567340364	0	0	0.0120250576081736	0	0.193833743891502	0.0803303500548913	0.0764642804141208	0.00642647369127109	0	0.0589805389574188	0	0	0	0.045	0.159335335042792	1.0306748666952
TCGA-E2-A15K-06A-11R-A12P-07	0.239025502734654	0	0.088326766008004	0.041426327715564	0	0.090513249180411	0	0.0106148168558828	0.00612892273986216	0	0	0.0291625161980165	0.0969711020324811	0	0.00327914901604368	0.149517315789861	0.117064199671156	0.00146025921799892	0.105853660777677	0.0136095724968075	0.00704663956558061	0	0.002	0.396782385517275	0.917961748313445
TCGA-AR-A255-01A-11R-A169-07	0.0859998171022443	0	0.0174589870003587	0.0816742407450463	0	0.19362767586328	0.0300174102507871	0.0512590211603953	0.0188936005472638	0	0	0	0.00552245816627292	0.0734931388780061	0.133840019291565	0.172340350406394	0.0236330862445179	0.00817879713654827	0.104061397207321	0	0	0	0.003	0.36526852755864	0.931296524338346
TCGA-E9-A1NC-01A-21R-A26B-07	0.0736941585573631	0	0.117325264555417	0.108104204312245	0	0.164313958944422	0.0171689710665082	0.0562257747689348	0.0198152111676244	0.00501887165875712	0	0.0274808082357678	0	0.173589444806001	0.137944579316469	0.0593569914234138	0.00624188612996816	0	0.0337198750571088	0	0	0	0.00900000000000001	0.286028142867308	0.972634905774734
TCGA-BH-A0C0-01A-21R-A056-07	0.0332241401435091	0	0	0.190022006539016	0	0.12356486796346	0.0591119077712061	0.0376983992585519	0.0344745916058119	0	0	0.0389847837819347	0.0116565479154218	0.101188665825703	0.113307960956439	0.141839670983923	0.0215932207453261	0	0.0922397071121017	0	0	0.00109352939759518	0.039	0.164622934397556	1.02010951397418
TCGA-A8-A09R-01A-11R-A00Z-07	0.010261740695444	0	0.00268115972590077	0.000418199314248229	0	0.120427252367835	0.0128388916908312	0.0628918237877444	0.0153362539158333	0.0259908052837797	0.0034055237096988	0	0	0.374931244201133	0.145105003494432	0.157375650946432	0.00226635601590489	0	0.0660700948507826	0	0	0	0.002	0.471230829733936	0.882515984320964
TCGA-A2-A1G6-01A-11R-A13Q-07	0.0704266022359542	0	0.0201696690992014	0.205087401375327	0	0.126810478970847	0	0.0163153428446985	0.0397050304381552	0	0	0	0.0179608230677524	0	0.0129228294452475	0.21005465123991	0.167910155427721	0	0.102583974108231	0.00525916904409486	0	0.00479387270285871	0.033	0.169486779071464	1.01026528901712
TCGA-BH-A18S-01A-11R-A12D-07	0	0.0309728114210425	0	0.110011537119488	0	0.239197236604337	0	0.0308383507460672	0.00143106998956687	0.0060992536024561	0	0	0	0.00933230960885355	0.0146793136781045	0.423982644313038	0.00232798104555206	0	0.131127491871495	0	0	0	0.071	0.135549217902244	1.0340340976511
TCGA-C8-A26Y-01A-11R-A16F-07	0.109281580954909	0	0	0.0269340893418652	0	0.0993904135621732	0.0087043806135248	0.0702184472397217	0.0132259099563992	0.00486911781661404	0.0322289260874974	0	0	0.420893765363277	0.0822656696319087	0.121492051928756	0	0	0	0.00657094417841863	0.00392470332493537	0	0.004	0.348986162852737	0.950333858601573
TCGA-AR-A5QM-01A-11R-A27Q-07	0.138638635424729	0	0.0344203220488759	0.0540808885188104	0	0.0333096461205343	0.0331385245249689	0.0428317625943269	0.018618329133635	0.0339197295961654	0	0	0	0.326010776991207	0.0489765051513981	0.100459983598909	0	0	0.124334892268317	0.0112600040281227	0	0	0.01	0.262949487437216	0.980981972589993
TCGA-LD-A74U-01A-13R-A33J-07	0.0700673956986732	0	0.0147416104276137	0.0277661914590196	0	0.0989556655578882	0	0.0138080238373617	0.00164033808011392	0.000372293871861237	0	0.00883000762212334	0	0.442011303463629	0.0585364976055521	0.151987225430902	0	0	0.111283446945261	0	0	0	0	0.615276053452322	0.79406257948041
TCGA-D8-A1Y1-01A-21R-A14M-07	0	0	0	0.0283187363648185	0	0.224980798587991	0	0.00371493294206307	0.00160449007096079	0	0	0	0.115432121704921	0.176497548929342	0.0614276353854759	0.333619942988703	0	0	0.0497791381286348	0	0	0.00462465489708976	0.076	0.131080304451506	1.04296574815191
TCGA-A2-A0CO-01A-13R-A22K-07	0.131820959761555	0	0	0.156382450360305	0	0.25703354396038	0.0196877728026155	0.0252084749908768	0.0942243795033777	0	0	0.0485058380936956	0.0110606477125665	0.0489074250476616	0.112509618169417	0.0648927996800463	0.00197625979690033	0	0.0277898301206024	0	0	0	0.028	0.177480713162969	1.03283536724826
TCGA-AN-A0XU-01A-11R-A109-07	0.055195243285726	0	0.0224414764811965	0.108444181546459	0	0.0426467976684495	0.0638934174897164	0.073949899249459	0	0	0.030036529864264	0.0187205799166869	0	0.28121729579904	0.109633105350365	0.136365686067833	0.0350033836133328	0	0.0224524036674717	0	0	0	0.028	0.179674085979471	1.01879968123184
TCGA-BH-A1FM-01A-11R-A13Q-07	0.0157003799028131	0	0.00232698656870881	0	0	0.0819116088069836	0.00111951600337729	0.0235874175185345	0.0012967534730447	0.0503044493752037	0	0	0	0.321028584623283	0.0487690005134427	0.267575795792849	0.00716403662845486	0	0.122919643043059	0.0122152012990407	0	0.0440806264512054	0.002	0.391832245821387	0.925598621841652
TCGA-AC-A3W6-01A-12R-A22K-07	0.0305868075612219	0	0.00370949499744397	0.189016534075763	0	0.219516059772889	0.00298065309351507	0.027653774370018	0.0544861094640418	0	0	0.0288971493127654	0.00914980531419756	0.0342116466771133	0.126020200456628	0.0964362106431819	0.0328185160642467	0	0.144517038196974	0	0	0	0.002	0.397733059604409	0.918503190500752
TCGA-A1-A0SB-01A-11R-A144-07	0.0913791829162043	0	0.00408784556183727	0.126984810317315	0	0.106417494114587	0	0.0449014425280555	0	0	0	0.0350606184419249	0.126118628442047	0.0350659532724027	0	0.267844137671907	0	0.0745961638513184	0.0875437228824016	0	0	0	0.729	-0.00938467160587382	1.07477303045268
TCGA-E2-A15M-01A-11R-A12D-07	0.0850112093417833	0	0	0.114314612423272	0	0.312570820303869	0.0308268047116079	0.0492265415589669	0.00149968200916027	0.0325834576979729	0	0	0.00112590630288768	0.0625350956053471	0.0745904788612484	0.156439124350396	0.054009836943285	0	0.0252664298902043	0	0	0	0.01	0.263573470895032	0.980354264909082
TCGA-A8-A093-01A-11R-A00Z-07	0.149736209158882	0	0.0101040759039597	0.0796997776103797	0	0.1360408842609	0	0.0214571432989805	0.0236655778784024	0	0.00163574042506983	0.0116355858903833	0.0217536525278207	0.181309877259947	0.00370273579655758	0.0986917931177023	0.0529372385135585	0	0.207629708357457	0	0	0	0.039	0.165285368443369	1.01448729791128
TCGA-S3-AA10-01A-21R-A41B-07	0.0135056709803182	0.0225193187927894	0.0224045969174955	0.131804676342833	0	0.164202723682005	0.0371018466087193	0.0971001566729385	0.0640222765464952	0	0	0.0558974462947798	0	0.162567452381626	0.137995615262835	0.059517786421437	0	0.00507666936872006	0.0262837637270088	0	0	0	0.084	0.123613190168106	1.05215275338372
TCGA-BH-A0DI-01A-21R-A12P-07	0.0703023900183087	0	0.00260931975816893	0.0770117314695638	0	0.132469266016426	0.0189906428320557	0.00915946965327891	0.0287336487398898	0.0254920900382874	0	0.014355368742374	0	0.276001792933511	0.116710145502061	0.119130575192299	0.0142060241172172	0	0.0948275349865592	0	0	0	0.034	0.168536897894721	1.02248931928913
TCGA-E9-A22D-01A-11R-A157-07	0.0306502436016216	0	0.0077353484299765	0.421217160844023	0	0.00644303525581544	0.151562420550821	0.0586483889567347	0.00143846344929634	0.00624256097368356	0	0.00913328924627659	0.00703409638483466	0.0478231602358632	0.0846246256766729	0.0941486323761805	0.0195213640149955	0	0.0537772100032046	0	0	0	0.019	0.217490457728525	1.00995665112653
TCGA-AN-A0AS-01A-11R-A00Z-07	0.0103720712594724	0	0	0.0226695819185809	0	0.0504980892896597	0.00759040923708747	0.0261567571611957	0.02110556746054	0	0.00159579074475462	0.00443789308571229	0	0.631488632461629	0.0277271798422913	0.137026151564082	0	0	0.0561119034488057	0	0	0.00321997252618885	0.001	0.567836157027317	0.828100130700948
TCGA-D8-A1X9-01A-12R-A157-07	0.0142206151391853	0	0.00701021285816121	0.074837601735764	0	0.248860251731615	0.0192070454578472	0.0431518544354057	0.0320769592851829	0	0	0	0	0.191007585764324	0.0971184709109741	0.197040399958488	0	0.0160607082579821	0.0515507214778316	0	0	0.00785757298723871	0.005	0.324419728724565	0.952853776026284
TCGA-AC-A23G-01A-11R-A213-07	0.0157063084634295	0.00661264019037503	0.00054721996604526	0.0375773166782038	0	0.0894555610620146	0.0212834260720377	0.0316116915654138	0.031211149014331	0.0315251807483998	0	0	0	0.497422937428815	0.0397755418306437	0.0902285683604662	0.0169272822330234	0	0.090115176386801	0	0	0	0.002	0.437786618020975	0.904752340094964
TCGA-OL-A66N-01A-12R-A31O-07	0.057255444280058	0.0228385343446447	0.0786687341412014	0.16194438598823	0	0.131764938424272	0	0.0715955318454644	0.00610086582165694	0	0	0.0582635910244694	0	0.0138971088313487	0.0182613869230963	0.159442722430199	0.0550290577313585	0.00435277433806478	0.15906514270388	0	0	0.00151978117205553	0.00900000000000001	0.277760158570074	0.968872661830917
TCGA-BH-A0W7-01A-11R-A115-07	0.0784029756584848	0	0.0372947797381183	0.114963696232018	0	0.169766048817662	0.0272290106769463	0.00185303696933256	0.0496145974972501	0.0401514686380478	0	0	0	0.179433901517608	0.110904343187494	0.0723067049168252	0.0094040980516356	0	0.108675338098577	0	0	0	0.011	0.237346518660042	0.987562222002229
TCGA-E2-A10C-01A-21R-A10J-07	0.0922345607441151	0	0.0215263819423268	0.167892129223942	0	0.150228405202438	0.0294314387511737	0.0411112855145607	0.0734649681353405	0.0301831914968208	0	0	0	0.176444624023302	0.0573003261434218	0.117029826520568	0.00161858791240266	0	0.041534274389588	0	0	0	0.027	0.182599637200264	1.01495828963155
TCGA-AO-A0JF-01A-11R-A056-07	0.0410201467142538	0	0.00425973819478055	0.135791818414149	0	0.191656503219779	0.00951525939104913	0.0171627342976531	0.0139344721446827	0	0	0.000952603781791779	0.00811364328983251	0.0358626279992416	0.0756221472800535	0.161136014610147	0.0989002784987969	0	0.204511360957563	0	0	0.00156065120622587	0.00800000000000001	0.300929451975281	0.957801849132763
TCGA-A8-A08J-01A-11R-A00Z-07	0.0137576291592285	0	0.0512335866765112	0.0461638643562832	0	0.113321517441109	0.000853800078161958	0.0256113314147664	0.017179187204893	0	0	0.0025853972505071	0	0.298792158216635	0.0816824526270473	0.285453226701271	0.00021583890718875	0	0.0532310758056907	0	0	0.00991893416070697	0.01	0.244522579590625	0.997965465081478
TCGA-BH-A1EV-01A-11R-A137-07	0.0814624644115832	0	0.0123249656963144	0.0540587156496615	0	0.176685601583698	0	0.0130163546745761	0.05599687598072	0	0.00572809954657153	0.0249979319122483	0.00164487748979287	0.392962388188647	0.00365228192074125	0.149452813083023	0	0.00521799987541771	0.0227986299870053	0	0	0	0.022	0.195954981681776	1.02565382718482
TCGA-OL-A97C-01A-32R-A41B-07	0.0541866468175446	0	0.00494148954121481	0.252575189887682	0	0.110161147974818	0.0988347767469615	0.0326381829477114	0.00250012790076918	0	0	0	0	0.210240703254834	0.0708935326328517	0.129119931467956	0	0	0.0339082708276572	0	0	0	0.002	0.414777791781745	0.909661524291846
TCGA-AR-A2LM-01A-11R-A180-07	0.0673836270800498	0	0.00913916084299781	0.128942709663198	0	0.200763258583571	0	0.0447422201620438	0	0.00732873317008341	0	0.00908274983241607	0.0414412097288695	0.00253386879159771	0.0818208261498147	0.114301709082871	0.053964389279229	0	0.238555537633258	0	0	0	0.022	0.194482688243132	1.00366199823342
TCGA-BH-A18L-01A-32R-A12D-07	0.0741816207941532	0	0.00894665119548815	0.0887063982498984	0	0.225814567728119	0.0146917344511024	0.0625297116020066	0	0	0	0.00393617257531055	0	0.0374069409838308	0.121810972640836	0.306798448790594	0.00544356733766384	0	0.049733213650997	0	0	0	0.087	0.121016812379293	1.03930787921596
TCGA-A8-A0A4-01A-11R-A00Z-07	0.0468370496829413	0	0.00608318237762106	0.0983043010756039	0	0.200309441408732	0	0.0238343953553003	0.0182175203945721	0	0.0117395792022228	0.0132772681456874	0.00367992367299795	0.107061901762775	0.10091186094901	0.220893205776694	0.00514935412181205	0	0.14370101607403	0	0	0	0.078	0.12969172885844	1.03022060230018
TCGA-AR-A0TU-01A-31R-A109-07	0.00632136114800232	0	0.00380400961583842	0.159745709593354	0	0.0530501133261706	0.115759236577964	0.094897358826931	0.0202515601381856	0	0	0.029479487027061	0.0064879226913324	0.134402160412212	0.0919734592690742	0.131652814783351	0.0388054286973922	0.0915605775173904	0.0218088003757404	0	0	0	0.005	0.3259563942542	0.950668677738575
TCGA-E9-A226-01A-21R-A157-07	0.011566812257748	0	0.00582370625810437	0.00458460187322812	0	0.202064980318307	0	0.0495841718597833	0.0198678124297497	0	0.0157535359147781	0	0	0.327678229005999	0.0761446043118005	0.212981605506438	0.00209383271522583	0	0.071856107548837	0	0	0	0.015	0.228790905606395	1.00497995328563
TCGA-BH-A0C3-01A-21R-A12P-07	0.0937147434524493	0	0.006824594480888	0.0494498224914285	0	0.329749210377656	0.00684335534406034	0	0.0140651692181856	0.00286555450352546	0	0.0161996598687601	0.0148023892122187	0.0667313176402534	0.108384761982318	0.092922637011126	0.0609736853200365	0	0.136473099097094	0	0	0	0.003	0.359288112371799	0.933915765544701
TCGA-B6-A409-01A-11R-A24H-07	0.0315319081006321	0	0.0277929665750251	0.102431763923734	0	0.162910217517539	0	0.0713751644635627	0.0950924276168839	0.000508023464254146	0	0.0259102931468139	0	0.177268935428179	0.13477475651202	0.129301898380654	0.00355714770372621	0	0.0361208137573744	0	0	0.00142368340960279	0.038	0.165946610674436	1.02733955791518
TCGA-AC-A3W5-01A-11R-A22K-07	0.0615296776338061	0	0.00113300325939716	0.142119593991146	0	0.123231727764327	0.0199800890745681	0.0594381703974776	0.0676723309102611	0	0	0.00231550529372118	0.000906600431502967	0.243734280599334	0.100005494005706	0.108430313666875	0.0156578488280002	0	0.0538453641438784	0	0	0	0.01	0.261125921383374	0.981895654216423
TCGA-AO-A12H-01A-11R-A115-07	0.000539732950801473	0.0220831921439035	0	0.0402284861940189	0	0.0748575443167233	0	0.0179004616762159	0.00517303875422805	0	0	0.0157168577792112	0	0.298582492511965	0.0177058037051223	0.343505056008028	0	0	0.155719354373157	0	0	0.00798797958662568	0.149	0.0879607801436355	1.07834141448355
TCGA-BH-A1FE-01A-11R-A13Q-07	0.166597884723116	0	0.0182898266878117	0.0695503322826046	0	0.346690579646572	0.0245668626838608	0.0265272388622944	0	0.031669968812892	0	0	0.00583896153433517	0.0440024849385386	0.10575009419246	0.0563543538834672	0.0085411885812696	0	0.0956202231707782	0	0	0	0.002	0.417752692160771	0.908456804892293
TCGA-E9-A1N9-01A-11R-A14D-07	0.0714460056541064	0	0.00117641894342214	0.134952604182349	0	0.321853769926412	0.0119219691010257	0.0269805382729357	0.0295771400639424	0.0162110474522678	0	0.00646683212359508	0.00139946115777329	0.0873044832481231	0.0988570202517936	0.106349835058907	0.0600113497920922	0	0.0254915247712546	0	0	0	0.032	0.170729700472828	1.02573690158039
TCGA-BH-A8FZ-01A-11R-A352-07	0.0988180614628529	0	0.0135772321103275	0.0467739573645197	0	0.178551560002043	0	0.0524878974922392	0.0281695887196993	0	0	0	0.0114882852109059	0.218989742086686	0.0391924344465635	0.0888916310875917	0.0889011310896308	0.0415736265504302	0.0865519334394568	0	0.00603291893705336	0	0.00900000000000001	0.280649577501016	0.967056403327054
TCGA-A8-A07E-01A-11R-A034-07	0.0496513858066285	0	0.00717865630068604	0.146829389449672	0	0.215960115180166	0.0236814854790737	0.0105946405110473	0.0224136596491399	0.0265130412396739	0	0	0.00447488925984961	0	0.11395736987273	0.155095301668039	0.085049727993483	0	0.138600337589811	0	0	0	0.004	0.347989927172007	0.939077753923829
TCGA-A8-A09N-01A-11R-A00Z-07	0.0343144943496249	0	0.00153344566320152	0.157377499383984	0	0.185750256812757	0	0.0520388528761454	0.0441751062504129	0	0	0.0555450136858217	0.00400930428105171	0.0440897859568208	0.134768665501847	0.12835633904589	0.035747537041589	0	0.122293699150854	0	0	0	0.056	0.149592574449232	1.03209496189928
TCGA-C8-A12O-01A-11R-A115-07	0.104687367267265	0	0.0300601660947773	0.043552475540289	0	0.123070742745927	0.000682217205158745	0.0481961333207521	0.0502444137345662	0	0.010974304695139	0	0	0.309538206793289	0.0666036146661713	0.154418107894998	0	0	0.055631478081228	0	0	0.00234077196043996	0.00900000000000001	0.270328732388647	0.978863368831693
TCGA-A8-A06U-01A-11R-A00Z-07	0.0555630744608084	0	0.0336122585361525	0.128886333956312	0	0.118388878844228	0.0382635889822951	0.0666927872483399	0.0264764229984071	0	0	0.0178533090353516	0	0.0838450185508414	0.0761335384802298	0.249008753288668	0.0314607407450783	0.0153104375517896	0.0585048573214977	0	0	0	0.026	0.186446738145502	1.00496484686449
TCGA-A7-A0DB-01A-11R-A00Z-07	0.0451687005041304	0	0.0099314167637191	0.0189855710020161	0	0.0881291610198489	0	0.00193331311946078	0	0	0	0.00521185083323092	0	0.47347254853266	0.0310617292362288	0.143606832691861	0.0709370314317927	0	0.111561844865051	0	0	0	0.003	0.37112594684809	0.945455739107379
TCGA-AO-A0JE-01A-11R-A056-07	0.0512496524211308	0	0.0289763229801977	0.146576213948202	0	0.167983467427678	0.045462841475524	0.0661554481651565	0.0516298695076544	0.0240774932632251	0	0.0041375023143637	0.030395566358879	0.0131981633757209	0.115232581992428	0.138180784346067	0.0132234100880612	0.0330313718371239	0.0701567175489583	0	0	0.000332592949628784	0.00800000000000001	0.302746112164202	0.960995037354131
TCGA-A8-A07Z-01A-11R-A00Z-07	0.0284707834607717	0	0	0.123431140485134	0	0	0.0182411484224823	0.00742359142173377	0.0182242894608356	0.0642567848078201	0	0	0.0236191243000469	0.00906499410627467	0.00578731796340636	0.367330543511636	0.032046016709787	0.129734213064927	0.172370052285144	0	0	0	0.01	0.257451904887057	0.977564939172401
TCGA-BH-A1FL-01A-11R-A13Q-07	0.0762106049276779	0	0	0.151592202400752	0	0.197288931267398	0	0.042443754803081	0.00475852738431814	0	0	0.00492312543932402	0.0230925657595369	0.133153551744668	0.0914777710866513	0.113838763882983	0.0138097625037569	0	0.147410438799853	0	0	0	0.0620000000000001	0.145749635537446	1.02444389611252
TCGA-B6-A0IP-01A-11R-A034-07	0.132156904230755	0.094458571458	0	0.182853768117573	0	0.152236171703944	0.00904634062427217	0.0365094749778874	0.00988987834248576	0	0	0.00813998417316592	0.0139913357479219	0.12145881269981	0.107262776442685	0.0267021959826431	0.00303138990984624	0	0.10226239558901	0	0	0	0.004	0.342029581686753	0.94457103564538
TCGA-AR-A24Q-01A-12R-A169-07	0.064540406629374	0	0.0787193669885286	0.1556598743509	0	0.183613748834732	0.0259945634425129	0.0446435731919726	0.00352789213904795	0.0266243502803799	0	0	0	0.211465884391507	0.0636834640873497	0.0972272482388915	0.0141106146837261	0	0.0301890127410782	0	0	0	0.00900000000000001	0.299624478942629	0.963205828739177
TCGA-A7-A26J-01B-02R-A277-07	0.0972657299627074	0	0.00257143310841706	0	0	0.450869845108792	0.0206300145376522	0	0	0	0.0377054740320642	0	0	0.016664494773468	0.0648096581605904	0.287071273589014	0.00173291084850424	0	0.0147573933258397	0	0.00592177255295024	0	0.111	0.104381183031787	1.05002085409232
TCGA-E2-A1IG-01A-11R-A144-07	0.067227270284209	0	0.00904384606716321	0.0653477186195812	0	0.206645898840536	0	0.015603012164448	0.0275121836559682	0	0	0.0216799494281748	0.0289909269993837	0.212989413264935	0.0586835498520736	0.237798682231414	0.00409446095574295	0	0.0410510676107665	0	0	0.00333202002560401	0.026	0.184740615071384	1.01308450271747
TCGA-A1-A0SF-01A-11R-A144-07	0.0895101472296586	0	0.196981191572411	0.258471046915457	0	0.185194029245017	0.0158903172285402	0	0.0188075541447557	0.00857004878576233	0	0	0	0.00462883517473834	0.0468528342116607	0.0908414725682803	0.0493075364755104	0.0101004485485228	0.0248445378996858	0	0	0	0.002	0.466637394395979	0.884728485566811
TCGA-BH-A0BA-01A-11R-A056-07	0.196163545891593	0	0.180038101286752	0.0911698797846108	0	0.240226592913827	0	0.0108898434710488	0	0	0	0.0332843876296273	0.00681039872059032	0.00917836942456585	0.0530657431382305	0.0540315203368381	0.0345106519387475	0	0.0906309654635697	0	0	0	0.001	0.498819536577357	0.865975972357954
TCGA-AR-A0TV-01A-21R-A084-07	0.0120156601834538	0	0.00657646155477042	0.115470357228064	0	0.124198131638263	0.0170919200309399	0.0371239703224569	0.015805425972334	0.0294840406668286	0	0	0	0.274410850558941	0.15448264703232	0.134288892235504	0.00792227635182721	0	0.0711293662242967	0	0	0	0.019	0.217876156773854	1.00851846585388
TCGA-A7-A26E-01A-11R-A277-07	0.0453082292105427	0	0.0134842978125287	0.0303720113206696	0	0.173514020934687	0.00115986915310872	0.00969642643815712	0	0	0	0	0.200113524863453	0	0.0389545452222645	0.339658652651146	0.0113958588292513	0	0.115349379904964	0	0.0209931836592274	0	0.0590000000000001	0.148321722883839	1.02164350189939
TCGA-E2-A1L8-01A-11R-A13Q-07	0.183566230073196	0	0.0695160663821571	0.0392091818540794	0	0.217279670925262	0	0.0238403648021221	0.00410256163201498	0.0207655406962953	0	0	0	0.0108334519239417	0.0987874230093752	0.0190552153140557	0.280181570126313	0	0.0328627232611876	0	0	0	0.005	0.331722936336317	0.94825120164051
TCGA-EW-A6SC-01A-12R-A32P-07	0.0703786878890396	0	0.0118116749642006	0.0405055233123358	0	0.194842966152637	0	0.0508230902623002	0	0	0	0.00566727788546555	0.00546441543610895	0.114185818826415	0.0536118215924596	0.133672924596523	0.108438768227424	0	0	0.191253764973752	0.0162641447511939	0.00307912113014437	0.00900000000000001	0.269120232771909	0.975321689613747
TCGA-5L-AAT1-01A-12R-A41B-07	0.0324848271400747	0	0.00288209168733635	0.246469086520771	0	0.111399063906529	0.0216503924869178	0.0527556363624243	0.0663813805663277	0	0	0.0284007383589373	0.0082122407307368	0.0404685915757222	0.125610492258105	0.113260167912811	0.0373083694612486	0	0.110749297656299	0	0	0.00196762337575955	0.00900000000000001	0.284844955421389	0.972422142816769
TCGA-A2-A04Q-01A-21R-A034-07	0.0309848406422959	0.0288927474442466	0.0165869254122158	0.20361369114505	0	0.129813644525682	0.0663634831847184	0.0789695778737563	0.0291897638950619	0	0	0.0147525453283399	0	0.13851295552891	0.112111488535357	0.079737240657567	0.0373019469236423	0	0.0251939331098145	0	0	0.00797521579334255	0.0610000000000001	0.14647078678732	1.03239461461637
TCGA-AQ-A1H2-01A-11R-A13Q-07	0	0	0.00108873959682043	0.0539586657593217	0	0.162548211345572	0.00334647952842711	0.0322600878436447	0.00477047970424834	0	0.0168705385422433	0	0.12873451378234	0.00846940839318557	0.0799207609267815	0.428244939295989	0.00106576363339033	0	0.0718371591824152	0	0	0.00688425246562169	0.025	0.188460216853399	1.01229232982542
TCGA-JL-A3YX-01A-11R-A22U-07	0.0518058825805851	0	0.0311521893923528	0.129329688000152	0	0.136110539395605	0	0.0678495901216735	0	0	0	0.0356463807261995	0.00915164758930067	0.0438118500948455	0.0455377583895814	0.142043299522104	0.0253287484026329	0.00744389469754419	0.274041349928246	0	0	0.000747181159177816	0.017	0.222293621383647	0.992507516435918
TCGA-E9-A5UP-01A-11R-A28M-07	0	0.0058735652935326	0	0	0	0	0	0.0755956927828909	0.0537468485377311	0.0335524246140687	0.0242101445549405	0	0	0.624105663738819	0	0.0472347280730885	0	0.124197257751462	0.0114836746534661	0	0	0	0.00900000000000001	0.294986640428865	1.01386734294892
TCGA-A2-A0CY-01A-12R-A034-07	0.0323384282326381	0	0.00390522837214126	0.134445775630225	0	0	0	0.0656124742665104	0.0168065721519772	0	0	0.0287659864343103	0	0.539826254259147	0.000578255057111303	0.142844865207029	0	7.91076102380422e-05	0.0265333837193831	0	0	0.00826366905928986	0.00800000000000001	0.302534008493029	0.994368637994971
TCGA-C8-A26X-01A-31R-A16F-07	0.0176834782203471	0	0.115411341484714	0.113058204854119	0	0.0471327265318974	0.0473301882558242	0.0511342098983898	0.0023591787770749	0.0404515481197028	0.00825280706788935	0	0	0.258954035993642	0.113041492812521	0.137419101714481	0.0121309031929696	0	0.0356407830764291	0	0	0	0.019	0.211065232003076	1.00504403316617
TCGA-A7-A13E-01B-06R-A277-07	0.127422380982067	0	0.00119404693670695	0	0	0.500423828743956	0.032831056614379	0	0	0.0229507447496184	0	0	0	0	0.0595531930859883	0.182055651430592	0	0.0516231611344902	0.0016222860097077	0	0.020323650312494	0	0.019	0.216220489908111	1.00687206737531
TCGA-BH-A0HI-01A-11R-A084-07	0.0688072576048437	0	0.00477792827045368	0.0236331397465823	0	0.137003926055441	0	0.0860411181534609	0.0220303494730123	0.00393865866311769	0	0.00259168600679863	0	0.371647176455588	0.0615555821545166	0.164797776102782	0	0	0.0358612686122919	0.0136478603820888	0	0.00366627231902325	0.00900000000000001	0.294253162160868	0.974805106016393
TCGA-BH-A0W4-01A-11R-A109-07	0.0668723778318377	0	0.0116635151261187	0.0172067518580556	0	0.11437633771179	0	0.027401503059893	0	0.0116439074946615	0	0.0220074542041964	0	0.402163647035546	0.0784063098549777	0.0906294305270201	0.00786079994007653	0	0.149767965355827	0	0	0	0.02	0.202726626541316	1.01859757698196
TCGA-AR-A2LQ-01A-22R-A18M-07	0.0649320888910841	0	0.0363036299619222	0.0562699214025589	0	0.111319470910957	0.0100079153198942	0.0107036502194121	0	0	0.00414100475913071	0	0	0.362583388522765	0.0462005308599278	0.20022762988586	0.00295653701325233	0	0.0943542322532354	0	0	0	0.028	0.179714181594511	1.02837286178998
TCGA-AO-A0JB-01A-11R-A32Y-07	0.0631125042079195	0	0	0.165405480761826	0	0.186594962675096	0	0.0665780587180282	0.038734556682634	0	0	0.0571576367103907	0.0204652641977779	0.174721705279941	0.0522074990473965	0.144362303039496	0.000382075827026762	0	0.0302779528524676	0	0	0	0.0639999999999999	0.143260401295789	1.03599171353217
TCGA-AO-A124-01A-11R-A10J-07	0.187750418218918	0	0.0115553108433236	0.0743197221413992	0	0.151795438453619	0.00508588064408921	0.0683537558208706	0.000150165329018575	0	0.0117542867020293	0	0.00297927146611866	0.265385631382978	0.0231823687657785	0.0711035254799991	0	0.0663614176727995	0	0.0602228070790582	0	0	0.012	0.236792527514459	0.993228333099356
TCGA-D8-A1XV-01A-11R-A14M-07	0.0292767947133552	0	0.00566935726394125	0	0	0.142899796047576	0.00219790394152381	0.0485477063182113	0.00775509008070907	0.0200355428021478	0	0.000760416863979194	0.114602580886171	0.147169946524845	0.0902358249476519	0.295448473520499	0.0101381774896435	0	0.0843490410519332	0	0	0.000913347547813171	0.069	0.140889221585324	1.03006971071894
TCGA-AR-A24H-01A-11R-A169-07	0.0536237158760632	0	0.00671157937279546	0.122841157830013	0	0.21382774309419	0.0345565032992378	0.101590368287682	0.0193018640255422	0	0	0	0	0.147083630722508	0.074263900646145	0.206059922054975	0	0	0.0201396147908485	0	0	0	0.00600000000000001	0.312403727748693	0.958413633694573
TCGA-D8-A1Y0-01A-11R-A14M-07	0.0715585526547748	0	0	0.12222458636077	0	0.250083229575728	0.0201702321137004	0.0617216556236687	0.0202885710528965	0.0136200778958652	0	0	0.0278311736580531	0	0.0908789256360614	0.116881102763465	0.109078314715255	0	0.0956635779497619	0	0	0	0.019	0.211676263953602	0.997876263415781
TCGA-A8-A08X-01A-21R-A00Z-07	0.0328438385669867	0	0.164482646693792	0.062618776451658	0	0.21037231899019	0.0279875590685425	0.0386125351008591	0.022584064882933	0	0.0209567041101571	0	0	0.13228903939655	0.0829475093474134	0.170136243901227	0.0110281078070267	0	0.0231406556826647	0	0	0	0.00800000000000001	0.303805851529909	0.961757338943517
TCGA-B6-A1KF-01A-11R-A13Q-07	0.0943723491388489	0	0.00888687623139227	0.00820062041624427	0	0.00348220260569379	0	0.0891358326970417	0	0	0	0.0183697847365717	0	0.575880089479336	0.00902928818016934	0.154724153984076	0	0.0141146440494775	0.0238041584811484	0	0	0	0.017	0.222199004022632	1.05067052120313
TCGA-A8-A07C-01A-11R-A034-07	0.0526931140833792	0	0.0307219586919962	0.0867488553229816	0	0.184892424932478	0.0851343729293069	0.05043023433101	0.0120518103728063	0.0262675033719414	0.02132666307057	0	0	0.136462743808981	0.0708587686484681	0.201667837892219	0	0.0213168948831114	0.0194268176607509	0	0	0	0.045	0.159210740880277	1.01887944619898
TCGA-A2-A04W-01A-31R-A115-07	0.075002475913278	0	0.0358315829863572	0.0688297585608606	0	0.0769395050971142	0.0106014161251901	0.0369153767763932	0.0212364872421525	0	0.0042778763882075	0	0	0.437049219268116	0.049393288853121	0.129101720900251	0	0	0.0548212918889583	0	0	0	0.00900000000000001	0.298544925539704	0.976669480071108
TCGA-AQ-A04L-01B-21R-A10J-07	0.0432622268012404	0	0	0.0233369388596697	0	0.108520043698924	0	0.0815105002831211	0.0171825488048829	0	0.00505812558781913	0	0	0.40216469691724	0.0636323456635442	0.226754311030011	0	0	0.0188206409704842	0	0	0.00975762138306381	0.127	0.0946959344622737	1.0845954852297
TCGA-A8-A090-01A-11R-A00Z-07	0.0276219486884215	0	0.000514206515496995	0.0454213441624217	0	0.0710069065769556	0.00875794409843187	0.0102161125346262	0.040191518905979	0	0	0	0	0.403312796026951	0.0773057505972467	0.227406973790527	0.000806269606843724	0	0.0823177268577337	0	0	0.00512050163836496	0	0.68587910824051	0.745018526378916
TCGA-EW-A1OX-01A-11R-A144-07	0	0.0190919225842483	0.00520425085078375	0	0	0.186082307506109	0	0.0207463743943586	0.028213193765234	0	0.0776616088935851	0	0	0.409480928636527	0.0352272838236418	0.092260254097672	0	0	0.123075797922485	0	0.00295607752535641	0	0.098	0.113458357426819	1.06084067753155
TCGA-BH-A18I-01A-11R-A12D-07	0.0663297305226085	0	0	0.113886771188168	0	0.262221211519768	0.0373616540729898	0.0119042662565872	0.0452667689417253	0.00165314325483652	0	0	0.00681439293037793	0.113736335629079	0.11321542513756	0.0664944723724147	0.039812510304122	0	0.121303317869764	0	0	0	0.017	0.221980972071916	0.995515910495006
TCGA-A7-A4SD-01A-11R-A266-07	0.0310697697058114	0	0.0592575996588145	0.127886079861688	0	0.179014306667086	0.0145223456310851	0.072154566039117	0.0535204347660652	0	0.0221279227613778	0	0	0.197483784134634	0.108694621983541	0.0560824510545353	0	0.0474787535680562	0.0282296135969609	0	0	0.0024777505712277	0.0570000000000001	0.149436841443461	1.03349127285577
TCGA-D8-A27N-01A-11R-A16F-07	0.10628224570846	0	0.0805107266511279	0.0730682239933505	0	0.116745483526809	0.0020140320623819	0.00871259578703827	0.0148498219597273	0	0	0.00863928947129529	0	0.294336958082581	0.0372580815451087	0.196837422219595	0	0	0.0576702987580634	0	0	0.00307482023446089	0.002	0.396429069314124	0.919527980983041
TCGA-AN-A0AM-01A-11R-A034-07	0.0467356692626814	0	0.00258604386795398	0.108908542519362	0	0.147469794203562	0.0171034072837159	0.108528688234224	0.0330440486061761	0.0241358582685109	0	0.0404210313808846	0	0.0868039498831335	0.127884125754745	0.186692880026845	0.00599800889352805	0.0130202244489247	0.0465132863306935	0	0	0.00415444103505926	0.044	0.15975750842557	1.02670751786205
TCGA-D8-A1J9-01A-11R-A13Q-07	0.0211749994092632	0	0.00114248969252252	0.0211826239917355	0	0.102852305682025	0.0173677110767448	0.0383908811979077	0.01687762231642	0.000490233192252804	0.0165156087318126	0	0	0.312257506013414	0.0839762782204617	0.264163591107465	0	0	0.0935399163351627	0	0	0.0100682330328124	0.01	0.263607202178181	0.988879155562328
TCGA-EW-A6S9-01A-22R-A33J-07	0.108196872945152	0	0.0913190959608673	0.0618037007702474	0	0.0525965939750115	0	0.0273819623164654	0.0356735497970709	0	0	0.0102916092507209	0.00713628066022932	0.345534123411063	0.0367295332769428	0.0899762236868739	0	0.00815278416250605	0.12520766978685	0	0	0	0.00900000000000001	0.274518962690183	0.978721464217039
TCGA-D8-A1XW-01A-11R-A14M-07	0.0457951090740898	0	0.00612064493856787	0.00479634911971722	0	0.19707013690033	0.00863861089935599	0.0372922216690138	0.027702923744044	0	0.00873978486883642	0	0.00126696181143195	0.240636495837993	0.0815998794048549	0.307805810737036	0	0	0.0325350709947295	0	0	0	0.01	0.246605801951975	0.992955064329357
TCGA-BH-A1F5-01A-12R-A13Q-07	0.0991908451052431	0	0.024962324469399	0.0321558039215647	0	0.224338978070756	0	0.0382024550498992	0	0	0	0.00454845070774182	0	0	0.0440524955779525	0.260276290381673	0.0814571999099551	0	0.119526456175481	0.0561711285657223	0	0.0151175720646123	0.082	0.124842470261335	1.02628687796872
TCGA-AO-A0J3-01A-11R-A034-07	0.00333764014974564	0	0.00712822402240316	0.0892196245535615	0	0.213496825806413	0	0.0215333988763915	0.0389538030346496	0	0	0.0431634316409511	0.0154889979232261	0.130728732012681	0.0667871488990249	0.247818907993204	0	0	0.122343265087748	0	0	0	0.092	0.117877412409089	1.0377596309082
TCGA-AO-A12C-01A-11R-A10J-07	0.202542292842729	0	0.118336678281513	0.00361415805237241	0	0.0488100882747046	0	0	0.0360412201545971	0.00882954370965939	0	0	0	0.305203164554358	0.0406343882452208	0.158740939612228	0	0	0.0772475262726181	0	0	0	0.001	0.550530780414928	0.835666590186617
TCGA-A8-A0A1-01A-11R-A00Z-07	0.00862683219685918	0	0.00232180936325858	0.0143503998731546	0	0.0905793481203257	0.0200710584121555	0.0424477641897875	0.03671562742139	0.0153163750141703	0.00318728520115037	0	0	0.482287697428267	0.0904259150546576	0.1021543728323	0.00912170398463715	0	0.0823938109078865	0	0	0	0	0.710426234089522	0.723509145416449
TCGA-C8-A12Z-01A-11R-A115-07	0.0309487719425474	0	0.0406814393198795	0.0177683743872189	0	0.0638979797416486	0	0.0565580356952823	0.0141107931916525	0	0.00105229235421546	0.00466266787781837	0	0.545251683729308	0.0774569929441999	0.101685781045881	0	0	0.0459251877703479	0	0	0	0.017	0.224032995579762	1.03716887550655
TCGA-D8-A1JC-01A-11R-A13Q-07	0.0291010224594024	0	0.0107466123663374	0.0763588360246565	0	0.17407530759846	0.0112855391279768	0.0720194249039224	0.0113738392603487	0.00775342884654615	0	0.0040745496093163	0	0.289291463746154	0.0902331059334143	0.143837638470611	0	0	0.0798492316528537	0	0	0	0.002	0.413206513757149	0.91088340626157
TCGA-BH-A0HY-01A-11R-A056-07	0.0837359477520843	0	0.00973339227531507	0.0867729511884943	0	0.207516344338972	0	0.0778637135551466	0	0	0.00620313670824074	0.00226893898405789	0.000573400987672687	0.157938813208423	0.129659580244279	0.165902535632365	0	0	0.0718312451249495	0	0	0	0.102	0.110522324401583	1.04455667598906
TCGA-BH-A0DE-01A-11R-A115-07	0.0391637011618691	0	0.000558370023443632	0.133006019025707	0	0.221133536445288	0.000384167001407976	0.0467385555872838	0.00753261715100392	0.0123153254634878	0	0.0116040490965512	0	0.137681910299982	0.163383833621419	0.165630349956344	0.00967560236971206	0	0.0511919627965013	0	0	0	0.00900000000000001	0.284173380854081	0.975042126442869
TCGA-AQ-A04H-01B-11R-A10J-07	0.0472850450315035	0	0.00726054140932261	0.0329100132636188	0	0.246926021749398	0.00148461932480675	0.007985691300791	0.0446969767508702	0.00984494517472558	0.00171901294096857	0	0	0.256155537607724	0.10666477040279	0.181960135234206	0.00163172996310323	0	0.0534749598461714	0	0	0	0.002	0.398163813104072	0.91838966089375
TCGA-A7-A4SA-01A-11R-A266-07	0.0645458803971281	0	0.00656229256552077	0.20708146932399	0	0.343619964224296	0.0161546222389314	0.0109410520619023	0.0373662609673699	0.00494825574464992	0	0	0.0310056659705084	0.00451507699403003	0.114833688837714	0.088933793841721	0.0291030661267271	0.0055000014541824	0.0348889092513289	0	0	0	0.003	0.353741324534948	0.945619527270199
TCGA-E9-A24A-01A-11R-A169-07	0.0253315705786844	0	0.000820516322178807	0.0135053269696537	0	0.176546534536844	0	0.0264733017853849	0.0108558517718525	0.00227604757194355	0.0108986671122926	0	0.0186430098370439	0.177423376706804	0.0863793287248905	0.420229736437048	0	0	0.0303864992137868	0	0	0.000230232431592899	0.002	0.402710683986761	0.918079365755175
TCGA-LD-A9QF-01A-32R-A41B-07	0.0287244128649889	0.00818545069894654	0	0.133515186109188	0	0.154046038410369	0.0223629661654596	0.0700061961529597	0.0400013740602022	0	0	0.00666379470929482	0	0.365558010570547	0.0563006180241867	0.080362470699485	0	0.00282688644200593	0.0314465950923668	0	0	0	0.001	0.501921671807171	0.86456579880863
TCGA-LL-A441-01A-11R-A24H-07	0.271539403476322	0.104089993713281	0.0272833093237013	0.0866345717416091	0	0.169532251914064	0.0102059079662917	0.080767256027133	0.0245835643501853	0	0.006074384370832	0	0	0.117986524695501	0.0565655895441516	0.0254478468600239	0	0.000157039121849327	0.0191323568950553	0	0	0	0	0.613883105245633	0.794332262960092
TCGA-A7-A0CD-01A-11R-A00Z-07	0.025737088355209	0	0.0706826359451169	0.0757118995706513	0	0.108627650686127	0.0250449949209643	0.0261135387520193	0.0119059090646762	0	0	0.00434072914305207	0	0	0.0486607195940188	0.249843237204219	0.00958605357774466	0	0.343745543186201	0	0	0	0.024	0.190747209994123	1.01032449551989
TCGA-BH-A6R9-01A-21R-A32P-07	0.0872707315787211	0	0.0116233900544172	0.0556473487220841	0	0.102440000180179	0.0185683923324495	0.00513423284913598	0.0130944181670201	0	0	0.036364546308242	0	0.209688242623273	0.0794115345705506	0.167039339951763	0.0812271787097539	0	0.130481882950854	0	0	0.00200876100155638	0.004	0.348386157310162	0.938686162182886
TCGA-BH-A1F2-01A-31R-A13Q-07	0.00150282192966662	0.00184611403168615	7.54607675468805e-05	0.029452952739711	0	0.138079867448252	0	0.0451524572912078	0.0147026542826684	0	0	0.0215907504770115	0	0.434932906039176	0.00449421807382837	0.21172065729973	0	0.000407308429587359	0.0797923631123714	0.0162494680775565	0	0	0.01	0.254883158723502	1.00801507545982
TCGA-AC-A3EH-01A-22R-A22K-07	0.00552391584770561	0	0.00320755723309704	0.091203350280355	0	0.110724886193469	0	0.0134890814661633	0.0185388219905231	0.00675850313817598	0	0.0165967613094944	0	0.410434781825894	0.0615220538970437	0.153415499147902	0	0	0.108584787670177	0	0	0	0.003	0.363103265597086	0.94255361098658
TCGA-A2-A0YM-01A-11R-A109-07	0.0312318428754793	0	0.00450912867648977	0.0343534862390629	0	0.109605609895384	0.010078273866041	0.0419293563865658	0.0107235984258365	0	0	0.010950054251701	0.00086110340631625	0.51195352871944	0.0794833882871724	0.0775564049975681	0	0.076075816129004	0	0	0	0.000688407843939366	0	0.629551793063588	0.778710782586772
TCGA-A7-A6VX-01A-12R-A33J-07	0.0119619144951863	0	0.00477577634515939	0.026357580577601	0	0.137590110479726	0	0.0575712195085026	0.0117401072944209	0	0	0.0242615883802199	0	0.392458222212901	0.0660568816602539	0.212314300379285	0.0132122526844569	0	0.041700045982287	0	0	0	0.01	0.264606245454797	0.9962184694422
TCGA-A8-A07F-01A-11R-A00Z-07	0.0250881660961702	0	0.000852305106181969	0.0987570588250359	0	0.227845125168773	0	0.0231895494847981	0.0265630597815798	0	0	0.0368919981616215	0	0.147513255750078	0.0631250368962138	0.166361630936951	0.0338818450552806	0	0.149930968737316	0	0	0	0.817	-0.0180679435056604	1.08902620827464
TCGA-AN-A0XP-01A-11R-A109-07	0.0244673490458497	0	0.00903136113751755	0.0140018406738247	0	0.194161203746437	0	0.0246892950431802	0.0182048741085561	0	0	0	0	0.185037378652006	0.0793715988020609	0.317948048797901	0	0.0238599862909879	0.0743799721679774	0	0	0.0348470915337016	0.03	0.174391388679289	1.02087399507138
TCGA-E9-A1RF-01A-11R-A157-07	0.0212683818358912	0	0.00394125852233707	0.197699772667693	0	0.156500609387221	0.0727965302018636	0.0159180722798529	0.0160295218721282	0	0.00478403811825555	0	0	0.150010616643613	0.0962039453591736	0.221286187314266	0.0116245725904145	0.00775683540867745	0.0218127994160832	0	0	0.00236685838253018	0.01	0.253574382907035	0.984723643393437
TCGA-OL-A5S0-01A-11R-A28M-07	0.05063554153843	0	0.00329371764650857	0.0468141642767342	0	0.0809966080184864	0.00954280567789237	0.0785775816324175	0.0411351643812762	0.0310358789457247	0	0.0210998842926208	0	0.331043356149852	0.111321168894123	0.148932960134939	0.0068928772749512	0	0.0386782911360434	0	0	0	0.00900000000000001	0.287972272267702	0.975202858998468
TCGA-XX-A899-01A-11R-A36F-07	0.20949916376955	0	0.0216072572269498	0.105866244554113	0	0.253739539907508	0.0367177897185803	0	0.000597564345360721	0	0.00388134960476276	0	0.00509474797308585	0.130407875055888	0.0510486194526479	0.11309582049207	0	0	0.068444027899484	0	0	0	0.002	0.433724391684493	0.900312817281683
TCGA-B6-A0X4-01A-11R-A109-07	0	0.0131771150875587	0	0.0146840504831163	0	0.086870760430465	0	0.090398199063225	0.0244219026390194	0	0	0.057242768280651	0	0.0787124016442038	0.039784520902082	0.343903324445112	0.102502339721415	0.0622369830481439	0.0606992295793748	0	0	0.0253664046756327	0.383	0.0312955275966166	1.07220604460901
TCGA-BH-A1EY-01A-11R-A13Q-07	0.019549238308615	0	0.000435348933476035	0.0211132762353965	0	0.379883545823469	0.0239462963165398	0.0102006413993341	0.0148688837577752	0.00512166659378499	0.00550026870348626	0	0	0.162740828906594	0.0953492559731759	0.146692047746651	0.0453933889301145	0	0.0668981605405992	0	0	0.00230715183098808	0.002	0.45925534478369	0.888038074592884
TCGA-E2-A1L9-01A-11R-A13Q-07	0.0224996106488057	0	0.00219851872576245	0.0550297910765747	0	0.0225745424554216	0.0221724181515511	0.0391815497712936	0.0493115976080697	0	0	0	0	0.501492744848545	0.0430353248433175	0.196102683077237	0	0.00631394775528627	0.0400872710381348	0	0	0	0	0.637220393547317	0.773424359696468
TCGA-A8-A09Z-01A-11R-A00Z-07	0.00689342286750176	0	0.00156715723508054	0.194432345922549	0	0.201004626768161	0.0480885920186395	0.0268602483627387	0.0242894029154288	0	0	0.087983557682091	0.012130352998331	0.0252987406906433	0.0982601372305653	0.158291622453789	0.00717827578307753	0.00384816189464962	0.0983502574916894	0	0.00552309768506475	0	0.019	0.216820614722982	1.00592494607039
TCGA-A8-A083-01A-21R-A00Z-07	0.00370929444714695	0	0.00410468493000991	0.0812920524776501	0	0.144638238554929	0	0.0528529311038379	0.0217728140891645	0	0	0.0552474643001374	0.0429848627754876	0.0962167059127033	0.0686985432973918	0.292456810856376	0.0544142210324042	0	0.0777106001957925	0	0	0.00390077602696899	0.463	0.0174674277895182	1.07513492714195
TCGA-BH-A18T-01A-11R-A12D-07	0.135395913807982	0	0.0219369128904977	0.114882039568577	0	0.117960140325676	0.0199356639548164	0.060376873743818	0.0259985184018516	0	0	0.0109638781364086	0	0.245427751458239	0.0907121819872199	0.13237925082441	0	0	0.0237036175197552	0	0	0.000327257380747842	0.00800000000000001	0.302354456948483	0.96267102105522
TCGA-A8-A06Y-01A-21R-A00Z-07	0.209588986534698	0	0.0449899679620497	0.0059374741708089	0	0.0373584092510218	0	0.095547916096317	0.00865214487541356	0.00797997238172491	0	0.0205631863043983	0	0.189158245946576	0.0559305743212117	0.185139444875441	0	0.0674775976174072	0.071676079662932	0	0	0	0.094	0.116616382295551	1.04207988894005
TCGA-C8-A8HP-01A-11R-A36F-07	0.0355548790393563	0	0.0413085517315176	0.146419557582625	0	0.138397119667917	0.0203550168917819	0.0581837154911758	0.0611024192130585	0	0	0.0495140332727236	0	0.14452668081119	0.0915419257448371	0.140215168826476	0.00997390551872623	0	0.0603595946727175	0	0	0.00254743153589738	0.05	0.155481140535456	1.0240995021477
TCGA-E2-A105-01A-11R-A10J-07	0.0598592372421589	0	0.0128355861953715	0.0715019814774646	0	0.0698805710966658	0.0037153229422795	0.0514074982450308	0.0315619701755437	0	0	0.00638064498890066	0	0.442365935807708	0.0808353500509263	0.131288323077866	0.00915558179384218	0	0.0292119969062424	0	0	0	0.01	0.250971613631715	1.00484387915475
TCGA-BH-A0HX-01A-21R-A056-07	0.106250253158931	0	0.0299905413680425	0.0400970071749086	0	0.218504436695045	0.00351468643505019	0.0131515608527495	0.00927037756534204	0	0	0	0	0.342379967949383	0.0638606544070522	0.11272159565798	0.0239456456446675	0	0.0363132730908485	0	0	0	0.003	0.364075214629122	0.936355342175068
TCGA-C8-A26V-01A-11R-A16F-07	0.0734306164479376	0	0.0121387143559974	0	0	0.143415191235949	0	0	0.0098243439778862	0.00331477313835762	0	0.0471586154699669	0	0.232066180442159	0.149756347583178	0.148437595073003	0.0462275086512959	0	0.13423011362427	0	0	0	0.00600000000000001	0.314947780476586	0.957657980682617
TCGA-E2-A1LS-01A-12R-A157-07	0.0934477830670292	0	0	0.109918210550205	0	0.205848474211833	0.00385311997784838	0.109201265342975	0	0	0.00458219100088134	0	0.0523662071577669	0	0.146497656663756	0.192212115851599	0	0.0820729761761057	0	0	0	0	0.398	0.0284590145399235	1.09141661429106
TCGA-E2-A573-01A-11R-A29R-07	0.0350331353012868	0.00169911231803649	0.0221920342492383	0.104164978890987	0	0.130635130300911	0.0102075622424361	0.0990289885760983	0.0445029619548576	0.0302006099204	0	0.0245999360758283	0	0.238793483851755	0.124062259068759	0.105244483839971	0.0120937696183526	0	0.0175415537910819	0	0	0	0.1	0.111807118613	1.05255973128537
TCGA-A1-A0SK-01A-12R-A084-07	0	0.0513634262838438	0.0258845297126417	0.136698610988218	0	0.131887648272662	0	0.0979121905115787	0.0283983605686973	0	0	0	0	0.397576872047532	0.0280036145841105	0.0162631013709198	0.00164869068775538	0	0.0213473448589059	0	0.0630156101131348	0	0.121	0.0981113429231565	1.0689041605035
TCGA-BH-A0H6-01A-21R-A056-07	0.0462779958221775	0	0.00278822082849715	0.0353308070204466	0	0.154428945737204	0	0.036227793621917	0.00444894186353901	0	0	0.0200228234631119	0.0219622550411193	0.0887335180852752	0.0553074576666297	0.382214861461182	0.0568814963457267	0	0.0953748830431743	0	0	0	0.081	0.12666933192929	1.03412894178807
TCGA-BH-A0BP-01A-11R-A115-07	0.1216890038599	0	0.00991239930114625	0.00706968934691376	0	0.0272353587450826	0.00718867050321609	0.0226294120988774	0.0137956073074423	0.0252028789364479	0	0	0	0.423645366392195	0.0905937963261816	0.202019657097139	0.000556012903862251	0	0.048462147181597	0	0	0	0.002	0.420819194953866	0.914015830521484
TCGA-B6-A0IG-01A-11R-A034-07	0.103294132351797	0	0.0101011740085846	0.0794123000893702	0	0.17705742078992	0	0.0534738610486137	0.0430094512081242	0	0	0	0	0.297018715516881	0.153841704570082	0.0489562589659977	0	0	0.0338349814506293	0	0	0	0.022	0.198041117521495	1.019160404701
TCGA-BH-A0GZ-01A-11R-A056-07	0.0780094048983454	0	0.0342502436392514	0.106577775049548	0	0.157070280351459	0	0.0465758983080596	0.0223596192296661	0	0	0.0273597415195037	0.0362144582474459	0.112167216986789	0.067949263934813	0.150367185870661	0.0631021390199283	0	0.0979967729445295	0	0	0	0.02	0.20522531459828	0.994678880456504
TCGA-AR-A24O-01A-11R-A169-07	0.122798430338562	0	0.0308435495366063	0.105228496326204	0	0.266435177706017	0.0106413253823337	0.0318158157934321	0	0.0188004213662907	0	0	0.00890356672056453	0.0340850417158567	0.115924681412261	0.130515417184426	0.0437416545704378	0	0.0802664219470067	0	0	0	0.00900000000000001	0.30032563338013	0.961134842674595
[truncated: 38 more rows]
