# Supplementary material for: Necroptosis-Related LncRNAs Signature and Subtypes for Predicting Prognosis and Revealing the Immune Microenvironment in Breast Cancer
Source: Front Oncol. 2022 May 24;12:887318. doi: 10.3389/fonc.2022.887318 (PMC9171493; doi:10.3389/fonc.2022.887318)
Supplement: Supplementary Table 6 — The relationship between the risk groups and immune cells infiltration via calculating the number of immune cells in BRCA using single-sample gene set enrichment analysis. [file Table_6.xls]

id	TCGA_TCGA-AC-A3QQ	TCGA_TCGA-BH-A204	TCGA_TCGA-A7-A425	TCGA_TCGA-BH-A1FJ	TCGA_TCGA-BH-A8FY	TCGA_TCGA-A2-A0CR	TCGA_TCGA-A2-A0D4	TCGA_TCGA-B6-A0RT	TCGA_TCGA-GM-A5PV	TCGA_TCGA-AN-A041	TCGA_TCGA-AR-A1AS	TCGA_TCGA-BH-A0BZ	TCGA_TCGA-OK-A5Q2	TCGA_TCGA-BH-A0E6	TCGA_TCGA-E2-A14V	TCGA_TCGA-A2-A0SW	TCGA_TCGA-BH-A0BL	TCGA_TCGA-E9-A228	TCGA_TCGA-D8-A1XO	TCGA_TCGA-AQ-A04J	TCGA_TCGA-Z7-A8R5	TCGA_TCGA-BH-A18U	TCGA_TCGA-A2-A1FX	TCGA_TCGA-BH-A0DK	TCGA_TCGA-E9-A5FK	TCGA_TCGA-E2-A159	TCGA_TCGA-C8-A134	TCGA_TCGA-AO-A0JL	TCGA_TCGA-D8-A147	TCGA_TCGA-E9-A54X	TCGA_TCGA-E2-A150	TCGA_TCGA-D8-A1XK	TCGA_TCGA-A1-A0SE	TCGA_TCGA-AC-A7VC	TCGA_TCGA-BH-A0AZ	TCGA_TCGA-AC-A23E	TCGA_TCGA-AR-A2LE	TCGA_TCGA-LQ-A4E4	TCGA_TCGA-A2-A0YI	TCGA_TCGA-AQ-A7U7	TCGA_TCGA-A2-A0T5	TCGA_TCGA-BH-A0HB	TCGA_TCGA-A7-A5ZV	TCGA_TCGA-C8-A12L	TCGA_TCGA-S3-AA12	TCGA_TCGA-AR-A2LO	TCGA_TCGA-GM-A2DO	TCGA_TCGA-OL-A5D6	TCGA_TCGA-AC-A3TM	TCGA_TCGA-EW-A1PA	TCGA_TCGA-A2-A4S2	TCGA_TCGA-A2-A25A	TCGA_TCGA-PL-A8LY	TCGA_TCGA-A8-A06T	TCGA_TCGA-GM-A2DI	TCGA_TCGA-LL-A50Y	TCGA_TCGA-AR-A252	TCGA_TCGA-A2-A0YJ	TCGA_TCGA-BH-A0B5	TCGA_TCGA-EW-A423	TCGA_TCGA-E9-A1NA	TCGA_TCGA-A7-A26J	TCGA_TCGA-A8-A084	TCGA_TCGA-A2-A3XY	TCGA_TCGA-AR-A251	TCGA_TCGA-E9-A22E	TCGA_TCGA-AO-A1KO	TCGA_TCGA-AR-A0TP	TCGA_TCGA-E2-A1IO	TCGA_TCGA-B6-A0WW	TCGA_TCGA-A2-A4RX	TCGA_TCGA-PE-A5DD	TCGA_TCGA-B6-A3ZX	TCGA_TCGA-BH-A1FR	TCGA_TCGA-BH-A28O	TCGA_TCGA-C8-A12V	TCGA_TCGA-BH-A0E2	TCGA_TCGA-4H-AAAK	TCGA_TCGA-AC-A3W7	TCGA_TCGA-AR-A24X	TCGA_TCGA-A7-A13E	TCGA_TCGA-B6-A0IM	TCGA_TCGA-A2-A0EV	TCGA_TCGA-B6-A0I8	TCGA_TCGA-BH-A1FE	TCGA_TCGA-C8-A133	TCGA_TCGA-E2-A1B1	TCGA_TCGA-BH-A0B0	TCGA_TCGA-E2-A9RU	TCGA_TCGA-OL-A66K	TCGA_TCGA-A8-A0AD	TCGA_TCGA-LL-A6FP	TCGA_TCGA-A2-A0T4	TCGA_TCGA-AR-A254	TCGA_TCGA-LL-A9Q3	TCGA_TCGA-AO-A12F	TCGA_TCGA-E9-A22G	TCGA_TCGA-Z7-A8R6	TCGA_TCGA-5T-A9QA	TCGA_TCGA-D8-A1XF	TCGA_TCGA-LL-A5YM	TCGA_TCGA-A2-A0YF	TCGA_TCGA-A8-A06N	TCGA_TCGA-BH-A0B9	TCGA_TCGA-AN-A0XN	TCGA_TCGA-WT-AB41	TCGA_TCGA-BH-A0W3	TCGA_TCGA-E9-A1N3	TCGA_TCGA-A7-A13G	TCGA_TCGA-E9-A22B	TCGA_TCGA-A8-A09W	TCGA_TCGA-AR-A1AU	TCGA_TCGA-C8-A1HN	TCGA_TCGA-EW-A3E8	TCGA_TCGA-D8-A13Z	TCGA_TCGA-BH-A0BG	TCGA_TCGA-BH-A18P	TCGA_TCGA-AC-A6NO	TCGA_TCGA-E9-A1N6	TCGA_TCGA-E9-A1N4	TCGA_TCGA-A7-A13D	TCGA_TCGA-EW-A6SD	TCGA_TCGA-V7-A7HQ	TCGA_TCGA-A2-A4RW	TCGA_TCGA-BH-A0E1	TCGA_TCGA-A8-A097	TCGA_TCGA-E2-A15E	TCGA_TCGA-A1-A0SD	TCGA_TCGA-AO-A0J8	TCGA_TCGA-AR-A5QN	TCGA_TCGA-E9-A1RD	TCGA_TCGA-B6-A0X1	TCGA_TCGA-A2-A0SV	TCGA_TCGA-GM-A2DN	TCGA_TCGA-AC-A62X	TCGA_TCGA-B6-A0IO	TCGA_TCGA-OL-A5RV	TCGA_TCGA-BH-A0HN	TCGA_TCGA-E2-A14X	TCGA_TCGA-A2-A0SX	TCGA_TCGA-AR-A0TX	TCGA_TCGA-A2-A0YD	TCGA_TCGA-AN-A0XS	TCGA_TCGA-D8-A1JG	TCGA_TCGA-AR-A24U	TCGA_TCGA-AC-A6IW	TCGA_TCGA-A2-A0T2	TCGA_TCGA-AN-A0AJ	TCGA_TCGA-A7-A26E	TCGA_TCGA-A2-A3XS	TCGA_TCGA-BH-A0DO	TCGA_TCGA-AR-A1AQ	TCGA_TCGA-C8-A1HF	TCGA_TCGA-E2-A1B6	TCGA_TCGA-OL-A66L	TCGA_TCGA-E2-A1B0	TCGA_TCGA-LL-A7T0	TCGA_TCGA-D8-A1JF	TCGA_TCGA-GM-A5PX	TCGA_TCGA-AO-A03R	TCGA_TCGA-E2-A14N	TCGA_TCGA-A2-A4S0	TCGA_TCGA-BH-A0H7	TCGA_TCGA-AR-A1AR	TCGA_TCGA-BH-A0DG	TCGA_TCGA-OL-A66H	TCGA_TCGA-E2-A14R	TCGA_TCGA-C8-A12T	TCGA_TCGA-D8-A27V	TCGA_TCGA-BH-A0HF	TCGA_TCGA-BH-A18J	TCGA_TCGA-S3-AA0Z	TCGA_TCGA-A2-A0SY	TCGA_TCGA-A7-A0CE	TCGA_TCGA-D8-A1XC	TCGA_TCGA-A2-A0YG	TCGA_TCGA-A8-A0A6	TCGA_TCGA-BH-A1EX	TCGA_TCGA-BH-A18R	TCGA_TCGA-B6-A0IN	TCGA_TCGA-AR-A1AX	TCGA_TCGA-A8-A08H	TCGA_TCGA-A2-A0T7	TCGA_TCGA-A2-A3XT	TCGA_TCGA-A2-A0CM	TCGA_TCGA-A7-A4SB	TCGA_TCGA-LL-A8F5	TCGA_TCGA-C8-A27B	TCGA_TCGA-E2-A1LE	TCGA_TCGA-E9-A1R7	TCGA_TCGA-BH-A0DP	TCGA_TCGA-PL-A8LV	TCGA_TCGA-BH-A1EN	TCGA_TCGA-AO-A03U	TCGA_TCGA-A2-A0EM	TCGA_TCGA-BH-A18V	TCGA_TCGA-D8-A1XG	TCGA_TCGA-BH-A5J0	TCGA_TCGA-A2-A0EQ	TCGA_TCGA-D8-A1JL	TCGA_TCGA-BH-A0DH	TCGA_TCGA-A8-A07J	TCGA_TCGA-A8-A06O	TCGA_TCGA-A7-A26I	TCGA_TCGA-C8-A135	TCGA_TCGA-EW-A1J2	TCGA_TCGA-A1-A0SN	TCGA_TCGA-AN-A0FT	TCGA_TCGA-A2-A0EU	TCGA_TCGA-B6-A0I6	TCGA_TCGA-AN-A04A	TCGA_TCGA-EW-A1PC	TCGA_TCGA-BH-A1F0	TCGA_TCGA-A2-A0T6	TCGA_TCGA-B6-A400	TCGA_TCGA-AR-A1AK	TCGA_TCGA-BH-A0E0	TCGA_TCGA-AQ-A1H3	TCGA_TCGA-AO-A125	TCGA_TCGA-EW-A1IZ	TCGA_TCGA-A2-A0T0	TCGA_TCGA-3C-AALI	TCGA_TCGA-OL-A66O	TCGA_TCGA-AC-A3HN	TCGA_TCGA-LL-A5YO	TCGA_TCGA-D8-A1JM	TCGA_TCGA-E2-A15P	TCGA_TCGA-C8-A12Y	TCGA_TCGA-A8-A09D	TCGA_TCGA-AO-A129	TCGA_TCGA-A8-A082	TCGA_TCGA-BH-A0HA	TCGA_TCGA-AN-A0FS	TCGA_TCGA-D8-A141	TCGA_TCGA-LL-A7SZ	TCGA_TCGA-HN-A2OB	TCGA_TCGA-D8-A1XA	TCGA_TCGA-A2-A0YH	TCGA_TCGA-A2-A259	TCGA_TCGA-EW-A2FW	TCGA_TCGA-A1-A0SO	TCGA_TCGA-C8-A275	TCGA_TCGA-A2-A0CV	TCGA_TCGA-E9-A1RC	TCGA_TCGA-D8-A142	TCGA_TCGA-E2-A1AZ	TCGA_TCGA-B6-A0I9	TCGA_TCGA-C8-A1HM	TCGA_TCGA-MS-A51U	TCGA_TCGA-B6-A0WS	TCGA_TCGA-LD-A66U	TCGA_TCGA-GM-A2DL	TCGA_TCGA-A7-A0CH	TCGA_TCGA-BH-A5IZ	TCGA_TCGA-BH-A1FG	TCGA_TCGA-LL-A440	TCGA_TCGA-LD-A7W6	TCGA_TCGA-A8-A09A	TCGA_TCGA-EW-A1P1	TCGA_TCGA-A8-A08I	TCGA_TCGA-B6-A1KN	TCGA_TCGA-D8-A13Y	TCGA_TCGA-A7-A0DC	TCGA_TCGA-BH-A0BT	TCGA_TCGA-AR-A24W	TCGA_TCGA-OL-A5RW	TCGA_TCGA-A1-A0SP	TCGA_TCGA-D8-A1XZ	TCGA_TCGA-AN-A0FD	TCGA_TCGA-AN-A0AT	TCGA_TCGA-B6-A0WZ	TCGA_TCGA-AC-A6IV	TCGA_TCGA-A2-A25E	TCGA_TCGA-A2-A0CU	TCGA_TCGA-A2-A0EN	TCGA_TCGA-A7-A6VW	TCGA_TCGA-B6-A1KI	TCGA_TCGA-EW-A1OY	TCGA_TCGA-AN-A0XR	TCGA_TCGA-A8-A09I	TCGA_TCGA-GM-A2DA	TCGA_TCGA-A1-A0SH	TCGA_TCGA-E2-A10F	TCGA_TCGA-A8-A07R	TCGA_TCGA-A8-A086	TCGA_TCGA-E9-A1NF	TCGA_TCGA-D8-A3Z6	TCGA_TCGA-EW-A1P0	TCGA_TCGA-BH-A0BF	TCGA_TCGA-AR-A0U2	TCGA_TCGA-PL-A8LX	TCGA_TCGA-AC-A8OP	TCGA_TCGA-B6-A0RL	TCGA_TCGA-E2-A1IJ	TCGA_TCGA-D8-A1JU	TCGA_TCGA-A8-A08S	TCGA_TCGA-LL-A6FQ	TCGA_TCGA-C8-A3M7	TCGA_TCGA-BH-A18H	TCGA_TCGA-E2-A108	TCGA_TCGA-BH-A0H3	TCGA_TCGA-E2-A15R	TCGA_TCGA-A7-A3J0	TCGA_TCGA-D8-A1JT	TCGA_TCGA-AO-A0JA	TCGA_TCGA-BH-A0WA	TCGA_TCGA-D8-A1Y2	TCGA_TCGA-A8-A08F	TCGA_TCGA-E2-A15H	TCGA_TCGA-A2-A3XU	TCGA_TCGA-GM-A3NY	TCGA_TCGA-EW-A1OZ	TCGA_TCGA-A8-A07U	TCGA_TCGA-A2-A25F	TCGA_TCGA-A2-A0ST	TCGA_TCGA-AR-A2LJ	TCGA_TCGA-B6-A0WT	TCGA_TCGA-AR-A2LR	TCGA_TCGA-B6-A0RE	TCGA_TCGA-BH-A0W5	TCGA_TCGA-PE-A5DC	TCGA_TCGA-B6-A0WY	TCGA_TCGA-BH-AB28	TCGA_TCGA-EW-A1J6	TCGA_TCGA-C8-A12M	TCGA_TCGA-A8-A07G	TCGA_TCGA-A7-A6VV	TCGA_TCGA-B6-A1KC	TCGA_TCGA-OL-A5RZ	TCGA_TCGA-AC-A2BM	TCGA_TCGA-A8-A079	TCGA_TCGA-A7-A6VY	TCGA_TCGA-A7-A26G	TCGA_TCGA-B6-A0IE	TCGA_TCGA-EW-A1P8	TCGA_TCGA-E9-A1RE	TCGA_TCGA-BH-A1FU	TCGA_TCGA-AC-A2FK	TCGA_TCGA-B6-A402	TCGA_TCGA-B6-A0I1	TCGA_TCGA-A2-A25C	TCGA_TCGA-BH-A0AV	TCGA_TCGA-EW-A1PH	TCGA_TCGA-GM-A2DC	TCGA_TCGA-EW-A2FR	TCGA_TCGA-AN-A046	TCGA_TCGA-AC-A2BK	TCGA_TCGA-E2-A10A	TCGA_TCGA-E2-A15F	TCGA_TCGA-AO-A0JM	TCGA_TCGA-D8-A1JB	TCGA_TCGA-LL-A740	TCGA_TCGA-D8-A4Z1	TCGA_TCGA-B6-A0IH	TCGA_TCGA-AO-A03V	TCGA_TCGA-AN-A0XW	TCGA_TCGA-WT-AB44	TCGA_TCGA-EW-A1IW	TCGA_TCGA-A7-A13H	TCGA_TCGA-A2-A04R	TCGA_TCGA-S3-AA17	TCGA_TCGA-BH-A0AU	TCGA_TCGA-BH-A28Q	TCGA_TCGA-A2-A3XV	TCGA_TCGA-B6-A0RV	TCGA_TCGA-C8-A12K	TCGA_TCGA-GM-A2DK	TCGA_TCGA-AN-A0XO	TCGA_TCGA-E9-A1NI	TCGA_TCGA-A8-A081	TCGA_TCGA-BH-A0EE	TCGA_TCGA-BH-A1ES	TCGA_TCGA-C8-A12X	TCGA_TCGA-C8-A1HI	TCGA_TCGA-A8-A07W	TCGA_TCGA-AC-A6IX	TCGA_TCGA-C8-A8HR	TCGA_TCGA-BH-A42U	TCGA_TCGA-A7-A26H	TCGA_TCGA-BH-A0B6	TCGA_TCGA-E9-A1R6	TCGA_TCGA-BH-A209	TCGA_TCGA-D8-A1XL	TCGA_TCGA-BH-A0BQ	TCGA_TCGA-AR-A0TT	TCGA_TCGA-BH-A0RX	TCGA_TCGA-D8-A1XB	TCGA_TCGA-A8-A09G	TCGA_TCGA-GM-A2D9	TCGA_TCGA-AR-A0TQ	TCGA_TCGA-AN-A0G0	TCGA_TCGA-OL-A66I	TCGA_TCGA-AR-A24R	TCGA_TCGA-AO-A03T	TCGA_TCGA-A2-A0CT	TCGA_TCGA-E2-A572	TCGA_TCGA-A2-A0EW	TCGA_TCGA-A2-A0D0	TCGA_TCGA-B6-A0RS	TCGA_TCGA-A7-A0D9	TCGA_TCGA-E2-A1L6	TCGA_TCGA-E2-A1LK	TCGA_TCGA-OL-A5RX	TCGA_TCGA-AR-A24S	TCGA_TCGA-A7-A4SC	TCGA_TCGA-E9-A1NH	TCGA_TCGA-E2-A152	TCGA_TCGA-E9-A22A	TCGA_TCGA-BH-A0AW	TCGA_TCGA-B6-A0RI	TCGA_TCGA-EW-A1P6	TCGA_TCGA-BH-A0EI	TCGA_TCGA-B6-A40C	TCGA_TCGA-A8-A07B	TCGA_TCGA-A7-A13F	TCGA_TCGA-B6-A408	TCGA_TCGA-C8-A274	TCGA_TCGA-D8-A73X	TCGA_TCGA-E2-A106	TCGA_TCGA-A8-A09K	TCGA_TCGA-BH-A0H0	TCGA_TCGA-E9-A1RG	TCGA_TCGA-E2-A570	TCGA_TCGA-E2-A1IU	TCGA_TCGA-A2-A3XW	TCGA_TCGA-A7-A4SF	TCGA_TCGA-BH-A0HW	TCGA_TCGA-A2-A0YK	TCGA_TCGA-BH-A42T	TCGA_TCGA-AO-A12A	TCGA_TCGA-E9-A22H	TCGA_TCGA-B6-A0RP	TCGA_TCGA-3C-AALJ	TCGA_TCGA-E2-A15A	TCGA_TCGA-A7-A0CJ	TCGA_TCGA-AO-A12G	TCGA_TCGA-BH-A0HL	TCGA_TCGA-AC-A3QP	TCGA_TCGA-BH-A203	TCGA_TCGA-E9-A1R4	TCGA_TCGA-EW-A1OW	TCGA_TCGA-BH-A0B1	TCGA_TCGA-D8-A1XY	TCGA_TCGA-E9-A1N8	TCGA_TCGA-BH-A1EO	TCGA_TCGA-C8-A137	TCGA_TCGA-BH-A0HP	TCGA_TCGA-AR-A1AT	TCGA_TCGA-EW-A1IX	TCGA_TCGA-EW-A2FS	TCGA_TCGA-A2-A1FZ	TCGA_TCGA-EW-A1PB	TCGA_TCGA-GM-A2DD	TCGA_TCGA-AO-A03L	TCGA_TCGA-C8-A12N	TCGA_TCGA-A8-A09B	TCGA_TCGA-A2-A3XZ	TCGA_TCGA-A2-A04T	TCGA_TCGA-A7-A0CG	TCGA_TCGA-AR-A1AM	TCGA_TCGA-AO-A03N	TCGA_TCGA-AO-A1KT	TCGA_TCGA-E2-A156	TCGA_TCGA-A2-A0T1	TCGA_TCGA-BH-A0BR	TCGA_TCGA-E2-A15J	TCGA_TCGA-E2-A15D	TCGA_TCGA-A2-A0CS	TCGA_TCGA-AO-A1KS	TCGA_TCGA-AR-A2LL	TCGA_TCGA-C8-A132	TCGA_TCGA-AC-A7VB	TCGA_TCGA-AC-A8OR	TCGA_TCGA-AC-A4ZE	TCGA_TCGA-A2-A0EX	TCGA_TCGA-OL-A5D7	TCGA_TCGA-E2-A1LA	TCGA_TCGA-B6-A0WV	TCGA_TCGA-A8-A08R	TCGA_TCGA-BH-A2L8	TCGA_TCGA-A7-A4SE	TCGA_TCGA-AN-A0FF	TCGA_TCGA-A8-A08A	TCGA_TCGA-AC-A2FM	TCGA_TCGA-B6-A401	TCGA_TCGA-AO-A0JG	TCGA_TCGA-B6-A0RU	TCGA_TCGA-S3-AA15	TCGA_TCGA-D8-A1JK	TCGA_TCGA-BH-A1EU	TCGA_TCGA-A8-A06P	TCGA_TCGA-A2-A0D1	TCGA_TCGA-A8-A08L	TCGA_TCGA-C8-A278	TCGA_TCGA-AR-A1AO	TCGA_TCGA-OL-A5DA	TCGA_TCGA-AN-A0AK	TCGA_TCGA-E2-A1LH	TCGA_TCGA-E9-A295	TCGA_TCGA-E9-A1QZ	TCGA_TCGA-BH-A0H5	TCGA_TCGA-AC-A3BB	TCGA_TCGA-E2-A10B	TCGA_TCGA-E2-A1LG	TCGA_TCGA-E2-A15O	TCGA_TCGA-A2-A0YC	TCGA_TCGA-BH-A0DQ	TCGA_TCGA-BH-A18K	TCGA_TCGA-D8-A27M	TCGA_TCGA-S3-AA11	TCGA_TCGA-A7-A5ZW	TCGA_TCGA-AC-A3TN	TCGA_TCGA-BH-A1FD	TCGA_TCGA-OL-A6VQ	TCGA_TCGA-EW-A1PF	TCGA_TCGA-D8-A1XU	TCGA_TCGA-AR-A2LK	TCGA_TCGA-AO-A03O	TCGA_TCGA-AC-A3OD	TCGA_TCGA-GI-A2C9	TCGA_TCGA-A8-A09M	TCGA_TCGA-AC-A2FE	TCGA_TCGA-C8-A1HE	TCGA_TCGA-B6-A0RO	TCGA_TCGA-GM-A3XN	TCGA_TCGA-BH-A0HO	TCGA_TCGA-BH-A1ET	TCGA_TCGA-EW-A1P4	TCGA_TCGA-A8-A096	TCGA_TCGA-A2-A3KD	TCGA_TCGA-A2-A0CK	TCGA_TCGA-A1-A0SJ	TCGA_TCGA-HN-A2NL	TCGA_TCGA-AR-A2LN	TCGA_TCGA-A2-A0EY	TCGA_TCGA-PL-A8LZ	TCGA_TCGA-AC-A3YJ	TCGA_TCGA-A7-A3RF	TCGA_TCGA-C8-A27A	TCGA_TCGA-BH-A0DT	TCGA_TCGA-E9-A243	TCGA_TCGA-D8-A1JH	TCGA_TCGA-A8-A094	TCGA_TCGA-BH-A18N	TCGA_TCGA-B6-A0IC	TCGA_TCGA-AR-A256	TCGA_TCGA-BH-A0DV	TCGA_TCGA-BH-A0DS	TCGA_TCGA-D8-A27G	TCGA_TCGA-AN-A0FW	TCGA_TCGA-A8-A08C	TCGA_TCGA-LL-A5YL	TCGA_TCGA-D8-A1XQ	TCGA_TCGA-S3-A6ZG	TCGA_TCGA-A8-A07I	TCGA_TCGA-E2-A109	TCGA_TCGA-E2-A1II	TCGA_TCGA-D8-A27E	TCGA_TCGA-EW-A1PE	TCGA_TCGA-AR-A24N	TCGA_TCGA-BH-A1F6	TCGA_TCGA-OL-A6VR	TCGA_TCGA-AC-A5XU	TCGA_TCGA-E9-A1N5	TCGA_TCGA-E2-A1IE	TCGA_TCGA-AC-A5EH	TCGA_TCGA-E2-A574	TCGA_TCGA-A2-A4S1	TCGA_TCGA-B6-A0RH	TCGA_TCGA-A2-A0CQ	TCGA_TCGA-E2-A1BC	TCGA_TCGA-AR-A24L	TCGA_TCGA-A8-A092	TCGA_TCGA-AN-A03Y	TCGA_TCGA-E2-A1LI	TCGA_TCGA-AO-A128	TCGA_TCGA-E9-A1R2	TCGA_TCGA-E9-A248	TCGA_TCGA-AC-A2QI	TCGA_TCGA-A7-A3IY	TCGA_TCGA-BH-A0BW	TCGA_TCGA-LL-A6FR	TCGA_TCGA-PE-A5DE	TCGA_TCGA-S3-AA14	TCGA_TCGA-A2-A25B	TCGA_TCGA-BH-A0AY	TCGA_TCGA-E9-A227	TCGA_TCGA-AR-A0TZ	TCGA_TCGA-BH-A0B7	TCGA_TCGA-AO-A12E	TCGA_TCGA-D8-A1JN	TCGA_TCGA-AR-A0U4	TCGA_TCGA-AN-A0FK	TCGA_TCGA-GM-A4E0	TCGA_TCGA-BH-A208	TCGA_TCGA-AC-A2FO	TCGA_TCGA-E2-A3DX	TCGA_TCGA-3C-AALK	TCGA_TCGA-AN-A0FZ	TCGA_TCGA-EW-A1PG	TCGA_TCGA-E2-A15C	TCGA_TCGA-A2-A0CX	TCGA_TCGA-A2-A0YE	TCGA_TCGA-E2-A1LB	TCGA_TCGA-AO-A03P	TCGA_TCGA-EW-A1J3	TCGA_TCGA-A7-A0DB	TCGA_TCGA-A2-A1G0	TCGA_TCGA-AO-A12B	TCGA_TCGA-E9-A1RA	TCGA_TCGA-AN-A0FX	TCGA_TCGA-A7-A5ZX	TCGA_TCGA-A2-A0CW	TCGA_TCGA-A2-A0CZ	TCGA_TCGA-C8-A138	TCGA_TCGA-E2-A14O	TCGA_TCGA-AR-A1AL	TCGA_TCGA-C8-A1HO	TCGA_TCGA-C8-A131	TCGA_TCGA-E2-A56Z	TCGA_TCGA-BH-A1FB	TCGA_TCGA-AO-A0J4	TCGA_TCGA-D8-A27F	TCGA_TCGA-EW-A1P3	TCGA_TCGA-E2-A10E	TCGA_TCGA-A7-A26F	TCGA_TCGA-GM-A2DF	TCGA_TCGA-S3-A6ZF	TCGA_TCGA-AR-A1AH	TCGA_TCGA-BH-A0E7	TCGA_TCGA-E9-A1ND	TCGA_TCGA-E9-A247	TCGA_TCGA-5L-AAT0	TCGA_TCGA-AR-A1AJ	TCGA_TCGA-AR-A0TR	TCGA_TCGA-OL-A5D8	TCGA_TCGA-B6-A0I2	TCGA_TCGA-AR-A24M	TCGA_TCGA-C8-A1HG	TCGA_TCGA-A2-A04Y	TCGA_TCGA-E2-A576	TCGA_TCGA-A2-A0YT	TCGA_TCGA-AQ-A0Y5	TCGA_TCGA-D8-A1XR	TCGA_TCGA-A8-A07O	TCGA_TCGA-A8-A095	TCGA_TCGA-E2-A1IN	TCGA_TCGA-B6-A0X7	TCGA_TCGA-D8-A1JS	TCGA_TCGA-D8-A27R	TCGA_TCGA-E2-A15S	TCGA_TCGA-A2-A3Y0	TCGA_TCGA-A2-A0CL	TCGA_TCGA-D8-A1JJ	TCGA_TCGA-BH-A1F8	TCGA_TCGA-D8-A146	TCGA_TCGA-E2-A15I	TCGA_TCGA-AR-A2LH	TCGA_TCGA-AC-A23H	TCGA_TCGA-E2-A2P5	TCGA_TCGA-A8-A08G	TCGA_TCGA-A2-A04V	TCGA_TCGA-A7-A56D	TCGA_TCGA-D8-A1JE	TCGA_TCGA-A8-A06Q	TCGA_TCGA-A2-A3XX	TCGA_TCGA-AN-A0FN	TCGA_TCGA-AR-A5QP	TCGA_TCGA-E2-A1B4	TCGA_TCGA-E2-A155	TCGA_TCGA-D8-A1XD	TCGA_TCGA-BH-A42V	TCGA_TCGA-C8-A130	TCGA_TCGA-D8-A1JD	TCGA_TCGA-E2-A2P6	TCGA_TCGA-C8-A12W	TCGA_TCGA-BH-A0HQ	TCGA_TCGA-UU-A93S	TCGA_TCGA-A2-A3KC	TCGA_TCGA-OL-A66P	TCGA_TCGA-D8-A145	TCGA_TCGA-LL-A73Y	TCGA_TCGA-EW-A1J5	TCGA_TCGA-A7-A0DA	TCGA_TCGA-E9-A229	TCGA_TCGA-A7-A3IZ	TCGA_TCGA-AO-A0JJ	TCGA_TCGA-E9-A3X8	TCGA_TCGA-AO-A1KR	TCGA_TCGA-A8-A08Z	TCGA_TCGA-E9-A1R3	TCGA_TCGA-AC-A23C	TCGA_TCGA-D8-A27W	TCGA_TCGA-AC-A3YI	TCGA_TCGA-AO-A126	TCGA_TCGA-D8-A1XJ	TCGA_TCGA-A8-A08O	TCGA_TCGA-E9-A1RI	TCGA_TCGA-BH-A1FN	TCGA_TCGA-AN-A0XT	TCGA_TCGA-A1-A0SG	TCGA_TCGA-AR-A24Z	TCGA_TCGA-AR-A0TY	TCGA_TCGA-BH-A0BM	TCGA_TCGA-A1-A0SQ	TCGA_TCGA-E2-A1B5	TCGA_TCGA-A8-A09E	TCGA_TCGA-E2-A14Q	TCGA_TCGA-A8-A07P	TCGA_TCGA-A8-A09Q	TCGA_TCGA-BH-A201	TCGA_TCGA-D8-A73U	TCGA_TCGA-UL-AAZ6	TCGA_TCGA-A8-A07S	TCGA_TCGA-AO-A03M	TCGA_TCGA-AN-A0AL	TCGA_TCGA-BH-A0DX	TCGA_TCGA-AR-A24V	TCGA_TCGA-A1-A0SI	TCGA_TCGA-E9-A249	TCGA_TCGA-EW-A424	TCGA_TCGA-E9-A3Q9	TCGA_TCGA-AO-A0J5	TCGA_TCGA-E2-A1IH	TCGA_TCGA-A8-A09T	TCGA_TCGA-BH-A0HU	TCGA_TCGA-A8-A0A9	TCGA_TCGA-E9-A5UO	TCGA_TCGA-D8-A1X5	TCGA_TCGA-D8-A27P	TCGA_TCGA-C8-A26Z	TCGA_TCGA-E2-A14P	TCGA_TCGA-E2-A15K	TCGA_TCGA-D8-A140	TCGA_TCGA-B6-A0RM	TCGA_TCGA-A8-A09V	TCGA_TCGA-AC-A2FB	TCGA_TCGA-A2-A04X	TCGA_TCGA-A8-A09X	TCGA_TCGA-A8-A08B	TCGA_TCGA-OL-A5RY	TCGA_TCGA-E2-A1IL	TCGA_TCGA-AR-A1AW	TCGA_TCGA-BH-A0B8	TCGA_TCGA-AO-A0JD	TCGA_TCGA-C8-A12U	TCGA_TCGA-JL-A3YW	TCGA_TCGA-A8-A099	TCGA_TCGA-AR-A0U3	TCGA_TCGA-AN-A0FY	TCGA_TCGA-BH-A0C1	TCGA_TCGA-EW-A1OV	TCGA_TCGA-A2-A1G4	TCGA_TCGA-B6-A0X0	TCGA_TCGA-E9-A2JS	TCGA_TCGA-E2-A14T	TCGA_TCGA-D8-A1JP	TCGA_TCGA-E9-A1NE	TCGA_TCGA-AN-A0FL	TCGA_TCGA-GM-A3NW	TCGA_TCGA-B6-A0I5	TCGA_TCGA-D8-A1JA	TCGA_TCGA-E9-A3QA	TCGA_TCGA-E9-A1RB	TCGA_TCGA-C8-A1HJ	TCGA_TCGA-AR-A250	TCGA_TCGA-E9-A6HE	TCGA_TCGA-D8-A1X6	TCGA_TCGA-E9-A1NG	TCGA_TCGA-3C-AAAU	TCGA_TCGA-D8-A1X7	TCGA_TCGA-D8-A27H	TCGA_TCGA-EW-A6SB	TCGA_TCGA-EW-A2FV	TCGA_TCGA-B6-A0X5	TCGA_TCGA-BH-A0DL	TCGA_TCGA-A2-A0D2	TCGA_TCGA-BH-A18Q	TCGA_TCGA-C8-A1HL	TCGA_TCGA-D8-A143	TCGA_TCGA-GI-A2C8	TCGA_TCGA-AO-A0J2	TCGA_TCGA-EW-A1P5	TCGA_TCGA-BH-A0DZ	TCGA_TCGA-AN-A0AR	TCGA_TCGA-D8-A27L	TCGA_TCGA-BH-A1FH	TCGA_TCGA-BH-A0EB	TCGA_TCGA-B6-A0IK	TCGA_TCGA-D8-A27T	TCGA_TCGA-E2-A158	TCGA_TCGA-AR-A5QQ	TCGA_TCGA-D8-A73W	TCGA_TCGA-AN-A0XV	TCGA_TCGA-A2-A04N	TCGA_TCGA-BH-A1EW	TCGA_TCGA-AC-A2B8	TCGA_TCGA-LL-A5YN	TCGA_TCGA-D8-A1X8	TCGA_TCGA-B6-A0IB	TCGA_TCGA-BH-A18F	TCGA_TCGA-GM-A3XG	TCGA_TCGA-XX-A89A	TCGA_TCGA-E2-A1IK	TCGA_TCGA-W8-A86G	TCGA_TCGA-C8-A12Q	TCGA_TCGA-C8-A3M8	TCGA_TCGA-AN-A0FV	TCGA_TCGA-AR-A1AP	TCGA_TCGA-E9-A1RH	TCGA_TCGA-C8-A273	TCGA_TCGA-EW-A1IY	TCGA_TCGA-AQ-A54N	TCGA_TCGA-AR-A0U0	TCGA_TCGA-C8-A12P	TCGA_TCGA-AN-A03X	TCGA_TCGA-E9-A1R0	TCGA_TCGA-E2-A14Z	TCGA_TCGA-B6-A0IQ	TCGA_TCGA-AN-A04C	TCGA_TCGA-E9-A2JT	TCGA_TCGA-A2-A1FW	TCGA_TCGA-A8-A075	TCGA_TCGA-A8-A076	TCGA_TCGA-B6-A0WX	TCGA_TCGA-AC-A2FF	TCGA_TCGA-LL-A442	TCGA_TCGA-GM-A2DM	TCGA_TCGA-E2-A153	TCGA_TCGA-AR-A24K	TCGA_TCGA-A2-A1FV	TCGA_TCGA-AR-A0TS	TCGA_TCGA-B6-A0RQ	TCGA_TCGA-E2-A15G	TCGA_TCGA-GM-A3XL	TCGA_TCGA-A7-A3J1	TCGA_TCGA-A8-A0A7	TCGA_TCGA-A2-A0SU	TCGA_TCGA-A2-A0ET	TCGA_TCGA-BH-A1FC	TCGA_TCGA-AO-A0J7	TCGA_TCGA-AR-A1AI	TCGA_TCGA-D8-A27K	TCGA_TCGA-E2-A14U	TCGA_TCGA-A8-A08T	TCGA_TCGA-AR-A24P	TCGA_TCGA-BH-A0BV	TCGA_TCGA-S3-A6ZH	TCGA_TCGA-BH-A0BO	TCGA_TCGA-EW-A3U0	TCGA_TCGA-BH-A18M	TCGA_TCGA-AN-A04D	TCGA_TCGA-BH-A0BD	TCGA_TCGA-A8-A06X	TCGA_TCGA-D8-A1JI	TCGA_TCGA-A8-A091	TCGA_TCGA-E2-A1IF	TCGA_TCGA-E9-A245	TCGA_TCGA-A2-A0EP	TCGA_TCGA-AO-A0J6	TCGA_TCGA-E2-A154	TCGA_TCGA-B6-A0RN	TCGA_TCGA-AR-A1AY	TCGA_TCGA-E2-A15T	TCGA_TCGA-A8-A06R	TCGA_TCGA-BH-A0EA	TCGA_TCGA-A2-A04U	TCGA_TCGA-AC-A5XS	TCGA_TCGA-A2-A0EO	TCGA_TCGA-AO-A1KP	TCGA_TCGA-AC-A2QH	TCGA_TCGA-BH-A0B3	TCGA_TCGA-A7-A2KD	TCGA_TCGA-A8-A07L	TCGA_TCGA-A8-A0AB	TCGA_TCGA-C8-A8HQ	TCGA_TCGA-A2-A25D	TCGA_TCGA-BH-A0BJ	TCGA_TCGA-AC-A8OS	TCGA_TCGA-B6-A0IA	TCGA_TCGA-A8-A08P	TCGA_TCGA-AR-A0TW	TCGA_TCGA-A2-A0ER	TCGA_TCGA-AO-A12D	TCGA_TCGA-AC-A2QJ	TCGA_TCGA-D8-A1XM	TCGA_TCGA-E9-A3HO	TCGA_TCGA-BH-A18G	TCGA_TCGA-EW-A1J1	TCGA_TCGA-GM-A2DH	TCGA_TCGA-BH-A0C7	TCGA_TCGA-BH-A0E9	TCGA_TCGA-AR-A1AN	TCGA_TCGA-A2-A0YL	TCGA_TCGA-D8-A1XT	TCGA_TCGA-E2-A1LL	TCGA_TCGA-BH-A6R8	TCGA_TCGA-BH-A0H9	TCGA_TCGA-AC-A62Y	TCGA_TCGA-A2-A1G1	TCGA_TCGA-B6-A0IJ	TCGA_TCGA-AN-A049	TCGA_TCGA-OL-A66J	TCGA_TCGA-E9-A1R5	TCGA_TCGA-D8-A1Y3	TCGA_TCGA-E2-A15L	TCGA_TCGA-A2-A4RY	TCGA_TCGA-BH-A8G0	TCGA_TCGA-E2-A107	TCGA_TCGA-OL-A5RU	TCGA_TCGA-A7-A426	TCGA_TCGA-A2-A4S3	TCGA_TCGA-AR-A255	TCGA_TCGA-E9-A1NC	TCGA_TCGA-BH-A0C0	TCGA_TCGA-A8-A09R	TCGA_TCGA-A2-A1G6	TCGA_TCGA-BH-A18S	TCGA_TCGA-C8-A26Y	TCGA_TCGA-AR-A5QM	TCGA_TCGA-LD-A74U	TCGA_TCGA-D8-A1Y1	TCGA_TCGA-A2-A0CO	TCGA_TCGA-AN-A0XU	TCGA_TCGA-BH-A1FM	TCGA_TCGA-AC-A3W6	TCGA_TCGA-A1-A0SB	TCGA_TCGA-E2-A15M	TCGA_TCGA-A8-A093	TCGA_TCGA-S3-AA10	TCGA_TCGA-BH-A0DI	TCGA_TCGA-E9-A22D	TCGA_TCGA-AN-A0AS	TCGA_TCGA-D8-A1X9	TCGA_TCGA-AC-A23G	TCGA_TCGA-OL-A66N	TCGA_TCGA-BH-A0W7	TCGA_TCGA-E2-A10C	TCGA_TCGA-AO-A0JF	TCGA_TCGA-A8-A08J	TCGA_TCGA-BH-A1EV	TCGA_TCGA-OL-A97C	TCGA_TCGA-AR-A2LM	TCGA_TCGA-BH-A18L	TCGA_TCGA-A8-A0A4	TCGA_TCGA-AR-A0TU	TCGA_TCGA-E9-A226	TCGA_TCGA-BH-A0C3	TCGA_TCGA-B6-A409	TCGA_TCGA-AC-A3W5	TCGA_TCGA-AO-A12H	TCGA_TCGA-E9-A1N9	TCGA_TCGA-BH-A8FZ	TCGA_TCGA-A8-A07E	TCGA_TCGA-A8-A09N	TCGA_TCGA-C8-A12O	TCGA_TCGA-A8-A06U	TCGA_TCGA-AO-A0JE	TCGA_TCGA-A8-A07Z	TCGA_TCGA-BH-A1FL	TCGA_TCGA-B6-A0IP	TCGA_TCGA-AR-A24Q	TCGA_TCGA-E2-A1IG	TCGA_TCGA-A1-A0SF	TCGA_TCGA-BH-A0BA	TCGA_TCGA-AR-A0TV	TCGA_TCGA-E2-A1L8	TCGA_TCGA-EW-A6SC	TCGA_TCGA-5L-AAT1	TCGA_TCGA-A2-A04Q	TCGA_TCGA-AQ-A1H2	TCGA_TCGA-JL-A3YX	TCGA_TCGA-E9-A5UP	TCGA_TCGA-A2-A0CY	TCGA_TCGA-C8-A26X	TCGA_TCGA-BH-A0HI	TCGA_TCGA-BH-A0W4	TCGA_TCGA-AR-A2LQ	TCGA_TCGA-AO-A0JB	TCGA_TCGA-AO-A124	TCGA_TCGA-D8-A1XV	TCGA_TCGA-AR-A24H	TCGA_TCGA-D8-A1Y0	TCGA_TCGA-A8-A08X	TCGA_TCGA-B6-A1KF	TCGA_TCGA-A8-A07C	TCGA_TCGA-A2-A04W	TCGA_TCGA-AQ-A04L	TCGA_TCGA-A8-A090	TCGA_TCGA-EW-A1OX	TCGA_TCGA-BH-A18I	TCGA_TCGA-A7-A4SD	TCGA_TCGA-D8-A27N	TCGA_TCGA-AN-A0AM	TCGA_TCGA-D8-A1J9	TCGA_TCGA-EW-A6S9	TCGA_TCGA-D8-A1XW	TCGA_TCGA-BH-A1F5	TCGA_TCGA-AO-A0J3	TCGA_TCGA-AO-A12C	TCGA_TCGA-A8-A0A1	TCGA_TCGA-C8-A12Z	TCGA_TCGA-D8-A1JC	TCGA_TCGA-BH-A0HY	TCGA_TCGA-BH-A0DE	TCGA_TCGA-AQ-A04H	TCGA_TCGA-A7-A4SA	TCGA_TCGA-E9-A24A	TCGA_TCGA-LD-A9QF	TCGA_TCGA-LL-A441	TCGA_TCGA-A7-A0CD	TCGA_TCGA-BH-A6R9	TCGA_TCGA-BH-A1F2	TCGA_TCGA-AC-A3EH	TCGA_TCGA-A2-A0YM	TCGA_TCGA-A7-A6VX	TCGA_TCGA-A8-A07F	TCGA_TCGA-AN-A0XP	TCGA_TCGA-E9-A1RF	TCGA_TCGA-OL-A5S0	TCGA_TCGA-XX-A899	TCGA_TCGA-B6-A0X4	TCGA_TCGA-BH-A1EY	TCGA_TCGA-E2-A1L9	TCGA_TCGA-A8-A09Z	TCGA_TCGA-A8-A083	TCGA_TCGA-BH-A18T	TCGA_TCGA-A8-A06Y	TCGA_TCGA-C8-A8HP	TCGA_TCGA-E2-A105	TCGA_TCGA-BH-A0HX	TCGA_TCGA-C8-A26V	TCGA_TCGA-E2-A1LS	TCGA_TCGA-E2-A573	TCGA_TCGA-A1-A0SK	TCGA_TCGA-BH-A0H6	TCGA_TCGA-BH-A0BP	TCGA_TCGA-B6-A0IG	TCGA_TCGA-BH-A0GZ	TCGA_TCGA-AR-A24O	TCGA_TCGA-AN-A0FJ	TCGA_TCGA-C8-A1HK	TCGA_TCGA-BH-A0HK	TCGA_TCGA-A2-A0CP	TCGA_TCGA-A8-A06Z	TCGA_TCGA-BH-A0BC	TCGA_TCGA-AO-A0J9	TCGA_TCGA-A2-A0T3	TCGA_TCGA-AC-A8OQ	TCGA_TCGA-D8-A3Z5	TCGA_TCGA-D8-A1J8	TCGA_TCGA-LL-A73Z	TCGA_TCGA-AO-A0JI	TCGA_TCGA-A8-A0A2	TCGA_TCGA-AN-A0XL	TCGA_TCGA-A2-A0D3	TCGA_TCGA-GM-A2DB	TCGA_TCGA-E9-A5FL	TCGA_TCGA-EW-A1P7	TCGA_TCGA-LL-A5YP	TCGA_TCGA-E2-A1L7	TCGA_TCGA-E9-A244	TCGA_TCGA-E9-A54Y	TCGA_TCGA-C8-A26W	TCGA_TCGA-AO-A0JC	TCGA_TCGA-BH-A202	TCGA_TCGA-A2-A0ES	TCGA_TCGA-D8-A27I	TCGA_TCGA-AR-A24T	TCGA_TCGA-AC-A2FG	TCGA_TCGA-E2-A14Y	TCGA_TCGA-B6-A2IU	TCGA_TCGA-OL-A6VO	TCGA_TCGA-E2-A1BD	TCGA_TCGA-BH-A0GY	TCGA_TCGA-B6-A0RG	TCGA_TCGA-A2-A04P	TCGA_TCGA-B6-A40B	GSE20685_GSM519117	GSE20685_GSM519118	GSE20685_GSM519119	GSE20685_GSM519120	GSE20685_GSM519121	GSE20685_GSM519122	GSE20685_GSM519123	GSE20685_GSM519124	GSE20685_GSM519125	GSE20685_GSM519126	GSE20685_GSM519127	GSE20685_GSM519128	GSE20685_GSM519129	GSE20685_GSM519130	GSE20685_GSM519131	GSE20685_GSM519132	GSE20685_GSM519133	GSE20685_GSM519134	GSE20685_GSM519135	GSE20685_GSM519136	GSE20685_GSM519137	GSE20685_GSM519138	GSE20685_GSM519139	GSE20685_GSM519140	GSE20685_GSM519141	GSE20685_GSM519142	GSE20685_GSM519143	GSE20685_GSM519144	GSE20685_GSM519145	GSE20685_GSM519146	GSE20685_GSM519147	GSE20685_GSM519148	GSE20685_GSM519149	GSE20685_GSM519150	GSE20685_GSM519151	GSE20685_GSM519152	GSE20685_GSM519153	GSE20685_GSM519154	GSE20685_GSM519155	GSE20685_GSM519156	GSE20685_GSM519157	GSE20685_GSM519158	GSE20685_GSM519159	GSE20685_GSM519160	GSE20685_GSM519161	GSE20685_GSM519162	GSE20685_GSM519163	GSE20685_GSM519164	GSE20685_GSM519165	GSE20685_GSM519166	GSE20685_GSM519167	GSE20685_GSM519168	GSE20685_GSM519169	GSE20685_GSM519170	GSE20685_GSM519171	GSE20685_GSM519172	GSE20685_GSM519173	GSE20685_GSM519174	GSE20685_GSM519175	GSE20685_GSM519176	GSE20685_GSM519177	GSE20685_GSM519178	GSE20685_GSM519179	GSE20685_GSM519180	GSE20685_GSM519181	GSE20685_GSM519182	GSE20685_GSM519183	GSE20685_GSM519184	GSE20685_GSM519185	GSE20685_GSM519186	GSE20685_GSM519187	GSE20685_GSM519188	GSE20685_GSM519189	GSE20685_GSM519190	GSE20685_GSM519191	GSE20685_GSM519192	GSE20685_GSM519193	GSE20685_GSM519194	GSE20685_GSM519195	GSE20685_GSM519196	GSE20685_GSM519197	GSE20685_GSM519198	GSE20685_GSM519199	GSE20685_GSM519200	GSE20685_GSM519201	GSE20685_GSM519202	GSE20685_GSM519203	GSE20685_GSM519204	GSE20685_GSM519205	GSE20685_GSM519206	GSE20685_GSM519207	GSE20685_GSM519208	GSE20685_GSM519209	GSE20685_GSM519210	GSE20685_GSM519211	GSE20685_GSM519212	GSE20685_GSM519213	GSE20685_GSM519214	GSE20685_GSM519215	GSE20685_GSM519216	GSE20685_GSM519217	GSE20685_GSM519218	GSE20685_GSM519219	GSE20685_GSM519220	GSE20685_GSM519221	GSE20685_GSM519222	GSE20685_GSM519223	GSE20685_GSM519224	GSE20685_GSM519225	GSE20685_GSM519226	GSE20685_GSM519227	GSE20685_GSM519228	GSE20685_GSM519229	GSE20685_GSM519230	GSE20685_GSM519231	GSE20685_GSM519232	GSE20685_GSM519233	GSE20685_GSM519234	GSE20685_GSM519235	GSE20685_GSM519236	GSE20685_GSM519237	GSE20685_GSM519238	GSE20685_GSM519239	GSE20685_GSM519240	GSE20685_GSM519241	GSE20685_GSM519242	GSE20685_GSM519243	GSE20685_GSM519244	GSE20685_GSM519245	GSE20685_GSM519246	GSE20685_GSM519247	GSE20685_GSM519248	GSE20685_GSM519249	GSE20685_GSM519250	GSE20685_GSM519251	GSE20685_GSM519252	GSE20685_GSM519253	GSE20685_GSM519254	GSE20685_GSM519255	GSE20685_GSM519256	GSE20685_GSM519257	GSE20685_GSM519258	GSE20685_GSM519259	GSE20685_GSM519260	GSE20685_GSM519261	GSE20685_GSM519262	GSE20685_GSM519263	GSE20685_GSM519264	GSE20685_GSM519265	GSE20685_GSM519266	GSE20685_GSM519267	GSE20685_GSM519268	GSE20685_GSM519269	GSE20685_GSM519270	GSE20685_GSM519271	GSE20685_GSM519272	GSE20685_GSM519273	GSE20685_GSM519274	GSE20685_GSM519275	GSE20685_GSM519276	GSE20685_GSM519277	GSE20685_GSM519278	GSE20685_GSM519279	GSE20685_GSM519280	GSE20685_GSM519281	GSE20685_GSM519282	GSE20685_GSM519283	GSE20685_GSM519284	GSE20685_GSM519285	GSE20685_GSM519286	GSE20685_GSM519287	GSE20685_GSM519288	GSE20685_GSM519289	GSE20685_GSM519290	GSE20685_GSM519291	GSE20685_GSM519292	GSE20685_GSM519293	GSE20685_GSM519294	GSE20685_GSM519295	GSE20685_GSM519296	GSE20685_GSM519297	GSE20685_GSM519298	GSE20685_GSM519299	GSE20685_GSM519300	GSE20685_GSM519301	GSE20685_GSM519302	GSE20685_GSM519303	GSE20685_GSM519304	GSE20685_GSM519305	GSE20685_GSM519306	GSE20685_GSM519307	GSE20685_GSM519308	GSE20685_GSM519309	GSE20685_GSM519310	GSE20685_GSM519311	GSE20685_GSM519312	GSE20685_GSM519313	GSE20685_GSM519314	GSE20685_GSM519315	GSE20685_GSM519316	GSE20685_GSM519317	GSE20685_GSM519318	GSE20685_GSM519319	GSE20685_GSM519320	GSE20685_GSM519321	GSE20685_GSM519322	GSE20685_GSM519323	GSE20685_GSM519324	GSE20685_GSM519325	GSE20685_GSM519326	GSE20685_GSM519327	GSE20685_GSM519328	GSE20685_GSM519329	GSE20685_GSM519330	GSE20685_GSM519331	GSE20685_GSM519332	GSE20685_GSM519333	GSE20685_GSM519334	GSE20685_GSM519335	GSE20685_GSM519336	GSE20685_GSM519337	GSE20685_GSM519338	GSE20685_GSM519339	GSE20685_GSM519340	GSE20685_GSM519341	GSE20685_GSM519342	GSE20685_GSM519343	GSE20685_GSM519344	GSE20685_GSM519345	GSE20685_GSM519346	GSE20685_GSM519347	GSE20685_GSM519348	GSE20685_GSM519349	GSE20685_GSM519350	GSE20685_GSM519351	GSE20685_GSM519352	GSE20685_GSM519353	GSE20685_GSM519354	GSE20685_GSM519355	GSE20685_GSM519356	GSE20685_GSM519357	GSE20685_GSM519358	GSE20685_GSM519359	GSE20685_GSM519360	GSE20685_GSM519361	GSE20685_GSM519362	GSE20685_GSM519363	GSE20685_GSM519364	GSE20685_GSM519365	GSE20685_GSM519366	GSE20685_GSM519367	GSE20685_GSM519368	GSE20685_GSM519369	GSE20685_GSM519370	GSE20685_GSM519371	GSE20685_GSM519372	GSE20685_GSM519373	GSE20685_GSM519374	GSE20685_GSM519375	GSE20685_GSM519376	GSE20685_GSM519377	GSE20685_GSM519378	GSE20685_GSM519379	GSE20685_GSM519380	GSE20685_GSM519381	GSE20685_GSM519382	GSE20685_GSM519383	GSE20685_GSM519384	GSE20685_GSM519385	GSE20685_GSM519386	GSE20685_GSM519387	GSE20685_GSM519388	GSE20685_GSM519389	GSE20685_GSM519390	GSE20685_GSM519391	GSE20685_GSM519392	GSE20685_GSM519393	GSE20685_GSM519394	GSE20685_GSM519395	GSE20685_GSM519396	GSE20685_GSM519397	GSE20685_GSM519398	GSE20685_GSM519399	GSE20685_GSM519400	GSE20685_GSM519401	GSE20685_GSM519402	GSE20685_GSM519403	GSE20685_GSM519404	GSE20685_GSM519405	GSE20685_GSM519406	GSE20685_GSM519407	GSE20685_GSM519408	GSE20685_GSM519409	GSE20685_GSM519410	GSE20685_GSM519411	GSE20685_GSM519412	GSE20685_GSM519413	GSE20685_GSM519414	GSE20685_GSM519415	GSE20685_GSM519416	GSE20685_GSM519417	GSE20685_GSM519418	GSE20685_GSM519419	GSE20685_GSM519420	GSE20685_GSM519421	GSE20685_GSM519422	GSE20685_GSM519423	GSE20685_GSM519424	GSE20685_GSM519425	GSE20685_GSM519426	GSE20685_GSM519427	GSE20685_GSM519428	GSE20685_GSM519429	GSE20685_GSM519430	GSE20685_GSM519431	GSE20685_GSM519432	GSE20685_GSM519433	GSE20685_GSM519434	GSE20685_GSM519435	GSE20685_GSM519436	GSE20685_GSM519437	GSE20685_GSM519438	GSE20685_GSM519439	GSE20685_GSM519440	GSE20685_GSM519441	GSE20685_GSM519442	GSE20685_GSM519443
Activated.B.cellna	0.413255650755864	0.10133332470127	0.315972698431387	0.215662600001365	0.164240916456447	0.765716528364284	0.193859527096005	0.77742855547356	0.293927839007723	0.264322312215707	0.162959814258782	0.403340495901997	0.570800640772552	0.555659289907795	0.223728278700639	0.551289698494677	0.459410839687897	0.134197216357956	0.301366627550079	0.687504399360714	0.517526311457494	0.311951097248585	0.252465008086356	0.521560072617107	0.668311704392227	0.472463820195194	0.436844684390926	0.341097501854306	0.341884668623877	0.068574779638683	0.371765025437232	0.326633442800612	0.339130126732576	0.203017630378006	0.306008361798965	0.186266081896481	0.303578557047531	0.151585296611776	0.463742690504101	0.67770489214708	0.28886948624348	0.354691391780419	0.189499514793618	0.323322716092248	0.262818379812426	0.472948636887092	0.89091849731943	0.356315218684712	0.372047451991706	0.393464583173804	0.378993822885113	0.391181936144353	0.366932517800224	0.318933822458226	0.619208479143963	0.432733584136688	0.609768517445656	0.241840493295004	0.308064803371486	0.251580463683627	0.273391036441144	0.235448180432567	0.17123630690239	0.484193296196545	0.317794732720763	0.311248244586005	0.402232286272515	0.174441142456675	0.361316944790718	0.247817114120932	0.536317693168616	0.343699889888497	0.874259207601876	0.331047140630932	0.424432812359293	0.712922732918278	0.280814244183319	0.291058681155433	0.305140368586158	0.351912660580331	0.315202168724552	0.147648927613677	0.324933799648365	0.246164326514144	0.418465832142895	0.179522355258656	0.40539920127611	0.400391796060574	0.241908622116528	0.261161302626999	0.152834131157232	0.155404747489397	0.338035692113426	0.375510404552546	0.301418767327604	0.272856219997506	0.327972671434441	0.276206264513562	0.126150929333013	0.331072072545543	0.306679210869893	0.278495896188085	0.154237909106295	0.500714026753237	0.245054989154048	0.638399495267864	0.150804184579118	0.230716026584185	0.242388922433716	0.239265986255819	0.263723229932479	0.310593006076996	0.203487752626764	0.550472001988742	0.412366831562739	0.524405584804169	0.29278135582402	0.290088392873032	0.18952301636972	0.382735896277352	0.172156075752531	0.474044849355912	0.324356917876532	0.35621701940694	0.244309585540294	0.256721213130472	0.431482994942279	0.336892770674896	0.304851707688813	0.35788773840874	0.214704323695612	0.423306898374853	0.245283102157595	0.476222257409797	0.238302075066696	0.231567748936513	0.347934852509384	0.154961424516413	0.629081826282352	0.559504683077715	0.494078596628469	0.34123764745148	0.494643937721924	0.484921240891012	0.547997905042809	0.496921369100945	0.249630818259443	0.374655582151375	0.206030042669115	0.477192450029038	0.381449309681972	0.586792044607496	0.422135061279642	0.84152135919971	0.43723853150444	0.396135775231915	0.364905846775028	0.38520285192764	0.295477857034175	0.437548499788414	0.364486192685769	0.134273452136066	0.283790355613584	0.392983311835132	0.448443935169689	0.390205088166551	0.473032446191168	0.298776865490079	0.250133927235498	0.351356259043202	0.189145243717572	0.40199137803956	0.520752270367505	0.322482503915182	0.0991874205799679	0.296146466698978	0.512692423383359	0.325741117241804	0.377429693577258	0.565823553294776	0.683722317625661	0.44155390033133	0.313762308722189	0.404869492957104	0.437677015707196	0.255851595887446	0.548261992280861	0.436311962193904	0.333227332607252	0.239151529403133	0.36005824645366	0.54566959061659	0.170774954210534	0.416580725324737	0.218133637777934	0.532916844104121	0.125921127441036	0.410792193542724	0.665814936581227	0.405769536382179	0.362235648580618	0.325971836857513	0.326878521833147	0.249602747402901	0.383154782097247	0.320184828057552	0.308557335416429	0.205509567073156	0.198414465617202	0.309328263225875	0.296127655534582	0.112849299890412	0.66924526234049	0.439123917037173	0.32393409552973	0.374308153094093	0.294305427380839	0.384244128322961	0.0787103890462665	0.710313040173115	0.269856180897664	0.430839432429522	0.302121140232236	0.413432528999728	0.783891292227662	0.327455986443804	0.302391324244424	0.322703737092425	0.275395706028388	0.570810814213728	0.117741145088918	0.396590035355172	0.291102564080734	0.499422332791778	0.671095227619827	0.322542872359623	0.271365382420648	0.416709421174275	0.462083998726793	0.222702475904015	0.330231153471789	0.528839858059862	0.388289419407965	0.092371905300868	0.476201080861932	0.439903992333674	0.338734322956491	0.463247867118437	0.371161216761935	0.466720412050497	0.464542990626791	0.26651508033985	0.21013574687834	0.331954961145647	0.258867820695528	0.379758806477926	0.340362360597126	0.344745047370165	0.340621623419671	0.455163094756573	0.308228048414831	0.0495550946126421	0.118491417439221	0.319996778062448	0.342211128213285	0.340997635220853	0.462217823795327	0.376341837556654	0.309689156293208	0.397210898536083	0.134937955872607	0.378287281806806	0.339902763435409	0.281783311107596	0.473079968218818	0.324080959328671	0.212831648117977	0.326994544316526	0.183154346479827	0.330076053723541	0.444484707278452	0.297317264986891	0.289580249291904	0.356183965222811	0.18757753020314	0.212137890686063	0.271108226109698	0.252709134029917	0.545002661956362	0.286440712258755	0.189042528160451	0.361997077247398	0.110437550879886	0.375613826475012	0.322296140256901	0.18596464399145	0.263559792387359	0.391351288922923	0.520633833367419	0.551101988797152	0.350688539935274	0.182955410811981	0.347753122899992	0.160379125203301	0.325570706481861	0.334437191100671	0.450259581964875	0.299297105009979	0.291818756805679	0.293106907908427	0.327568370759923	0.310221152788704	0.662342248826486	0.733507952315839	0.832974485761573	0.440559429724575	0.277789749293167	0.29880090084959	0.383328770477	0.744481035036785	0.252470578724762	0.315111954588418	0.466121928411245	0.373494028994504	0.310833422829601	0.358390582514665	0.363914094153454	0.123085451097635	0.272414023774157	0.334656817776515	0.329294120494403	0.467358298354716	0.483923447749621	0.428852259597581	0.390259309125145	0.261223453433717	0.48072936898486	0.397776377045288	0.238370937305402	0.261176199166435	0.328273571313324	0.315381958891332	0.353962489830166	0.287679448726749	0.300050487050795	0.333047444226242	0.264523687329951	0.210952439593081	0.373507349239546	0.286016876869658	0.586957544682236	0.327287231353862	0.377264270113932	0.443977009064103	0.312330248514226	0.364432716159541	0.265765935668367	0.359710083962067	0.383408984127795	0.2506762394062	0.642876357133616	0.372276383931349	0.310578049058666	0.245202263968639	0.408116242421299	0.573848804461259	0.327308351050675	0.162487582266965	0.138393975199654	0.402747624153472	0.339189624475097	0.146409726385415	0.213538405750734	0.302791327665685	0.236006722376087	0.593559419531306	0.400665965924241	0.551801404315992	0.323052017488679	0.698184325629763	0.201602971660265	0.663592050076554	0.485241381122848	0.388693288141965	0.616008554218258	0.619556098462457	0.257024223804402	0.430485555106326	0.28961082647264	0.44089478141329	0.394487276131587	0.534098007675421	0.331901658272691	0.320333550351908	0.208136027609689	0.282456159777348	0.385041516132946	0.336970831367654	0.387189516864078	0.194316736280311	0.299021148761407	0.228107044101326	0.422659608436563	0.372002010365824	0.357352297113047	0.278386472375987	0.273582391865921	0.374888184231936	0.515225652166704	0.174517866422549	0.347419974279523	0.171933610168939	0.312100655771014	0.192230722594546	0.246661779192094	0.408929119867314	0.164777008529982	0.283733746398168	0.236219135333162	0.399728318521936	0.266090250836999	0.343147820752036	0.19442283958544	0.419386724731813	0.308473541784098	0.369673492787819	0.113377209421577	0.665696490954629	0.281459460721922	0.325699389608406	0.283459677519783	0.290079596772719	0.386421106287719	0.514377361591739	0.235610580735776	0.341250729418507	0.140052980407045	0.419018145989027	0.407957080100296	0.3468658562757	0.347048478065518	0.289330869776041	0.173336579752733	0.19745262798945	0.242206796937831	0.283445129890399	0.307374198896086	0.484719244201354	0.318839215678278	0.486144446385451	0.294858305444499	0.440051187565738	0.493098761201796	0.355805253373928	0.198881199468392	0.232781183567027	0.670417660980387	0.436931065722149	0.480373274122791	0.38562203040617	0.218864080163007	0.249114057211711	0.0999069389244388	0.525264210404539	0.273084201649108	0.122866849714926	0.32457501912934	0.14132969561925	0.222435467926879	0.33399732727628	0.468989719860827	0.188512829916011	0.114673150269505	0.220256255037056	0.429791038100407	0.58365163811871	0.485240025033093	0.155885251958478	0.503435969288685	0.502216255126986	0.291915966456839	0.347408099636319	0.215673358816862	0.216206282472253	0.377674440504698	0.457045497674078	0.314122523015645	0.824698300565303	0.396165633476284	0.512767123931985	0.330427637025401	0.322969793503641	0.348986304913418	0.559578379548301	0.497491246700369	0.282568152537216	0.319508039064832	0.644495194025187	0.243705529860812	0.561803965270386	0.808585382857016	0.521992841217784	0.272725302729096	0.334442519483632	0.242520305100537	0.255508667328694	0.295142302118545	0.215225633323663	0.675658559191465	0.207333512300465	0.315325974011921	0.262644198426675	0.243657826221021	0.381543561538156	0.390339987995898	0.256743788662158	0.256566949188619	0.359509905565504	0.501052018238377	0.295757669204835	0.370706595776783	0.392832810848661	0.287399344071307	0.196944343494849	0.399152268182238	0.266289932028621	0.320825113908853	0.425371902657355	0.311366999181242	0.323325141934116	0.354228571239966	0.359512966228569	0.416720661880671	0.379887305512947	0.355368730728483	0.496755207593902	0.240070318824454	0.159771007126978	0.239939329626196	0.380118475968356	0.630532217611576	0.361922016006681	0.415864174081381	0.157633575459322	0.113147345128226	0.202955569633658	0.377825870296366	0.361823059459466	0.368396858798991	0.325166547699312	0.171578822317093	0.46755117325802	0.446585283500279	0.313960372647547	0.379105071413294	0.316496275425509	0.594736997990763	0.204483140673769	0.398658166068656	0.333940984045753	0.430223755136841	0.334381439906852	0.32711735001412	0.223906884049348	0.190107858375376	0.230080630784367	0.214052255170215	0.254159103165829	0.28374365479119	0.187964275528352	0.2928062718632	0.230147217777707	0.230713238305392	0.342318979536	0.416903099939659	0.559737900914356	0.33257019564325	0.646229202358619	0.395992929420495	0.221636049552203	0.527104691746288	0.226394801443596	0.606837146303664	0.29208935250082	0.302008157264078	0.265224823061852	0.377933429592573	0.14414012507537	0.514529787486038	0.293055916697417	0.255345333673135	0.407716971148661	0.28094174432111	0.379482188254243	0.357587477783359	0.539022359643612	0.607739560735668	0.362146905097521	0.132369846493768	0.311509010347203	0.426378723555365	0.302096833509545	0.297613040929308	0.292059902105828	0.268520739616782	0.17722099045853	0.203539433573392	0.41167569185722	0.244761681822519	0.354756152798037	0.340276325920684	0.325348648160363	0.273986267107677	0.439392792472586	0.434998760540124	0.242780581981466	0.368037711820999	0.272069789127524	0.318820289447886	0.17784303309173	0.548632985126041	0.600208515284643	0.330868525856774	0.321117458979658	0.253831128175536	0.310945640344025	0.594934346145752	0.387751518688694	0.210990325374441	0.134428757736329	0.430303367806065	0.237674585804989	0.433773660146424	0.650769450910186	0.435526682047002	0.28980355698869	0.561404156906738	0.262962545388225	0.490468298449076	0.314530904753222	0.372456536389782	0.261965311314185	0.120082000145536	0.139656399621935	0.316743216841243	0.275736562953633	0.198673522728967	0.294732237451266	0.15646903010201	0.353872832516734	0.141343437233285	0.433177164484097	0.70498704502059	0.200070516266678	0.267591537954093	0.422224328829115	0.406951726059147	0.578271878441699	0.234953208198313	0.251597752113678	0.223834838293616	0.196253732521709	0.40694479828638	0.180320065176866	0.270923432470435	0.502823074297739	0.56954266201068	0.416341420746506	0.211737416917311	0.294005031567646	0.22731036609279	0.424317926622527	0.279168854728284	0.304338716423701	0.242083709791804	0.411076801368477	0.292552635715039	0.309246534248563	0.336150853528537	0.683290688405547	0.460188314451739	0.485230313755256	0.426284273173414	0.280664712897376	0.310382536935517	0.136903493553951	0.509942287906867	0.495933893114803	0.344864747836581	0.273368411632795	0.296916729160547	0.340968393170493	0.416380406347103	0.384314949169284	0.259446492053786	0.237851509945867	0.281830050353961	0.287033324468123	0.236710468312623	0.321851495959303	0.49616622193118	0.215046723155457	0.347567478748662	0.354566164390715	0.3099965737108	0.735906661801567	0.215952830719886	0.332703724404698	0.250660943921959	0.433209288063827	0.260477532161996	0.5950547096334	0.199784943021379	0.186757834872898	0.479046946531484	0.64616766547588	0.324002986885751	0.212373488014922	0.356658818243863	0.237053921914338	0.285034862914722	0.327430811149371	0.28939411747287	0.540890057879195	0.165143755542033	0.253800189629965	0.160033751825306	0.0883396541757285	0.312742089765754	0.265713393572896	0.266608658623663	0.451749159556677	0.42398586932311	0.429110249330422	0.232508295964821	0.258586115725332	0.598258022195462	0.514142638891248	0.46825571711287	0.356589230898788	0.753933235669255	0.245174828071527	0.855877069663853	0.234985461307434	0.306830381576856	0.347764081977322	0.344393646652444	0.182967424106269	0.23531862072058	0.182227482066801	0.346258347731564	0.722611765338187	0.398852639602967	0.220227726814524	0.213662882054136	0.267464523976401	0.300882206565773	0.558558224413478	0.277669363749086	0.3126554414643	0.353654816890728	0.239275088646853	0.662066956933137	0.202302643794491	0.375938224801911	0.297824330133655	0.287527172208336	0.168680142387443	0.230688613849547	0.320839663611559	0.290531228713052	0.290752419326142	0.696356642307491	0.407134744256248	0.179027080920358	0.439674578967735	0.466596294602515	0.407989943635106	0.233877635022869	0.465849501073488	0.284817330864844	0.328848729697629	0.239286472268421	0.352444401869681	0.256464146080806	0.357344848603918	0.348510831839092	0.362305432202609	0.384746370701723	0.344683076340551	0.300643490674873	0.586791058594765	0.251734373359441	0.378272807396663	0.365859649502265	0.34892977891255	0.286933040437266	0.727594810560333	0.334204635917654	0.17628179534493	0.403129061212178	0.343638088552255	0.36821744685307	0.409256123859899	0.266894118374613	0.356972402105997	0.222407508096356	0.157009107589309	0.26453734507898	0.271115582140242	0.289384556866168	0.450627308773824	0.234598821413242	0.50618204057681	0.363696101080048	0.234439760930613	0.419460766588647	0.443659399566601	0.372869839389638	0.355343106634414	0.991075526821122	0.331443374410958	0.405539997053557	0.287158462291707	0.495050631542197	0.489834342597363	0.13081797209378	0.181659855887376	0.16130949750673	0.183080764807158	0.204185051790056	0.776588727079619	0.275526708290188	0.188771221003539	0.461029484457322	0.481975304261555	0.731576701187746	0.332908127620842	0.24802639724471	0.541235517540419	0.206051587883747	0.516918286214139	0.411157731403123	0.298864829301566	0.278154362092137	0.292877066970491	0.319659901214255	0.281706367044585	0.369489696189472	0.705240426692078	0.311213426182559	0.249178445547193	0.347027843658489	0.31683024992653	0.195608139516915	0.30677624199237	0.339830008980575	0.223984968117707	0.667665672417474	0.387524571515598	0.124504946469606	0.322938071706209	0.293600740316256	0.257604035961466	0.398476839441312	0.316200004137626	0.34900670814798	0.491168891693366	0.39841249359067	0.133334666120996	0.112534092354123	0.49809196796785	0.322325623711454	0.227082986851815	0.239231131627181	0.381644067838279	0.492574741136708	0.372400117548055	0.411552860868155	0.129373085009238	0.383776417384259	0.420070273489779	0.283447938758328	0.466809225434662	0.360993758520773	0.351365519649167	0.318195661136561	0.230212183800697	0.33907101614803	0.464192547855585	0.265915045852773	0.38067729124087	0.267124115292967	0.363943978287653	0.289748671141849	0.26095998197567	0.271091375007818	0.268189475485662	0.210856432704731	0.466360360693072	0.556189221735095	0.331573464708921	0.306846670757541	0.206971670374155	0.364544745125649	0.254643112241453	0.448409365724548	0.634081218337578	0.243566245750981	0.61326256769243	0.397470830221871	0.300116742919262	0.351282537102505	0.536216372867473	0.538752490824476	0.266663693808841	0.367790656677792	0.20325321990627	0.338014523685463	0.370713725739661	0.33628138988289	0.133247912818545	0.555945675323565	0.338952553661233	0.142248463260978	0.382865377598989	0.269797245054764	0.471615758971833	0.238396648944251	0.630747479389213	0.400310622874557	0.51218604607099	0.174451382233865	0.273656377550635	0.342800840199207	0.503943447129249	0.498175822996844	0.357753517434004	0.288890152844782	0.325924623203448	0.18590020909209	0.259885053134534	0.302039489823567	0.243565209846484	0.268543252463148	0.327165513941421	0.177887121188016	0.386094161115408	0.354938250904814	0.449700381771209	0.141607013374956	0.348463069381406	0.482109273319565	0.267918352545271	0.278266175868906	0.363570170742111	0.329749608838929	0.436243982943959	0.257953345852066	0.360030312678571	0.496703403544994	0.435495228952303	0.201188226237025	0.405298548950865	0.412957403036995	0.382423077013409	0.280035653710496	0.322399336656732	0.469043098327085	0.709715358398957	0.134683126221074	0.273088070381145	0.137069479093236	0.155335161076879	0.58408643212666	0.251998378824713	0.214101588412078	0.391377729015593	0.380619252808535	0.336184770105988	0.161840347368523	0.230580155866417	0.414475410413237	0.601554790270385	0.272926317757309	0.448511984148068	0.281956015192672	0.223146340468119	0.279890857326704	0.126255008808289	0.386199264869843	0.443169125786233	0.36900999107753	0.297232396859904	0.246505305112798	0.309430092682533	0.346904239108569	0.227209257997195	0.193456052167302	0.287151501079943	0.233677710080151	0.251708943983803	0.27433405296714	0.241153537191718	0.309363718531927	0.224882692672871	0.42249295913273	0.174259174034632	0.572102541776055	0.86954811679354	0.22731516512273	0.342587216311516	0.169606728457174	0.225827248986335	0.348829113468236	0.186556093460974	0.277429032688771	0.178074670724606	0.324816342938101	0.412258945329592	0.586012656429579	0.0941653521161595	0.295411993929272	0.230593069460351	0.281050748597104	0.163019774358414	0.318953865052925	0.178175888679485	0.525391215097831	0.230051204576535	0.263725305827737	0.232758136589106	0.284886842946361	0.542372817108357	0.236841744275693	0.170901981911533	0.25418903176351	0.32925633638199	0.257186571592382	0.379083362719544	0.31372453953807	0.357239809118903	0.358252075973654	0.348993511281363	0.12068450451417	0.404508444252204	0.36675680057357	0.263303506562008	0.612534971733529	0.365666775526618	0.341946734385038	0.428971591089011	0.342275587103657	0.35213149571007	0.243973555483601	0.367925330698097	0.515013926462935	0.147164830998552	0.87648411062741	0.378635897344765	0.399782823558063	0.349451903473682	0.374264261097178	0.423734175694852	1	0.31729031786784	0.343710260646171	0.44054843955359	0.337859178543011	0.339481723591946	0.289059535407841	0.266210965052315	0.38970718694566	0.238607362303568	0.353785500447598	0.231714162909069	0.5607269010887	0.284190608264989	0.617251514179527	0.394076286855477	0.426334439235062	0.40491507590415	0.385517443201758	0.41915319526557	0.263232291907322	0.428250765189432	0.531564149442075	0.488786957544913	0.31589871712518	0.243492898059772	0.265842263743409	0.571396505174555	0.232430713607503	0.377791253108957	0.396137373323985	0.236288338814631	0.294613417396142	0.459371026645588	0.281899921271977	0.143837956249869	0.240549881650015	0.443537310835053	0.269697137942337	0.401665025341534	0.349340543615469	0.337294282463209	0.291245430834674	0.267952703553721	0.231321614827972	0.253840768665102	0.273103555130314	0.289134848554165	0.414311332887606	0.354562887508345	0.266917582309069	0.476522457463454	0.680881237561289	0.108803694782536	0.132715633868648	0.475263896455762	0.403433662961435	0.454433327578128	0.566223047900951	0.353870998698004	0.320304016012562	0.364412392115681	0.421957660503945	0.288835874648798	0.362762333161028	0.31354635714675	0.178278027466474	0.411536132790509	0.404716945343121	0.427804707004553	0.391136003642701	0.594320681991586	0.363038958776166	0.338419534139523	0.26251836038689	0.179014776303974	0.387324703126402	0.530240822598878	0.255989710095247	0.12682446870471	0.146413638868597	0.431881131798117	0.200874343450418	0.573142812640377	0.388098045516555	0.282957882611871	0.279229260709576	0.294498272378687	0.623829225972273	0.319433553605451	0.479211198858221	0.504470746641924	0.247474199134561	0.725117805243366	0.332750639190393	0.32639552707859	0.283091425305181	0.266416624095015	0.459324027345687	0.32272851926691	0.166999993343713	0.498391644396199	0.152463041011315	0.293351714445172	0.51369484738725	0.226364972395873	0.254276713939782	0.297877567415811	0.35339431396678	0.381827243602169	0.151163927447419	0.287232126247772	0.484688892464457	0.679446885424412	0.281486571444364	0.342710319986357	0.385688505673368	0.195329655612375	0.326866300414266	0.219956129146833	0.208616871074124	0.398629650039266	0.369185444825579	0.201215370978025	0.18257276470136	0.184033643167411	0.355596337755229	0.489189232680091	0.472822223322086	0.410412036269926	0.264918952772304	0.373286254337987	0.448675702500235	0.383334554108851	0.161623369337191	0.204151076536443	0.355211416273571	0.462831209779134	0.328449468874606	0.346831220463036	0.433894812792508	0.339287094664235	0.295129774717477	0.352232745687741	0.252246249088891	0.257289862353578	0.593143802255245	0.229024748645078	0.457897340444053	0.300295992354194	0.349350357960318	0.296643520028542	0.211945053528298	0.254479063739953	0.382741150930517	0.144808452173537	0.235080128772576	0.358072789394788	0.268985958382091	0.568124478436731	0.404530955086581	0.468652041419462	0.309998518318345	0.375255924251318	0.197972852815341	0.569514635830161	0.490226412803828	0.318363220436944	0.563487096374222	0.336067577892798	0.239667132720834	0.43149728269074	0.170192642416815	0.343811366989547	0.541284202744595	0.220051689853431	0.273639125438751	0.232691169134956	0.284969610360828	0.530010699969585	0.237006725430611	0.3515318147104	0.446603913427786	0.369422920573634	0.321012069128988	0.365862870901753	0.286701529072519	0.278959242312532	0.346768989037252	0.294922176223695	0.408598654089184	0.476652576433556	0.245184265022718	0.255700183777949	0.505558760704816	0.34960983167861	0.427603198790761	0.443189753730923	0.409898655393047	0.317295169409664	0.349163315415402	0.283026440704189	0.291979918074992	0.0817795730149115	0.469562568722608	0.329926880192128	0.288693111180144	0.263106441827644	0.365846096042496	0.352637064479267	0.303714950890974	0.347046314610565	0.402000629467988	0.364273695622903	0.254615069283634	0.283695196990084	0.23421620223873	0.217942249904559	0.447904688654665	0.591564724840721	0.242054479254463	0.238084814168302	0.488411936564626	0.156316878858779	0.189562915546686	0.304084576784255	0.286270379461171	0.266925831451192	0.306478719386198	0.296880379384262	0.313364837669067	0.117679007205312	0.251380401528577	0.259088533869963	0.327372965925357	0.425539757314816	0.130444388198988	0.20373398513061	0.581495369362512	0.414654187186901	0.311681874210152	0.445783419439043	0.180620944632027	0.422474661033506	0.40227433824333	0.618495477851726	0.331252824140198	0.382608426682717	0.202091854278261	0.485803758901293	0.0981999994303039	0.304641516580081	0.356460638551092	0.181983934838733	0.210113133993361	0.440157703965734	0.309880869963281	0.342500219656485	0.202078855684664	0.352052491016794	0.577170782876509	0.344254737114543	0.296506009015618	0.264412462356253	0.249542168615838	0.157738193037974	0.47471132756552	0.31236269327286	0.189382012971453	0.44388610300424	0.39586060348676	0.115748676573636	0.343098478243129	0.171150385574527	0.409720352219593	0.145194233795005	0.231755840550282	0.544073670702259	0.490182326615906	0.278396627144434	0.304893082853327	0.448000944712678	0.530466157209771	0.234166689528389	0.473033907747512	0.53330420742019	0.34436627515536	0.247066903125903	0.351585248271016	0.441243221822813	0.622623430027768	0.736760167843694	0.353525675555316	0.337903917976288	0.222879555643534	0.295327106952697	0.540652907049596	0.178270961081018	0.385053669368012	0.387702618855821	0.269548643934981	0.573713063697601	0.29054874803092	0.342136778084123	0.307286494118351	0.172508589977437	0.325160758683982	0.435148156486711	0.466393103383906	0.33765528964259	0.47750915668035	0.279295458928607	0.189566492561328	0.592674118211984	0.304849957095622	0.407150427429158	0.263162733334076	0.305584384391694	0.491071382074258	0.626984658413691	0.151086681437958	0.547740299981272	0.230760406498168	0.33655400958126	0.279565030200248	0.252776019226746	0.342347542304993	0.307387154183277	0.529117922912303	0.20271509261606	0.426452221722363	0.39817641561381	0.309462590192404	0.461845963342746	0.27789767373317	0.290876973958379	0.389990386107671	0.363245025942667	0.340589355920642	0.297670255078063	0.478136204185135
Activated.CD4.T.cellna	0.573181331854859	0.555709025504608	0.486696311843606	0.56586046990804	0.458933162894315	0.616502683158554	0.540892516983167	0.826616128069894	0.444775117315683	0.456536823875443	0.456717065538096	0.651411777641647	0.646787201109356	0.64012525964832	0.557283063781858	0.653382228500902	0.715132888683653	0.522480392908281	0.491246262446234	0.752636010718609	0.472685693281601	0.655684449815314	0.573780212644156	0.715459944857719	0.587512226999692	0.695158427590218	0.680513890002778	0.543982370378543	0.711813589822399	0.408095166331944	0.617929764103463	0.748195790518496	0.495312204712807	0.516064113947192	0.464829045885625	0.463027579387237	0.453299501982948	0.416651026486508	0.543832820400312	0.67589435189176	0.469094893402461	0.622904479047828	0.566867424763534	0.611983295821828	0.445012860887561	0.617073210879503	0.796070362985704	0.431654569122507	0.525667113253099	0.508271314726217	0.528293173936187	0.584400906903587	0.43614727211652	0.51684464168002	0.712317593372498	0.461521678075162	0.721254212306751	0.521346901673334	0.627178837820902	0.457883483255992	0.558985313619452	0.573414696609607	0.517257905406007	0.669803089494926	0.659126719323325	0.51463400270804	0.403435501734561	0.533491804924018	0.495440422214721	0.471370860805524	0.598441229530736	0.528427728176862	0.693944781210882	0.504365632040727	0.411593331839588	0.754976961250552	0.554693302633667	0.472078179408812	0.418665178183127	0.553696256423506	0.630807444245434	0.488553684814422	0.552535241317137	0.354241518363351	0.64906782808588	0.367227708175547	0.661746114677327	0.526372888372852	0.529607947484392	0.386936224226139	0.486947862050825	0.308285324826097	0.613642353716128	0.640225829719719	0.449179558887889	0.581126354855198	0.688601730524233	0.554940808933638	0.449215559102695	0.51428473255815	0.464469284918356	0.544265650892942	0.385522909506943	0.73730630562423	0.566922081861092	0.583691734549967	0.529503328629924	0.416019656260934	0.324973901023943	0.520154456769827	0.613800586738452	0.502443145143735	0.561177892867972	0.589105813979021	0.635528286137115	0.678420508159346	0.557383917293976	0.417009506358626	0.570358698144339	0.58766689410858	0.599048631017019	0.574937153518291	0.363226298655502	0.423766085151651	0.537065337275055	0.552091718840278	0.4835052040888	0.492230385513186	0.507250527730611	0.572857084563991	0.481493530450666	0.691993511215188	0.569924978686109	0.664184247070737	0.519330581773909	0.466882732210822	0.423817093046014	0.36985416310509	0.649894594516701	0.751680521201003	0.606369509925301	0.560543229574343	0.503348302946064	0.644384622129191	0.725520223403015	0.696686759387007	0.481732135796232	0.667725039146545	0.449724659071936	0.58386320217306	0.424969221142639	0.729066349917242	0.731126440280061	0.805378407132893	0.48171441457911	0.674232685279867	0.550931656477208	0.535722240727193	0.391635127457517	0.697378622573779	0.789106189178834	0.339704805882198	0.49817375519592	0.766495124615602	0.542971326506285	0.536691594565694	0.685575458013534	0.550238673553794	0.454793690860014	0.536356636613162	0.4691538085165	0.683453668015272	0.554571939786589	0.613252536380596	0.384813284897898	0.581705137681797	0.578362573803424	0.533298211082382	0.656760472743245	0.608282136175623	0.69490243933499	0.575530273786055	0.510603368942412	0.697333764613092	0.738728561814425	0.43959988928599	0.605212909684432	0.784745023189216	0.623244356362139	0.478427083537964	0.528192476852623	0.658077879560662	0.437468266704174	0.454516423645528	0.426222860685744	0.77678639360772	0.417633774949393	0.538668667050502	0.777545133750817	0.719189820206188	0.498177061277327	0.435041353036909	0.587340760410173	0.530716905815853	0.58201255314588	0.460827421157135	0.644072266340884	0.479310027583646	0.503949840847632	0.582649307923297	0.497551298197459	0.598930210870872	0.762906244024276	0.533095159991622	0.667111953618212	0.622916399156196	0.581788330633175	0.586187043423807	0.422305967438318	0.709001495269651	0.577687872364449	0.626859026492217	0.468989157546546	0.533299467620051	0.737624286905175	0.68549069546161	0.398072498460415	0.476094667628085	0.494829982918268	0.704008765942116	0.476870039525748	0.544851742553139	0.407152293721611	0.619808370248324	0.627108153738697	0.373587600191614	0.444524368375983	0.622263691830374	0.530344319698135	0.549453805806928	0.632589660770721	0.740395082092876	0.47516984202091	0.455557429262238	0.567667205365339	0.758130093015603	0.543215759739536	0.797900003941467	0.460299496761687	0.582184818631773	0.509108653019118	0.531816816326153	0.448137070755199	0.583819281182324	0.433760868259537	0.474196003422293	0.520087608480827	0.496647106683491	0.568739499273586	0.649523005886823	0.622982655097113	0.529181104351077	0.355414030964454	0.485616614511591	0.425862496931911	0.547648436560608	0.672748346972683	0.551014344010038	0.48456670590404	0.673920154349943	0.444854311077803	0.56655334618689	0.610532576981255	0.50413026212786	0.575046766535575	0.662888931913658	0.367251475506327	0.555488140527103	0.509648283280765	0.666501773032363	0.659039334448448	0.383198697396148	0.5635886663189	0.591722648726512	0.433826827037858	0.478926572467655	0.398831034746799	0.534909936935928	0.69476085690704	0.718413149578904	0.337922572930342	0.520232470163799	0.4476204562108	0.512881443070567	0.370565096070536	0.500239781432082	0.435072578006909	0.517473984050238	0.650836301675634	0.65925057803203	0.464564876080169	0.432915047859453	0.49900188176549	0.545749606375198	0.571438815813848	0.578160727947469	0.600116301489558	0.626160940190643	0.505717844174929	0.485451140202193	0.530908760734944	0.600145983280469	0.742133088981865	0.824475381941777	0.785773300827069	0.513761254367579	0.446082148060956	0.574428923525025	0.598268183345271	0.626123443849243	0.518393550715687	0.474746820408782	0.548332165708384	0.618350708979389	0.499254066861943	0.454015523594187	0.608076158756066	0.449379635044428	0.516060335648334	0.60241119294297	0.531995779910986	0.666758966442052	0.621339378140952	0.439496636691926	0.673265966546172	0.499309616267078	0.627279973371246	0.420604006124352	0.532633655120505	0.489757715560983	0.629034733592507	0.559444362753963	0.628350507351199	0.336866484617934	0.525485263829917	0.633762280790616	0.595145965679931	0.530154745716726	0.51959934641959	0.63219090797172	0.595952079280802	0.478501345398189	0.406798271839602	0.41082489321574	0.462127620773712	0.655689676540156	0.379922303821059	0.635472073858081	0.474399777575779	0.533428773146883	0.711931616148142	0.568067754345373	0.439913519825842	0.498050561448998	0.547777611879636	0.774227933266949	0.527076545584192	0.401646066516019	0.507738918670607	0.637361348994984	0.656280634397823	0.461103050047352	0.428223620483192	0.480630842955516	0.542517253153309	0.559336649508442	0.608689103672651	0.496314599313756	0.571721817493636	0.599295191034938	0.393094376765397	0.793242656610313	0.637856322836961	0.518060154904021	0.680371860833921	0.707759585037025	0.420564784920328	0.608329877022902	0.445618528589847	0.730451856839197	0.634334426335016	0.791808885853839	0.564822158899623	0.558549238207092	0.516783663757586	0.34905246969161	0.52348653113961	0.719146047350117	0.639821860202163	0.355682237586401	0.506374528716943	0.550117233219321	0.440312338447487	0.634029590510059	0.503402694601679	0.425867249131191	0.513989139003686	0.605060849548336	0.683134776432685	0.523295255909823	0.44249422950769	0.391240098192975	0.491261843870761	0.533022694887939	0.571128406823389	0.480528611048373	0.524113013583796	0.39538551983644	0.4082948627817	0.537406491106749	0.551076158110808	0.517411302129676	0.445924952086061	0.494650167016768	0.491139419299667	0.546485582969589	0.408451076132561	0.62942893477213	0.62711930948349	0.485215596492658	0.620228413457975	0.462580200394149	0.644472910942485	0.642682396374651	0.534078947567703	0.445967505231104	0.377385651691002	0.434690747006502	0.686121233610214	0.563081391025862	0.64467045842716	0.553593517733274	0.403047038188177	0.52492269183992	0.50697680498368	0.490038116633618	0.49230825181142	0.684052047324687	0.431123348417022	0.588950359470759	0.467291777677729	0.691567924291091	0.702676384285972	0.627598545638542	0.402376710199351	0.412662402399724	0.62438491216599	0.716301169406175	0.638477862523255	0.406423794669767	0.52563411432192	0.563835228065591	0.427059987116736	0.636319488031991	0.521307475241003	0.482771987477629	0.396823603169783	0.430850883629702	0.658722750261983	0.484081907375198	0.612549523056186	0.484320062591293	0.399942412477962	0.489097439701604	0.445594170095475	0.726065557066312	0.652812180839402	0.501341161942399	0.659126262528908	0.617421554264666	0.588098679039282	0.597501647427857	0.427588390229669	0.460514300293754	0.507592579928813	0.518837579811658	0.572735962833131	0.730616248860956	0.608742371168747	0.645980782052197	0.382184435647855	0.522923260783007	0.670467498845802	0.66056111712085	0.659829473196728	0.439933984387717	0.640673059082694	0.690863649801545	0.462909122925695	0.683564908748015	0.716939453135007	0.547862979064946	0.489254561441017	0.638570364006144	0.506886216742469	0.514395306879853	0.498941627237074	0.489639539220974	0.66430206059436	0.36737938707963	0.450743064658197	0.408421148512939	0.579103855236218	0.552318793895006	0.486890704982871	0.432106965050538	0.537771610171296	0.655682953167842	0.648166164143427	0.58499755633708	0.612498436850937	0.646714947919477	0.480468639969922	0.406783566039305	0.521491119213108	0.511637453391445	0.468985394128382	0.729590203369562	0.585762459099725	0.494952136865625	0.4956270010903	0.531588134984521	0.686300540811813	0.464100450810413	0.538626549420383	0.724296741991021	0.440691517415298	0.368440524578042	0.57058480223373	0.527119795993955	0.793181678644346	0.457521607608955	0.660015902674829	0.415943578324583	0.398960925517849	0.675529282207325	0.45461811481065	0.481736283707489	0.598147437404693	0.560263018405875	0.412730323876885	0.562378861949275	0.647052293439815	0.559993554187375	0.580465396170387	0.56811171988998	0.813156626950152	0.398763748290194	0.580985108241565	0.562032857429074	0.665104111025595	0.344935893538647	0.475264072168785	0.569495535641188	0.415727244124234	0.530862357745616	0.537477069017306	0.496359306204684	0.480726873918272	0.4806483291601	0.393250198183844	0.501102991376248	0.581661370345408	0.570666813669972	0.741194726275384	0.785462991326805	0.477415334180026	0.754098244871513	0.403774502507408	0.556536561154412	0.748434178657121	0.464651056926171	0.707354908304379	0.457559653266489	0.690454279922887	0.543969568189146	0.590064042589626	0.559415388971601	0.66347323237844	0.549580433493845	0.414937124118452	0.744711939806366	0.504535626197375	0.494673422093202	0.452847556359612	0.58164713118034	0.581856816448082	0.526933842382904	0.398799756135235	0.445981859747715	0.456641749761074	0.609666002395027	0.550792483799678	0.426515216738873	0.497863129025183	0.615017020816464	0.429437067464377	0.494267121172902	0.463195327088745	0.478139402620755	0.50281716818129	0.344239981851751	0.561325497658687	0.47986118903597	0.598251542394674	0.522717291965744	0.553491553029636	0.499356179920133	0.609902603313825	0.460696806907853	0.592084666339132	0.711743356864956	0.626531180264841	0.583361240727936	0.53353212661787	0.611587910450961	0.693656347324779	0.621687184046449	0.682932329472997	0.351265116194762	0.686391959470981	0.447025984149552	0.469233745144523	0.770825680817399	0.4784138710011	0.488117885519223	0.668756969841262	0.4840900656347	0.667308106873705	0.61105619553418	0.434927981633439	0.59726530118787	0.442945207197935	0.531614853490742	0.680121318774052	0.574714221903941	0.413111904731346	0.363973794313812	0.35961247349871	0.579592825390552	0.471738079084711	0.699664090306768	0.760151720546997	0.565444628112712	0.571899188380496	0.475397584662951	0.505726559045521	0.668049494238275	0.525068990270126	0.558354559015893	0.529468600082608	0.502874930987767	0.447223112657404	0.559494911403165	0.470269328230758	0.633199419933314	0.628964017796752	0.49444155973916	0.358175746632579	0.535610385746025	0.425286115861255	0.477483537903012	0.595036987510429	0.586790163569605	0.512600281727164	0.554560255945203	0.387299328829348	0.590872551690295	0.523349755267031	0.615661098973362	0.45161561602481	0.581026325400082	0.661685202999526	0.510309742467956	0.512576008368105	0.473414376133482	0.617036233544889	0.477737125627041	0.668121764428826	0.503820139769047	0.433252786581089	0.546193648795133	0.579719560007844	0.480723737094789	0.455431755719206	0.525621525814785	0.447054399012609	0.470559042539401	0.569204061175395	0.410108063090916	0.486836465052392	0.532715862963611	0.602999724198101	0.400610506217237	0.48226308423383	0.7106678429938	0.49449519453252	0.553949448901465	0.521978444171938	0.650250299605114	0.470435649582466	0.60034632721955	0.509427486750633	0.505388545493069	0.62994327119355	0.724850636070227	0.547244889754104	0.530975183252969	0.611098466829472	0.530040942412135	0.414729757595882	0.433158620114072	0.459012032778882	0.690149656614956	0.49656104533869	0.536537406002469	0.492316365393995	0.456460783609149	0.501592139540499	0.37479999408338	0.505265697019351	0.627025650302589	0.591186743271861	0.571771401362313	0.412287511349374	0.401118334812504	0.692305006531495	0.655993311708335	0.680503034255573	0.613246085712348	0.704566484239731	0.380332124415969	0.795488009407832	0.466469435103303	0.652280301079527	0.631003309794789	0.567744789281734	0.472004524194957	0.595076400850898	0.50344260060073	0.608831238519921	0.728616994221522	0.552203333388775	0.440002593652893	0.50571192598148	0.461711790073398	0.51771918434909	0.750044582600597	0.465942107673391	0.503639914244255	0.493200722190247	0.53550586143757	0.744848596573844	0.625662739814779	0.731349264711837	0.602413111835776	0.523396572522149	0.523470568561865	0.465440350502918	0.420230350773594	0.510843754792032	0.524428917472238	0.718698349452822	0.65660845938984	0.508350282603033	0.722190466829721	0.741225298830218	0.637418851063015	0.58297591094423	0.645285385824118	0.436638083074099	0.656333780462887	0.531926271962754	0.618586817561623	0.508742506174198	0.474849416121614	0.429953162474065	0.516585483622082	0.594919192590285	0.571567222486114	0.507142659308955	0.733947217235236	0.506220293292391	0.551075198866636	0.424862382461111	0.615282274448273	0.533751004795912	0.614912617978047	0.534858259912435	0.417084858812423	0.637378848226127	0.339550885185111	0.57017505788827	0.594170378344035	0.301132348763876	0.501919919579426	0.451725144618559	0.433105140103911	0.504558224856597	0.539199891642223	0.522877968123529	0.737605510880434	0.528203066848538	0.698186744258463	0.599186678180407	0.480927259571618	0.526148596353035	0.679289280055961	0.69475030646212	0.629909863681681	0.723490222013457	0.575761458473567	0.588057006107419	0.511532610113244	0.61437953672277	0.544076060527386	0.499565195998707	0.439915548747529	0.414177267178223	0.527270904666866	0.446145217554082	0.740381575190369	0.307623866447076	0.385396611370995	0.714264050401654	0.567609493190513	0.696450521479819	0.526200278178885	0.536315007288422	0.761694580269565	0.51732361695427	0.744637644963406	0.494276146402698	0.342691158808479	0.418224718352401	0.551167420618215	0.545441735157806	0.529050833075399	0.503715883903318	0.769150367935928	0.52419622274353	0.563016291151989	0.662488910508822	0.571195377815517	0.428911507005306	0.416963910900332	0.476277007384371	0.367117071716778	0.685971995419217	0.67804909674735	0.455491537935949	0.360996652620736	0.651094857168622	0.510663107781443	0.551442804644721	0.370522009107718	0.56207610314539	0.617142994704239	0.503855918704001	0.514410069757869	0.486738752421881	0.668152616143287	0.607049046370779	0.515280861949313	0.500075386351531	0.62080765959143	0.678567573591385	0.464978093232256	0.505686311710483	0.49389076293937	0.650590788576714	0.592224700178027	0.531836338630975	0.654619141075399	0.51362053459358	0.566270660511788	0.630983685367461	0.53217785251899	0.570419017864677	0.781282231013203	0.64194299527776	0.534904668917534	0.512047372447273	0.562935981372018	0.564775032006433	0.539784257796229	0.455847649663741	0.481700873260122	0.559937374928387	0.732494024456301	0.747301193009124	0.574551454520884	0.378234801077318	0.393274652607107	0.624156290785695	0.511145335670226	0.468072223074745	0.493227849652065	0.57301298772324	0.561124416684561	0.46819128435267	0.647031043899712	0.593448519411838	0.626327175098568	0.714254091472944	0.53447747230438	0.42818570514235	0.390049155216383	0.617445143172464	0.571343190492968	0.441875784929214	0.533491752749922	0.580314208047416	0.627017868807727	0.593221511097099	0.513154461648067	0.402403389344492	0.720588874300427	0.397514768694771	0.82200321436584	0.506398015566083	0.746248234864643	0.426122795032133	0.530722277080409	0.512563345522233	0.460978840285295	0.637807625659621	0.647486668621006	0.488952389055142	0.496261958095024	0.494341983832138	0.50679916654985	0.446924826922129	0.569034439735027	0.409469896082542	0.74040060430007	0.517365417295916	0.605624626590275	0.567327598349654	0.606291421984768	0.397410714675096	0.622239990928824	0.593772869896864	0.559939259363201	0.542287183775057	0.571479912274851	0.562637222787485	0.620381550268585	0.511973722424249	0.481045641318997	0.503494994139405	0.668139053148238	0.439758270286898	0.579848420009613	0.577244438149827	0.614764825694313	0.562603503988826	0.63059674217477	0.516538761259943	0.752045550965747	0.392480107649732	0.463378697581728	0.370871163598264	0.462365351099273	0.65339933782764	0.480865912920976	0.432977582385338	0.447220948492965	0.507907246923608	0.668780702179565	0.447829986163526	0.654373655556583	0.666832205936997	0.613863645372504	0.509147349074044	0.749625601881161	0.486991220626816	0.434105430346803	0.56316068016697	0.394850832088893	0.571261601555704	0.702194002053775	0.585984216149274	0.568157608538082	0.477986293045703	0.472884357629658	0.543898026140912	0.459630246113141	0.474431211163356	0.409668629448012	0.573762389381965	0.524507387055744	0.562609288195834	0.523090819629438	0.55279250555569	0.511105020321075	0.638459480930006	0.522655119907764	0.680833208203352	0.670126068859019	0.457598426225934	0.534207541466328	0.596316516262836	0.433543096354842	0.714779507670299	0.47572577578282	0.536645371361008	0.4225328673551	0.55672436387385	0.662146757316976	0.645300583320998	0.307921472791316	0.580287886801687	0.504222603163515	0.545126998819375	0.364756258082101	0.675365171551336	0.35679731312397	0.609353741058059	0.442056792106349	0.524196845840247	0.503506439390304	0.471079426998045	0.749418927651993	0.55512904682432	0.369142318182749	0.402132923135324	0.538042648149122	0.480577281887089	0.594404391386066	0.572797601390499	0.587667607637769	0.515522185395151	0.37615256872175	0.445578726827051	0.591288404497657	0.566179163938143	0.572421016360289	0.650420822688763	0.374172423482631	0.760506862854942	0.551126650102509	0.57349931511864	0.489329246512303	0.469139110831274	0.470988074852786	0.65597949530445	0.54363169594504	0.653860409474324	0.619942593682112	0.710986411425515	0.602732977520513	0.527506656943195	0.638103953883746	0.799281174406304	0.67398321847509	0.513639267361372	0.541610731403013	0.464099849651772	0.401305232639555	0.649285610032925	0.51534941886677	0.675681098606504	0.451636513939114	0.559228344106904	0.504806566101795	0.718980793764099	0.480852601141116	0.688797874522811	0.431766606709005	0.553051090704274	0.540102832857573	0.64370084918213	0.673546290485554	0.338802922757611	0.676782809729992	0.685783709224572	0.674585699215952	0.571875831376768	0.450825381501989	0.603027367664636	0.78486886839987	0.523624658023667	0.406211131388988	0.5086417107054	0.490793005122485	0.506457688389625	0.6449537063239	0.695189818695972	0.520638086174478	0.526548547992043	0.620790579246395	0.506048595801312	0.546435087245334	0.564408129118172	0.57023963935672	0.527879975862529	0.407956688406172	0.428908149388735	0.371503483859786	0.574468144998064	0.330089379648652	0.663730227211402	0.675166543763813	0.581837084742405	0.674046180643133	0.683755851153303	0.358193017030582	0.464925685183238	0.57754211628086	0.650724538021311	0.565244046282512	0.73550446216482	0.658607062859121	0.480882433031231	0.42389774613757	0.599112285249369	0.567996699759779	0.615777839987903	0.394468931255003	0.457974783126875	0.672335056481247	0.585383636636433	0.656095838530587	0.572854186669058	0.690158395167075	0.531714434673085	0.39670409798825	0.650644520495384	0.364790471636837	0.555993214745857	0.64944776075507	0.68542115360896	0.446799387709561	0.242558997338175	0.634228070020544	0.403663324357412	0.606640445350643	0.605240133417994	0.514000250638017	0.560009767425561	0.57122889642118	0.742307031046522	0.507605142935753	0.68726899879106	0.735716341064168	0.352489222851817	0.732971372914813	0.532474934358147	0.568337899658183	0.519354710955849	0.526828721208934	0.686710021577431	0.561244456366733	0.422466555492301	0.709558714466191	0.419778560907874	0.331151933162359	0.684940578291544	0.38892293231119	0.492775425058323	0.556866991350575	0.475024669036609	0.502184086289798	0.537367520003574	0.400424884990099	0.634438041389931	0.767141618187611	0.592117746064259	0.62722302434307	0.473778070614593	0.436861776455877	0.456230458469866	0.57175197878576	0.573276290261032	0.497962840450567	0.602788239687124	0.402077147683255	0.458447396121635	0.423517377690844	0.534583551922018	0.731963065001854	0.61503168785477	0.610454908793347	0.393394807474049	0.571301534283713	0.630934689725301	0.454564521588084	0.621362203267613	0.5280711191167	0.625539658391663	0.56781096312835	0.606446509999699	0.473024892613227	0.62952605017866	0.538737860809489	0.56001270600633	0.456839461364378	0.555983431276334	0.443596596747102	0.682505885463827	0.394506872070025	0.669434767306613	0.476100061538541	0.516271547776582	0.43700540879896	0.439035431479851	0.357766045526289	0.610694906319897	0.42984600167733	0.364453676070205	0.478638338135846	0.407297490597953	0.649902146381129	0.594867402450569	0.675349162535482	0.486075429730487	0.552063579941926	0.527545322073227	0.614111727293642	0.554749368124322	0.57294585768393	0.628003359487143	0.568882116553034	0.548893581255991	0.687917585340641	0.387096562688778	0.622132858804032	0.754554023974224	0.422026628387865	0.510182992613539	0.499030512453334	0.621477300883203	0.672101917538562	0.555264396229456	0.437805979258266	0.674371349819585	0.515091521161137	0.495985708933054	0.634077819977649	0.498801326422461	0.5135170525934	0.592233869995709	0.545427456411426	0.606985626369814	0.729974538162466	0.537425895698818	0.633389067984422	0.674907909774375	0.597222154767276	0.785561368533583	0.746708405342865	0.722750256016769	0.56817182788034	0.627171672927052	0.570712214643089	0.55140971757775	0.494381742034756	0.591409432040843	0.496649564277852	0.380631005354214	0.555766945103542	0.494461026874532	0.654118532507565	0.628360098625224	0.543690701968208	0.640288734915905	0.408146184951575	0.470342409254101	0.554114423165949	0.413102118684427	0.509390502490953	0.689119719756638	0.649860662547394	0.384459667564299	0.457933204632625	0.612005370443171	0.322986227323025	0.539928471114858	0.584793331251423	0.579752537103024	0.461270634984532	0.510814504711992	0.654051954661291	0.658272160798637	0.47300241338044	0.498606716462918	0.358460310614664	0.521507704932125	0.390060831762744	0.451883805725683	0.513652387172508	0.787019935834493	0.518369168472196	0.498788873754035	0.687557287055068	0.482714509044211	0.676410643254141	0.665520404502133	0.741569753786843	0.567503665044404	0.582575287738281	0.304986352274918	0.627944854044654	0.343645093966267	0.524148683118508	0.628360536064531	0.295878077057218	0.500264084702453	0.682297804587283	0.592199409139289	0.562821047529824	0.421535226660469	0.621629341946608	0.694930685285067	0.411018951189118	0.4347242929764	0.49485399374753	0.502092678550794	0.463696435101022	0.71715237854459	0.41604608232204	0.443796628165675	0.659347135604938	0.562943570074231	0.430507725326758	0.65954488949537	0.510420754512635	0.551911336979187	0.452716303466228	0.359225026225941	0.771631095406474	0.734859725792301	0.448221018383893	0.40675882261273	0.781689599715154	0.705261366534074	0.527768300620487	0.688259869381785	0.693843021675516	0.594476334441243	0.410851041490937	0.517893016819836	0.587134734771402	0.732861880728739	0.677978904028642	0.466513852524785	0.595530945171046	0.434759128281476	0.479002874996966	0.655447402737123	0.444257828915165	0.667724898309986	0.538053452380347	0.520813993153876	0.662478141284159	0.536428368797348	0.393358267597792	0.544764910009441	0.37801853021461	0.506874245357381	0.751622654399603	0.692849968157793	0.533017809881454	0.502091936936024	0.522676885537512	0.459570330316905	0.588706815646998	0.561939155373937	0.694041973354105	0.453746571094861	0.529346222191214	0.625611782262095	0.653224364681431	0.471056480296346	0.727512188149336	0.424143249665071	0.522004148464779	0.377168528222133	0.488304329158219	0.398109791057807	0.452467484500341	0.603784352888321	0.474237168414731	0.528438530692981	0.55915707306309	0.499479393172793	0.568520909513864	0.468969528571176	0.435032702188415	0.592562422949053	0.422405969509911	0.517098083039741	0.407054286237627	0.552879245496019
Activated.CD8.T.cellna	0.518187915746164	0.476159763177895	0.568789264252568	0.497343111850784	0.497222202552696	0.906559177027858	0.503915110375715	0.952741446831215	0.641511584166407	0.51001644990921	0.477184389081078	0.806879140754561	0.731475538165774	0.713144732753944	0.558616786092886	0.805130664492449	0.722215822263357	0.517163481447683	0.583459508022531	0.784720505067237	0.780114986262005	0.577434921837836	0.589682808754777	0.80776624445575	0.891799373847932	0.785689389441528	0.670174205483644	0.565324792470259	0.632274181708128	0.479833579176265	0.583492357863928	0.661683074175025	0.589173952162506	0.526632741452098	0.618961851003963	0.493305777636751	0.555862539543873	0.487818160476464	0.742166324584104	0.850568179263995	0.528349414019632	0.760548221409925	0.506402632690149	0.59745689164017	0.540146796513549	0.757289564518544	0.92845757690174	0.586454467929812	0.722478562414274	0.601547774448836	0.721090615856087	0.657161118794447	0.662395306520124	0.647979130846584	0.860016240382435	0.652964381289847	0.863035328988517	0.508886127654823	0.606531736106541	0.650155491277041	0.558096288061478	0.507162511451747	0.482042649173267	0.717868739913619	0.555830831980498	0.70437413047393	0.543602266032135	0.452313573964105	0.693496201872932	0.534066455726404	0.639314324490432	0.686427583457169	0.879597588360544	0.616153203143716	0.596499913204344	0.904079977054127	0.627648782924566	0.573026339362996	0.528913865230436	0.603390093585949	0.529177091772513	0.507976417970981	0.671710303139792	0.496055915489306	0.689557855749142	0.535942741146001	0.693698125734033	0.696123678460809	0.566566901390956	0.539702860497417	0.53238117150861	0.524085657024932	0.693119571714222	0.693893033696301	0.674477509047744	0.522053858108697	0.624258313510892	0.563865319378703	0.550004471760056	0.50858645626708	0.665513813859082	0.522240988496241	0.511749953682503	0.813573305304699	0.551575463259727	0.857216926318777	0.500441020866942	0.500723168402596	0.376518666244131	0.60592187051411	0.604024514312303	0.525742807902703	0.554002298468501	0.770791489928158	0.619413446318394	0.765322749905932	0.560957297950523	0.535521169471302	0.533797001732888	0.599051633121759	0.387873091129062	0.684158460008844	0.613562630228628	0.628439210006151	0.501284146949296	0.581063262861765	0.56522869914098	0.552664204194866	0.630219603072624	0.575531682571801	0.51648674819205	0.723912070680973	0.618730875667473	0.797888174995402	0.505640501953847	0.622202886216993	0.52928685635388	0.517577938018081	0.735147036927993	0.767483758538997	0.788769596981352	0.614870734712833	0.713254742941227	0.661049919883652	0.747148637965269	0.80524360081431	0.651293000961482	0.770685787506922	0.45618673818374	0.694279255194756	0.530033064593654	0.794853763454524	0.800188274932623	0.935575841576279	0.748566207158556	0.645252386119235	0.678762614981312	0.629392661918318	0.614094775777005	0.784047460149186	0.716574350519202	0.506866513475997	0.599563397371586	0.726397810335538	0.67190869320649	0.64066923688988	0.729215868352974	0.568399174019296	0.575298619697638	0.611425321968203	0.469567118330829	0.621366547656116	0.679374774343005	0.552607978453969	0.512227568136516	0.55972712966393	0.77788134915686	0.599331570321562	0.627148029238041	0.692757944471574	0.822992790948035	0.693536570219146	0.557973404646367	0.666630172443856	0.79061555127323	0.492170124772996	0.690889849632405	0.720916353007452	0.77152965077238	0.53185752683021	0.654647525744666	0.691121033778516	0.553372355899298	0.725171694310147	0.535095529404222	0.755330241134751	0.473578430599993	0.762492444766616	0.873715174371777	0.736807108553874	0.586322768409307	0.578314023919616	0.590950110436343	0.40023359674274	0.710530830929185	0.613948949044314	0.726197617195998	0.644087666369968	0.580815959543641	0.513335731452856	0.593799662376366	0.487422528278048	0.773771777040734	0.674805397110456	0.588135861277311	0.743871020179839	0.599081886264427	0.638153626351021	0.483827908404063	0.912328733450221	0.652571403147536	0.747511611377768	0.546873866721308	0.653001628004549	0.89133320207866	0.647193063828017	0.518132291012421	0.56639931865758	0.61993219428468	0.778122622836797	0.521591090547428	0.713441855248056	0.497699733251003	0.822837801277287	0.831178549124664	0.537512220359305	0.50032390152325	0.670479926122322	0.623899550710696	0.558601355432646	0.522809787790671	0.77931636268655	0.678473457148571	0.4323075843303	0.609031378192947	0.713376866686807	0.593140238652835	0.885166194020296	0.657942957705653	0.755401186529174	0.780104744429188	0.551930756287972	0.518967965175771	0.531535794806184	0.603025117481838	0.58360911410294	0.621401237514198	0.639747347517917	0.699915517396443	0.7871716494241	0.600059598881375	0.386991740909697	0.458835419724515	0.643880672724141	0.521996490715574	0.537893996093747	0.610390324313566	0.622754161571196	0.64047595249924	0.648592289064111	0.529556532392158	0.743546983981543	0.576621510104672	0.54378445100644	0.780644689207815	0.598790691535531	0.50785930473164	0.575834828316508	0.481366075461257	0.661060430553931	0.798160436563324	0.530143110443123	0.644194184004565	0.508070288027728	0.503456970880992	0.601560111614673	0.502718820301644	0.617714448969183	0.850133187103863	0.640492874975103	0.545027504198514	0.607626346411966	0.465924071165045	0.728910049462796	0.613726300091828	0.521001054694785	0.588722158200528	0.605556110523257	0.814511116426453	0.871234764457991	0.611744560633454	0.496105276149506	0.62060365569227	0.549541762147726	0.597077939721113	0.584877684148861	0.76450771171288	0.674155817197173	0.527005193584522	0.525591150831162	0.594250709344155	0.595892895152357	0.810159667401556	0.89304006178085	0.898726251080072	0.72836960560241	0.505855599731554	0.496936364847396	0.541498058221257	0.799886032193648	0.587735935619666	0.613127681142728	0.617862769003923	0.709554455592033	0.648041386027442	0.587079577999291	0.588143245285398	0.50320792973269	0.563643300835179	0.647946157771075	0.568074006273503	0.689584660902962	0.671157050335079	0.606888082162507	0.62162881199261	0.566183575584699	0.680227124672478	0.59625488979113	0.526934599103027	0.555379814732104	0.570775105333122	0.526438902005259	0.619000421694514	0.623041690378549	0.5962270443183	0.774253534775645	0.510507209838243	0.476680890094375	0.549042611561512	0.584794981517288	0.813073475754134	0.570256161846047	0.613293576641262	0.703759918764272	0.54749637290952	0.76277931462802	0.56618781215776	0.628749529570946	0.678927904469856	0.51233395747377	0.824287001817064	0.63294840529198	0.552936113831744	0.653947065429484	0.672110800266321	0.836674633167592	0.65608175413836	0.463981851452372	0.526807201807533	0.755182549732541	0.680141270968736	0.480624804439474	0.584910788560979	0.55998556472356	0.563840323912831	0.710857071940942	0.743803611076507	0.751853290570628	0.58891589371165	0.874557138912925	0.5168542751504	0.849492589439284	0.801122366223043	0.696056051862411	0.812175270944278	0.858306486544135	0.486956768075162	0.711567085125805	0.55541348694355	0.738110797938197	0.569540795901755	0.906996421622473	0.659082486035649	0.69507030540461	0.560100923759066	0.576986339380969	0.649235796293014	0.698348902412282	0.712361945861159	0.499346254735586	0.550427141511251	0.564902643355932	0.615545488641675	0.594338139591583	0.60824033799219	0.543894148895442	0.550193352849145	0.773741830077023	0.848840927915696	0.475242976156139	0.569690747066604	0.458303281448677	0.57389657726506	0.544315484560952	0.507969625763641	0.682393689376208	0.517587976512727	0.527723213811013	0.519482448240171	0.761020351325248	0.529488155000173	0.645593541037756	0.523478314053318	0.59489993512089	0.6677745340175	0.633185890821025	0.49572652686346	0.807548816514627	0.642933781151738	0.624898100411545	0.603964352519485	0.630493052912803	0.738743227992282	0.746197062995185	0.614852914545555	0.612730684780643	0.478853793479523	0.659419615030714	0.680068519608381	0.701346805481155	0.57013211046283	0.547826491545411	0.531004503424248	0.501183169004127	0.596063249510565	0.524448497697348	0.588288797500853	0.787830757229376	0.53478996104118	0.692566125675699	0.572513859796078	0.846865208904232	0.865512726308523	0.648739990658025	0.548361706770029	0.526855603452849	0.778704300895943	0.745496338746752	0.733962831403984	0.608642215859645	0.560857928208905	0.561989904657707	0.470275822508869	0.822023487479129	0.60854336818024	0.472566881496284	0.592196641591326	0.54344333016691	0.581966900287039	0.570150930891978	0.770520915568536	0.528453466973533	0.551902021623997	0.589202450471403	0.609313479539231	0.812717225375983	0.805200151847894	0.504974882752508	0.707143963126372	0.840849479540833	0.506643402817823	0.612054313653489	0.569535548047157	0.530050067670183	0.671163573346251	0.798923546073503	0.555949516442222	0.814575866404725	0.716447881826386	0.728902462220802	0.538107437149069	0.580114937069207	0.722713139925954	0.723520732917321	0.818681175174948	0.642132637715427	0.608201436705821	0.860589553131188	0.606791435924669	0.807995196374057	0.924374867380624	0.784862900035464	0.589746156223036	0.525129627829424	0.559665847342457	0.558910015254985	0.540390083653948	0.534367685359388	0.733318758464966	0.485240607394627	0.625142445801103	0.598352717070642	0.519286438993884	0.597383049515168	0.595534752549246	0.549146772871609	0.538536429580081	0.694341881624235	0.737268148924254	0.526199013668399	0.718657931605664	0.813468334134058	0.538737018348843	0.554096734588681	0.664198907752585	0.557205936047674	0.588608554428704	0.754960153678128	0.704836137780164	0.557553627672575	0.667885856276492	0.585978418102343	0.693891049231244	0.580596177949103	0.63108757850442	0.795771929289649	0.602102355319525	0.505917956449362	0.528364419811955	0.634769345213753	0.855214679799012	0.601976265441867	0.731917963452144	0.504101069393887	0.467603770767692	0.510402263293188	0.598915188592827	0.662041998574787	0.705931386591347	0.634417972287311	0.506732458171969	0.735151564092621	0.706134750689054	0.630373507607611	0.56533746622562	0.596587095121198	0.880867264126729	0.582154379369027	0.673175085403488	0.555733524876335	0.692446585851328	0.51456029389734	0.554846794374992	0.694607511678501	0.498503693651734	0.586628439267536	0.502084668711363	0.643019847938087	0.592386677245383	0.569183616411908	0.523478121334146	0.523594734604404	0.554545225150373	0.684831495300763	0.647321152044264	0.90859978753576	0.656351376999178	0.836096242918289	0.649767144881681	0.620389200683458	0.721341407391885	0.497244240791146	0.893279960801828	0.538771498220538	0.605010473891962	0.706057669006897	0.749569435370006	0.495769719705206	0.764191454066866	0.523755579141087	0.617040874954861	0.662972345672838	0.550878546625327	0.755402387711789	0.597778592821366	0.756798786062358	0.789304411339881	0.623009996063577	0.4685482441663	0.528454907214996	0.580757551440994	0.667056467477375	0.499789571645364	0.527799316526542	0.562536673184839	0.552257562314035	0.459771142897691	0.617720885700377	0.583633319137236	0.6006838830723	0.515338918387995	0.496293584166349	0.615867353743886	0.707440616508662	0.804430183483385	0.596021778331185	0.563522496178678	0.575457882104335	0.638815658504282	0.586668174263771	0.747895077613059	0.735899349539326	0.527368210056214	0.568217129057744	0.559064622136577	0.527562861931572	0.730860466326263	0.633943020020069	0.500207604541772	0.474792976649041	0.804158572792173	0.549601928192736	0.713637236666445	0.850668963379448	0.588300538587784	0.572220607616172	0.858394625365634	0.481867416823019	0.814821861297771	0.721537250740944	0.640280431919443	0.609103622115684	0.491789462055254	0.493535315580814	0.622550599587775	0.572288820682031	0.497603089100896	0.510093092252796	0.547623821607712	0.690996219979731	0.512514176152291	0.772232785304725	0.873248408338882	0.53341182665774	0.574204324661728	0.580030373056666	0.6641625226305	0.830783096903181	0.504924910953394	0.63322943539979	0.577146572049149	0.548411678065335	0.626794049553157	0.571855334231368	0.528739351626978	0.658409073153112	0.803157162944792	0.585463058159123	0.526415278778127	0.531145402935515	0.500964347819082	0.678725914666416	0.6568505952575	0.58009006025624	0.524243977283509	0.58564204886489	0.504960580456848	0.602608210816068	0.574351764421649	0.921366777659838	0.57994377684338	0.659079274251143	0.728365131611618	0.502125918826042	0.568912198386826	0.507952641359472	0.776366164523143	0.824255021098701	0.725710825530285	0.550892279748542	0.51508378550882	0.644040651200995	0.648942676556935	0.56905227967065	0.6359772669963	0.500145774540355	0.486288525995428	0.560187821057941	0.501557484832389	0.50524791844096	0.607688284757663	0.515463282681719	0.533175525362969	0.582284501014672	0.531447640113031	0.888633904592784	0.564049908727169	0.611804676188028	0.583618317331402	0.687702236700174	0.500266710539152	0.881693089521261	0.544778341987557	0.512436609979922	0.759809282640518	0.668344625977335	0.597959273820137	0.547311292429118	0.697468041095514	0.586865686957425	0.502842184588558	0.627878059241033	0.543522696773199	0.795538158058415	0.52233273633731	0.601334680248144	0.579593231548085	0.482207383793397	0.552311788664639	0.491363098283636	0.502477953040451	0.681770480355389	0.641418480422065	0.653271259129373	0.555021151618083	0.436429332251016	0.844445693668902	0.804279875824886	0.775732733836988	0.667178374856428	0.83495237534684	0.494304378029557	0.901647720086286	0.549788429636696	0.620605604429976	0.757372868756557	0.721307196952019	0.52743406586391	0.543901134332082	0.520920642076067	0.694028763227266	0.883706594024045	0.573117612124237	0.552325551235161	0.557223744238125	0.560213060705143	0.628515084044569	0.877105057993799	0.547260194967312	0.603389449459596	0.651297225212254	0.497118860400231	0.802004374556748	0.544867241355738	0.627436052672473	0.606389738753053	0.635801566955611	0.584743776488793	0.536759994305371	0.476146789421645	0.525803107222164	0.484531263911228	0.839974814140896	0.715267681160646	0.455902413212619	0.707391607009835	0.721484474904242	0.667193381643821	0.55529511185614	0.637144540471354	0.608801360736326	0.732795297697402	0.579687976531998	0.656473524783009	0.537727648489809	0.595058221905455	0.54436078618655	0.664747613918789	0.630142551003871	0.678757397051594	0.560320251019634	0.814570686393002	0.547759619955478	0.668542066792262	0.56127646317716	0.66701921238951	0.617015694430674	0.872890344674673	0.609945598693278	0.520540080466642	0.646753916300632	0.536801109000423	0.680490435932113	0.732024914612376	0.495675753367434	0.575464510708113	0.535297104206251	0.462625187765229	0.569865057315126	0.484579626067113	0.574970482169419	0.76804593836283	0.57417468489165	0.800612222803912	0.60925737270916	0.571555526485418	0.654014192388201	0.794314133238545	0.654561875535247	0.629517071557247	0.906093267812959	0.574461660583428	0.650350103608768	0.552607662347439	0.711850487222356	0.706550347497826	0.492839161891006	0.566583200428538	0.515929254623553	0.460685672227671	0.486502695203908	0.784400478477843	0.504832019687106	0.51338197607095	0.784029681566377	0.755864043474218	0.893208826561694	0.643897182049475	0.630609571743003	0.790571957191078	0.573256151533588	0.774978892003074	0.631878992109254	0.552770552318659	0.538851879279063	0.533580185566668	0.680235552826254	0.607224387869896	0.505538202602584	0.867296343717693	0.56083747715884	0.540052481381467	0.660648293692053	0.638217879595113	0.550726060993802	0.559334245170064	0.603966374373069	0.492987011278557	0.848677113088208	0.778151316135969	0.504717809467434	0.539093820060425	0.507834488314067	0.511000083326376	0.619793493949338	0.551496877782088	0.545544214360394	0.749756976764089	0.644900129069223	0.501057693425191	0.419267423796455	0.670657939478538	0.651568057997939	0.514989776155165	0.481591497278165	0.688734791628654	0.817688254170029	0.626236393559043	0.650319765040391	0.537076968476218	0.737006177997739	0.739216726206001	0.57421862645507	0.716243489325712	0.689401444889601	0.664044709758329	0.681973893667498	0.619687131266816	0.653896115694742	0.791942988784927	0.583553701931858	0.635093996451318	0.56513090775199	0.659129735239085	0.557735650310141	0.500756363587782	0.640940962265862	0.561463546813267	0.633632138683342	0.689782968641889	0.749674668877221	0.608048679929681	0.589381191438873	0.515872465741708	0.673302656921708	0.457530815727516	0.621495604047016	0.680472488394027	0.570286726674461	0.789466954160527	0.640405371620102	0.702975247281165	0.634538577210676	0.779190237180516	0.842962069058639	0.612610415528393	0.61400882969984	0.593825386998171	0.569521732649049	0.642889891647234	0.572189539974953	0.55005660702689	0.780670889958473	0.658937740979313	0.483759447646421	0.750565255853061	0.451975666160334	0.781976718219031	0.470510889967716	0.830782745484571	0.664074046350536	0.917169758379989	0.537685345122376	0.594476260248206	0.598462387900171	0.728522883276153	0.771399829595872	0.762135044134044	0.63832146113157	0.563679236915038	0.462802996290882	0.684514019146257	0.599947802721569	0.541030884986211	0.53247734034234	0.734632641088133	0.45863177757258	0.696720896196779	0.632947302683601	0.728447887365601	0.512220479845098	0.636459013693308	0.692860536697987	0.641870319612037	0.603969373194089	0.626082945929743	0.659246057317454	0.771224603337619	0.636201487272453	0.544991725301835	0.610989261988283	0.700274370551239	0.527617808147478	0.758470445976649	0.625115577929764	0.713962872383367	0.602831967429037	0.548325031999819	0.818099295307631	0.905144123683137	0.561369685069279	0.527239159642097	0.54170756653738	0.500981553562707	0.813154908085902	0.545428489493415	0.479346000420157	0.526849024144567	0.669154020887464	0.559165403488972	0.522143733512029	0.630491604972387	0.692733258923781	0.685313601297324	0.488306042883724	0.692099660082943	0.54350703161293	0.539580184106873	0.578211309877097	0.484530637305973	0.650011386165302	0.695610208494484	0.621032772185936	0.672773920007657	0.499715271328171	0.502248578835298	0.585789249453461	0.499528496080071	0.582279946709442	0.497606965356802	0.678785636939852	0.493794806991021	0.609653924303444	0.503817567274652	0.620520034886926	0.556307029312543	0.762531696276351	0.544496749722462	0.861243653799876	0.832891543110414	0.521857763874513	0.685610753631811	0.506788319990181	0.570893163212453	0.595177529938039	0.497451885148307	0.580708665411479	0.493546604724711	0.75678342463674	0.683360200720388	0.734774615119153	0.463820125143286	0.675181666667664	0.552884395356956	0.729047112029543	0.530425972274148	0.617334004564441	0.505325767844236	0.782675709675398	0.535519501894158	0.5852683443128	0.562700366737842	0.556677876768809	0.802593762459987	0.467999652521566	0.525512717361355	0.528051674353584	0.56961895892947	0.564230782501921	0.633393687383382	0.582945874744151	0.631182569088632	0.570556637724787	0.589790774873643	0.502918635650951	0.671558192732259	0.745283361869976	0.543285532861159	0.701484275328733	0.524574773840837	0.73528662987235	0.72462895842225	0.611300639106505	0.615347282943782	0.551866884378157	0.653047988203122	0.734140491144698	0.560314465500566	0.834782135176532	0.629163891466384	0.772853649274263	0.575160221324173	0.57289516938823	0.714364658349743	0.928864601832012	0.703326110498153	0.599711259070817	0.680190530917637	0.570251791041652	0.539793472427075	0.546099005216125	0.546088791290561	0.618402281149052	0.537757967738222	0.596109591537286	0.509264963437486	0.724832179626584	0.522026476561739	0.804731484463755	0.581692009352795	0.769203450528037	0.648246966818831	0.664115602360415	0.712473221110383	0.527417161366474	0.790582696323916	0.788537675193409	0.695912315020177	0.73836370731701	0.556963231425612	0.564354269051152	0.78462604632082	0.563159228276892	0.563640494864657	0.587768015208654	0.50648824362909	0.518883522700619	0.694762115126247	0.738589853398404	0.542971784409337	0.514229097068964	0.721997302697507	0.590551228126734	0.556002860315677	0.603987886625525	0.589786271381667	0.561028610635321	0.562124963547895	0.560396305218054	0.465164762923399	0.529677859115372	0.53340572683793	0.718944329542247	0.600592701100741	0.58059666651705	0.698629954298888	0.853516308203611	0.518282697038033	0.502312073689558	0.718565798418639	0.733006695320446	0.702505964355289	0.815900426501181	0.657859431706955	0.604987364232001	0.610901824542046	0.632800389041872	0.584377826277878	0.669645985469415	0.559008812792269	0.530763014032976	0.740839080757695	0.729842455351323	0.703584678407489	0.699156971288267	0.839055780709699	0.608508223591299	0.557165417341349	0.586047285303395	0.493463308334671	0.682599836020104	0.778741036091741	0.670235503361086	0.520427757053532	0.499167337372519	0.718690981761457	0.517128986343983	0.738507679144922	0.687230867022278	0.662340872230201	0.563862528477091	0.578584420946067	0.851947897199739	0.586022558512321	0.739208873349103	0.715404506573643	0.536389554859462	0.834158911169973	0.559538195972747	0.584460412279213	0.579242601873589	0.483034963978444	0.75570556395689	0.683874722506223	0.451754696225312	0.733258850332329	0.495586609096207	0.535459888353576	0.858934323011025	0.474932223826679	0.576324033201749	0.610187985116246	0.56268169128914	0.617494053743628	0.504938803829443	0.560350274850059	0.794701160919826	0.888307577543498	0.522338624831945	0.626234164006758	0.580624808611436	0.557323170321511	0.606479569965334	0.497088805809879	0.511538910368011	0.6483278160987	0.689092749300225	0.538097050610223	0.547570915360735	0.463280382639149	0.625119409826042	0.874041693727775	0.696997190267998	0.683342599420331	0.48446237194964	0.621517031233868	0.686764060038371	0.644873484830611	0.511412068726736	0.542738489413949	0.642753512273398	0.712124387127147	0.63293521007521	0.597714004153192	0.62791447135778	0.559506679661349	0.577402911132421	0.577586228956369	0.566721987598014	0.552345409241155	0.78119559877705	0.526524784186215	0.676505777403332	0.611991332662898	0.673187691569604	0.558321003693664	0.526717484625975	0.482070853646083	0.695524903462822	0.466585898754209	0.513303292481907	0.671377219952356	0.539163549229508	0.704377053311086	0.716587039504015	0.794789866230601	0.505022909523213	0.606944863402295	0.564947900326287	0.717483437921438	0.770524800151253	0.596912327347717	0.783779532965035	0.614125921160638	0.570021059771226	0.595247588417582	0.484330776276345	0.617504257728059	0.727675373120951	0.522609443697898	0.640770208152781	0.556058689622498	0.540302440587045	0.76821165499081	0.565648688167376	0.594090078369632	0.79651915331255	0.595981218757111	0.579148097255838	0.637257687905883	0.54171954653956	0.563526268966146	0.718261522855987	0.545774882405739	0.686841177655031	0.824039236795301	0.591713307603634	0.611925973067035	0.811909461215535	0.688629554826538	0.722084568722289	0.802447931051169	0.649067106785828	0.574641356777559	0.610437623987614	0.495038315295227	0.535818261360451	0.53316508103429	0.708770932070306	0.58652204293824	0.553709819355661	0.614065858279165	0.6536329889162	0.595396242379562	0.682860543425249	0.611938830603915	0.615214466772297	0.585536242235292	0.549259833641725	0.58104376811315	0.490777254079244	0.569266956385806	0.667044555948997	0.793665726609211	0.508960453889068	0.472194398222217	0.795515453460702	0.429566701963484	0.572517395096442	0.676120926728197	0.570737693935479	0.537292576837503	0.588084669345076	0.692096184121756	0.639784455776786	0.516324964270093	0.559088758970267	0.452692483776593	0.660166704965699	0.576706604069884	0.48154009462302	0.528451934337103	0.806545359885017	0.550558127490571	0.564552857442876	0.805460508781213	0.491193591737703	0.677101225242699	0.771059562798028	0.897245403168036	0.67571415341084	0.663274873825119	0.46627402509765	0.81513630888923	0.415808259163481	0.603519772188833	0.632721926027906	0.497909001530835	0.599687272787645	0.707876037138098	0.586285702639196	0.626055864730953	0.501853491840014	0.588928783165509	0.846339049675707	0.532055253691357	0.601411326672165	0.707586113716004	0.499453207356405	0.473998293678475	0.826094877842106	0.53005328119232	0.471634199786457	0.774314993199994	0.67295582047086	0.461307667878002	0.642497070339621	0.541859830611834	0.699783564241667	0.518173757926366	0.521308142882327	0.735641521279162	0.824760317965632	0.541876851152691	0.551102065275011	0.849739299695847	0.824247439042694	0.540358224585756	0.829828344645509	0.812719087652973	0.664693805430411	0.624991675797581	0.688360199476617	0.770974101934066	0.871851980384593	0.83900208278834	0.537210571039416	0.620375336956918	0.477023998622583	0.54582854346452	0.790554747844063	0.535386272715973	0.708716871407881	0.691566255858549	0.531199176944892	0.838052758255164	0.606940096910581	0.552301311360284	0.54831934034717	0.51713312045002	0.667846447876777	0.780812534017631	0.831892776278212	0.533703951638353	0.632254429366383	0.550946793042585	0.551523275226714	0.72364509838525	0.580680750004843	0.750004455940859	0.491978352237877	0.526780723527998	0.734421465464093	0.820255903540166	0.482409589177327	0.815554009486292	0.491119170434983	0.579504102171991	0.551628421180181	0.560633313137885	0.60429080768867	0.607854781097134	0.690645003599327	0.528683288016259	0.665583492408809	0.691548366804242	0.539614346645322	0.655039628265492	0.586427975235161	0.552143566255556	0.683122096069045	0.581893768909257	0.597902124187633	0.660143742070795	0.687878345703745
Activated.dendritic.cellna	0.623470952980197	0.581677319338036	0.648125066239948	0.580936850402425	0.634685786028386	0.657324739373113	0.574411002222753	0.702326356483353	0.603752848066824	0.597793191114804	0.650063980422761	0.626137215186247	0.630386343438673	0.596540040265162	0.592607189692743	0.641957049418949	0.659739179608003	0.607088275667392	0.643568619834291	0.687639988548994	0.648631994095403	0.626440378664909	0.63039492531453	0.635027477964837	0.635419429665617	0.676082836202649	0.618009709949102	0.599909455021617	0.619740768514428	0.574871448645559	0.642264730084341	0.698368773630046	0.585322938309292	0.608163577326002	0.621529722370998	0.654157636761659	0.591262340341889	0.589929101506892	0.659208435731106	0.675257644439287	0.62658786950352	0.628986820434446	0.706448394920378	0.648345305755555	0.582986027855725	0.639715692572052	0.686861714241738	0.641742496395662	0.619641501580736	0.598718216563337	0.63436580086659	0.625756464809604	0.614669284919001	0.604460971935044	0.665069755121322	0.654530669625687	0.647078370975235	0.605655145971859	0.633054315753724	0.613432629391186	0.663809212906909	0.614784851555396	0.613526027079003	0.63819652535907	0.631056986362477	0.617236651796168	0.59740859769334	0.584542663746989	0.609989845468324	0.589537319125867	0.633404810164502	0.598607890138556	0.687049665691911	0.61851678493382	0.610892945946934	0.72166968842565	0.598848200197953	0.61345755087235	0.609216640420139	0.602988902075015	0.601232341964941	0.587610314268893	0.643368755375853	0.582877629983173	0.611988933734929	0.573650022762396	0.635017366867322	0.631692250038167	0.629302286725252	0.595874470893952	0.666423003462492	0.583855520565168	0.612360135996581	0.673750049648532	0.594989112645366	0.579993913259078	0.628706284462544	0.619069778769036	0.589453818851348	0.582830635672433	0.592018323112147	0.627646346129084	0.581101166416186	0.705259300870688	0.686052921210946	0.633321553426294	0.623977511416924	0.569189847842614	0.653327405957143	0.625491450779333	0.609710838740874	0.618250413888008	0.601919804770016	0.620752389656842	0.635060864549886	0.657477266848976	0.611766536666333	0.611034083594094	0.631484455472488	0.629834120680849	0.598863260489743	0.6415375354276	0.581159014969209	0.60363984298205	0.574465557843905	0.62841693539937	0.603128432677303	0.608387563478644	0.665720510811636	0.603449840573292	0.636613558670072	0.660367673320889	0.657185074585209	0.674195286096782	0.582870711325361	0.594513431077998	0.596170029736519	0.610728706786466	0.62524247037021	0.650947856807129	0.653629745545045	0.634653647146946	0.618803720406276	0.634887444816807	0.66055831583793	0.679677201704077	0.633640656517506	0.627199365710436	0.592566358795079	0.604544752685345	0.578203230774665	0.673031582953157	0.649084574407567	0.695917795762892	0.618734509086733	0.633523903333759	0.611768544479056	0.624828480979805	0.597937345612775	0.629352637708431	0.652824585212745	0.567827197482667	0.5933140171154	0.667777408498417	0.641577843658713	0.621753330220517	0.642487652319586	0.608949829705356	0.59756253156036	0.644698420278003	0.617231567179798	0.675244805698435	0.624314639297399	0.632296238581792	0.583312349610918	0.613526540730462	0.652348987571592	0.637171138613316	0.580453376413774	0.60589815669346	0.654532129902967	0.701249385660897	0.62130114112121	0.653232500106834	0.668027506183937	0.605628164236973	0.690346197036913	0.693297278657688	0.625912916750678	0.523383000044141	0.653396938578888	0.613761362499089	0.605073935224083	0.724964257975929	0.617377956976384	0.682915038029097	0.632433548732821	0.659794458110495	0.640898560571235	0.641659964924232	0.627915169251812	0.650566667223775	0.608166294757514	0.675742386644979	0.630778623606006	0.631148569579479	0.619322754740915	0.615660422849887	0.600975023280302	0.629476304095455	0.615935804978716	0.599339751850195	0.695503151291506	0.650462065073776	0.679118332063647	0.640726473657479	0.630905725372495	0.612560769299027	0.586358617572481	0.64286645415766	0.642287258529809	0.615538227366851	0.53323190988845	0.666148009132037	0.677716610135857	0.655493454421843	0.600995827615071	0.607130620308949	0.617823893153374	0.658215874819719	0.608669656773139	0.615851889443586	0.583296765596227	0.685495574202206	0.628810350456613	0.599983024411069	0.624431547917437	0.632934232295903	0.635389224497152	0.58560054557348	0.563822221353677	0.65497843712504	0.618052531646441	0.631778757644588	0.642279638988433	0.639030291201873	0.607868409960006	0.640162874098523	0.616315512460141	0.630821199183854	0.611178361338842	0.661874764399576	0.603377720166245	0.662651875655415	0.608330425379823	0.681399021952135	0.591757993902816	0.605317088047242	0.639674063398384	0.673269759547961	0.61064892204699	0.558398618039222	0.566389020502532	0.623124900724517	0.569351922770233	0.626615749100948	0.704354386607218	0.622210882640407	0.598094784345139	0.668011926805341	0.603351070624864	0.652056817164166	0.585599768643845	0.57700978294768	0.697313258776742	0.694951056580936	0.568446974635678	0.610699015876526	0.631928072707761	0.647805000838243	0.619488942197467	0.609361168523419	0.646013887635428	0.574896788571759	0.628233880858019	0.633679976495857	0.601915994009242	0.608406886077837	0.660939213342379	0.594255896000628	0.604437998974695	0.592740483972823	0.565406506673928	0.647994910397	0.621508156130578	0.647720098089279	0.59704319555799	0.600058462044588	0.648023048446197	0.656480390684796	0.61697445356928	0.550152764262932	0.624725033914823	0.631267710839068	0.627689217835456	0.652726605649156	0.699942543991639	0.635931584674878	0.600615405049758	0.564903526281216	0.606429172976952	0.628662488668371	0.697189468583795	0.707601170400464	0.740951414831892	0.655201746441776	0.580368118584726	0.596801881073923	0.65509595849234	0.666171122673867	0.603984180334128	0.596633698377348	0.625384499618039	0.624867489795656	0.582247940337118	0.623286929074509	0.668069932845669	0.581454569823337	0.575125575548694	0.616482931767755	0.628346577715332	0.670200448388385	0.633360886987899	0.565237884741569	0.679970389390125	0.567902101937951	0.603765645987189	0.637816306665018	0.580109332267241	0.594752221247642	0.608480964190829	0.629105754168747	0.576873088648606	0.610661661140205	0.62929923981738	0.641389272059211	0.595600045056587	0.611405818483018	0.609166406111702	0.604774325766538	0.649872530112919	0.663576483449527	0.603797135666799	0.607481424422116	0.567194179762174	0.642008079403637	0.639929797634769	0.634839709250071	0.648318338608698	0.585345284274082	0.683996321946208	0.611160600279131	0.609165001188251	0.584626675666563	0.589861313186782	0.700123334673657	0.602591005600244	0.608642822416705	0.636832396514697	0.613380667271159	0.652836163281159	0.623424874534697	0.590234447141304	0.601439210086047	0.613664276913398	0.643013035853933	0.63432271922831	0.613315927545489	0.645580213207371	0.649814176989967	0.61632539894551	0.678729986553583	0.641370248501887	0.632872406119217	0.671609146579961	0.658129702520212	0.610994285127074	0.656216141449094	0.624368931852798	0.619737363527285	0.639402429276361	0.713824981770951	0.618553164533294	0.601790783967761	0.610373016434048	0.559143835595706	0.619679930701603	0.650344141281895	0.598239184770018	0.569645010613245	0.612573001183006	0.663227687354264	0.603368660405382	0.68617463725286	0.627187079786367	0.661743818961467	0.636193427332709	0.639036953046143	0.644407372639693	0.64999538195004	0.584944999035288	0.573847576662219	0.642268979993393	0.601300213980038	0.612437985087971	0.633819035516706	0.612092327652019	0.617717320093361	0.535390887523294	0.599036397183629	0.588817407239105	0.64237990344061	0.615317035361597	0.613265513153428	0.606711069420422	0.585937539796079	0.570874111307415	0.648256999281548	0.620539643757706	0.618984086607643	0.60931800837277	0.642788416598029	0.609649139033049	0.623978404935639	0.597141027042446	0.598052565704169	0.548778493126654	0.636994584038972	0.642149343317178	0.6390523077301	0.625368987731744	0.581539886415449	0.605087693891446	0.588570610043975	0.651372553195968	0.581800992403014	0.60334471557922	0.649171451760015	0.606107139773628	0.605002107827014	0.640093851210721	0.693351457418686	0.6700954656045	0.603874019664346	0.670084833654011	0.594993511323665	0.653952125200945	0.651136238446439	0.626129802600647	0.60229181939542	0.598921876079682	0.659141365239413	0.622240625655541	0.644863470591516	0.668681872268582	0.603903580133959	0.601214602787209	0.673017162036251	0.586101369226968	0.641987173338541	0.627490122738179	0.555542947848096	0.602843121873991	0.590616543964546	0.596911842453047	0.633693538948871	0.649410250274776	0.552702402137714	0.659054284959695	0.67671653863231	0.629852498980872	0.607212274904313	0.63852780842442	0.571996106187455	0.620366160188918	0.614544809039425	0.617893958097745	0.710836526602413	0.703159131304365	0.650256612405186	0.630218930810385	0.579377200895982	0.615214126047341	0.651126064214374	0.699250101030639	0.605667945863461	0.603824463353866	0.655501577779091	0.607539367297491	0.639013201462319	0.683527936030198	0.641899780743488	0.613929157433762	0.656953865746006	0.597893490763239	0.661687904305201	0.597164636976395	0.616219016707233	0.672901112965578	0.590289076898785	0.621297762816835	0.593538449316725	0.62610188748006	0.617256304518931	0.6099814276424	0.645846260652772	0.637198721946482	0.596946760948155	0.63613742312915	0.683574726868175	0.641629897415096	0.659385068167305	0.610806431007572	0.584934940792267	0.642149042658372	0.619806663455651	0.607866057529079	0.71586268162743	0.664824008628468	0.608626851414247	0.600474240245262	0.593868690669861	0.580529129610506	0.615533755449628	0.620923649993792	0.656941238766075	0.62231595530041	0.585501549811789	0.574566651222447	0.637280785313091	0.728801046713417	0.628318198576797	0.685596062642109	0.611853440848063	0.592414319076452	0.71181168153821	0.618947049319445	0.634823876333334	0.618471430883507	0.576256630339788	0.60781557180019	0.629236511330429	0.656370878880066	0.604702804516936	0.641847592891326	0.588338384124379	0.677692646438167	0.608279964704323	0.652253133668501	0.608333866470748	0.649880711533277	0.581757307746639	0.594444072675627	0.63784919644162	0.570359704842686	0.645998359827678	0.533047403548068	0.6758522513822	0.60222130709555	0.647679555076766	0.61119575323344	0.60119162268869	0.594502273759453	0.605614463511399	0.648163474093321	0.729235231728643	0.594712068554889	0.655092342411291	0.637989060011066	0.65150244679374	0.679309701618882	0.606539668441333	0.687570685915797	0.583960668465891	0.638041174676179	0.619369510456949	0.623820759760812	0.58851775599356	0.632981103323689	0.627438996251146	0.602723470874447	0.733336540005407	0.596289359261936	0.657199413276595	0.620323912114014	0.627488015677782	0.643111393498604	0.605316859763312	0.596950029429195	0.646252602941248	0.602645257718444	0.638949965129611	0.60346503265572	0.587950094108947	0.570376826277201	0.63373538605222	0.63137140989197	0.662518371456442	0.592830775574984	0.612049211016692	0.62085826970298	0.592684427950926	0.596153161636289	0.626271500522209	0.657569965177556	0.61951854085306	0.604291298428493	0.575937838085856	0.669310982101261	0.568071302429145	0.662324656792241	0.658035376716151	0.658283390266138	0.607796385647042	0.624853962443867	0.71661823473921	0.652132010322089	0.64225923950325	0.59622829276107	0.598428678398673	0.725059216509881	0.586156583360744	0.632473312820564	0.699507529298767	0.586992990922486	0.599390205425058	0.691134870519787	0.613431723876733	0.614948879655169	0.619792470952647	0.557767451057419	0.588947445345399	0.63416640135319	0.617406038112106	0.665681972789105	0.619320651939631	0.605788095122979	0.576677505890895	0.591661496215496	0.615755305500133	0.541853086468506	0.658653363263794	0.671666135393395	0.646870254880107	0.607432646843917	0.621582639467422	0.633842492914606	0.660342878312292	0.612301562610986	0.598007995012273	0.60274951624303	0.611990742811802	0.652181884815301	0.632028471341013	0.578732523404071	0.616072273833574	0.651432387535233	0.620121838361652	0.586510053452006	0.548235033563002	0.566891602887089	0.613445332412083	0.588842488774426	0.654649245605188	0.612292056187747	0.612753148205363	0.620272484273762	0.603166586578829	0.62412617777269	0.638462283465319	0.594717992677304	0.647075467912663	0.650771009048337	0.618018919993407	0.629046953773993	0.593639322538662	0.619749375614242	0.60676466809851	0.587286108796688	0.649315402149501	0.684712352574493	0.650124990010647	0.602157575226574	0.660636231802647	0.597067772931205	0.608767561420329	0.57945969662118	0.613720517135559	0.649114554438834	0.574759347305679	0.632573934674342	0.614135561707086	0.584029078773443	0.60014379962676	0.601424176469404	0.661230582505094	0.593911493491723	0.589636069401508	0.605536434477549	0.625885732907249	0.617061047909412	0.681379741550247	0.592232522085615	0.624945771417104	0.631318039387333	0.674294841154831	0.662552669220354	0.646968624172696	0.629715018644686	0.628312695988019	0.582960536713937	0.669317580149259	0.591730221884367	0.64955555958349	0.647764758327604	0.58799618143728	0.643514916193968	0.561968363919858	0.641203715677535	0.602141265606565	0.581755320665068	0.611691568383145	0.625510650602178	0.609915748964011	0.573053018395625	0.578522718639716	0.693918638561257	0.63052226595331	0.653290847635781	0.638604681540542	0.690426445387086	0.588238962429991	0.690884000217098	0.589266379449081	0.635225680318249	0.607408458016784	0.671617176788641	0.594602309759001	0.598115670345228	0.602141232039961	0.617440541960839	0.668411570503304	0.609416593582414	0.581826742178128	0.592442947610125	0.600983178012651	0.628967245018181	0.660201912769082	0.587717690571208	0.609957911405228	0.638308930083566	0.633551033634526	0.677539628067582	0.658895358302947	0.608990688449563	0.612374308297851	0.629636127909196	0.639802940561689	0.678711792466798	0.591094650429415	0.60690194933454	0.638490988928353	0.692452889818932	0.609033338140172	0.562080103456674	0.711357300121879	0.672419032664133	0.63200747882545	0.619828935664971	0.594331120534789	0.636551062113784	0.635082329680393	0.642169264103331	0.637120608082928	0.564005424591612	0.646872514738306	0.590441734769872	0.672973326590427	0.616389993170831	0.622902739433862	0.577534290969206	0.693080492287707	0.653153897075706	0.583934472446103	0.599705160356329	0.628883888511826	0.627700186602005	0.657071664049524	0.613327576214157	0.576572613027856	0.610605412914381	0.577710390639714	0.647530612921294	0.61579500738777	0.594627595843326	0.634191257035727	0.585648523272746	0.612752387900943	0.627519677808176	0.638966626503268	0.605777474905591	0.652249139366102	0.630608266599748	0.672490842723984	0.632179762633562	0.611768597378506	0.610075985313131	0.641853762576354	0.621993445061673	0.607449338983918	0.70025952034144	0.56989687294565	0.653029684664591	0.615746426462489	0.588686496042827	0.627236544320768	0.625361152139899	0.635593407394283	0.64849709896365	0.583225081133778	0.5407052496297	0.65831470843314	0.605916859712424	0.612874068028308	0.681255638889626	0.621715805581305	0.675175073790956	0.608767327536793	0.619354231069747	0.636301024738205	0.601995493860187	0.698061531684467	0.622918945551177	0.592537862366522	0.618496706707359	0.629768969583124	0.621417747671051	0.602252153962929	0.717505798109868	0.656707054219442	0.605473679425365	0.577406500081892	0.629113473529973	0.617966105040819	0.608980811976292	0.592565477910884	0.614472958874419	0.59306573081907	0.70048134441097	0.655653761942754	0.599024874343706	0.581097134223372	0.642055536835728	0.557338033899682	0.634199514786983	0.63769916862852	0.590363704880978	0.640499908151829	0.655599239542553	0.549170546452426	0.541288150148305	0.675404580128049	0.636238390802594	0.587870537506801	0.575259416991818	0.621189553768558	0.657874848985115	0.603855097219156	0.623658179722498	0.596043924273975	0.658965510977529	0.634035848297429	0.598704357620444	0.653158077626495	0.669929207853091	0.653382908821921	0.573580316806755	0.625337999408301	0.631644964447397	0.621683164206772	0.603858602979524	0.600542524087462	0.634142285184715	0.627714364893776	0.612526989251751	0.628510494695324	0.632492115105863	0.590155482130256	0.658680195294567	0.708628154870162	0.699842939462178	0.636867503736357	0.603016186054128	0.609766748836774	0.626222028818715	0.622116732643684	0.61741532030274	0.663163309606804	0.602835672430192	0.639673737191948	0.597329169945375	0.607538625001238	0.624623666482927	0.647979384494655	0.649189714683337	0.627885129145356	0.613799513066884	0.611285151135812	0.650301880906634	0.626926326041607	0.646489796219129	0.636070349374803	0.631121759627487	0.662870103191105	0.623584808277278	0.637568271009203	0.568807605704663	0.642199649955725	0.606104076969592	0.700919223683458	0.628623285364628	0.671538731816585	0.670495531115878	0.645900622359302	0.64274032367267	0.591049239570275	0.650751543905466	0.624490743201492	0.647193175376416	0.613107054614145	0.628476501463655	0.635729657704538	0.604544137354164	0.589876173920994	0.576350777052719	0.666676006782472	0.604545625040917	0.619452626090288	0.622052994032376	0.665512803596736	0.594240377638549	0.57435057275744	0.684959595441745	0.615570236234659	0.599595032279643	0.639341232691881	0.635285049369738	0.651761160119064	0.618289885706458	0.595029008803381	0.628252838157039	0.629836387693652	0.626540146545401	0.599418602104959	0.599851833148559	0.623107449200227	0.652082741814069	0.62823113616616	0.658192369774737	0.702616999765459	0.628825963273729	0.589426122018111	0.630167652619474	0.617480730677751	0.676267459537317	0.613295161515445	0.595980006098698	0.615024040423502	0.591523249585758	0.62610911366551	0.580469514295597	0.608442138917109	0.62670630067265	0.628120415639061	0.605511269142513	0.614537265521664	0.64017877662889	0.629464439472284	0.65351061309491	0.5264041840606	0.641490566534746	0.687266766742433	0.637720027682197	0.669518098895949	0.626564234465652	0.603899440141054	0.640064324164496	0.597445352188771	0.571985278037202	0.59328758756699	0.655986377567219	0.634166185989823	0.628444535092392	0.595801568156173	0.640017273999764	0.592782511367051	0.64872126242664	0.657263427668605	0.693766948243662	0.671938883431915	0.57941650448856	0.694896949428525	0.587427588608507	0.624205150743908	0.667235598281411	0.625286933638722	0.591530550415987	0.602945800405518	0.637413573408163	0.622876394670423	0.666258850543226	0.58900395607523	0.668930392615166	0.657583064914764	0.624761707718374	0.613078429060667	0.66053794107509	0.589002439425579	0.651845049433083	0.599312215702691	0.613099174076088	0.66417307666093	0.599533453897193	0.673974728649039	0.585835709963951	0.599544607979924	0.590761358952592	0.582234830154264	0.598325314853769	0.614290716164221	0.649653613324981	0.588046448263444	0.586568795503998	0.621498305780281	0.59510279855179	0.648193357962372	0.645757689948184	0.579195924274391	0.679841260720647	0.582314349477615	0.652780469684261	0.619395402681942	0.561545198038192	0.628043015041852	0.57091714576259	0.62616726574186	0.644216381174457	0.60268290420554	0.685566367454264	0.638414977757434	0.622378209316561	0.605282374387664	0.57051149000712	0.630745396793196	0.725845748016494	0.658480885610109	0.617286791580786	0.632411349647378	0.623763069007469	0.609952100650455	0.667331977446516	0.600077527682027	0.599841915332551	0.605595958737826	0.645244459603701	0.582375202504719	0.626266555095203	0.639094537342601	0.667559015044117	0.585417320735064	0.608279756984561	0.637951118866122	0.597003467992143	0.61780902910786	0.565130169111849	0.662678043864934	0.654608667877993	0.661629740671725	0.653065615565667	0.620622422800984	0.645476207899149	0.665137786928884	0.616885220688783	0.606761775103456	0.595891634172307	0.608263303060883	0.640219966781704	0.615147779757529	0.681320953500611	0.62082867835395	0.633904710461096	0.628282210205183	0.647039103788051	0.645478108429951	0.614316566676244	0.618128782328512	0.633288887817067	0.585539782013004	0.616851955269264	0.596515149728305	0.616452479102314	0.574785553581946	0.653121595501644	0.655680899553227	0.609352941366254	0.67385240438538	0.685533956428457	0.596926725072858	0.591200269531351	0.623555614503613	0.638450684768214	0.649964900590695	0.677264704422271	0.615036528658279	0.648247815103763	0.698163398569862	0.634901732646735	0.618614007302316	0.609608632055427	0.554569273340645	0.635450518552827	0.600281841286007	0.627687489440413	0.676871155217708	0.630130943470622	0.663278882205952	0.552775679250531	0.530481545477362	0.611273398543833	0.582857014392018	0.600411340010507	0.603969501323848	0.635434182615317	0.551203458328094	0.593548752277722	0.665437878048689	0.567001728272722	0.658964534490758	0.621403249188502	0.751604441392343	0.647006890801637	0.593896238508925	0.694203921683218	0.599284550399887	0.649014899967883	0.663464862077027	0.651119848390452	0.665172978197814	0.624688692812196	0.664457673803882	0.604801585734282	0.59442498337815	0.671260248246235	0.61858159679956	0.575443919328141	0.66833432436547	0.589428463583505	0.59483330946229	0.682401326186741	0.601112066721981	0.609920071994285	0.598529682841278	0.597352602480786	0.586434272223626	0.602857524492196	0.609809520137803	0.654104230945129	0.655220722523853	0.635654222876492	0.650093661055234	0.591020400445069	0.615788288808095	0.603061511591638	0.560456980093115	0.649065813952887	0.673944265845571	0.63180698153346	0.597370796320837	0.61547251350794	0.589890392268391	0.583565214472428	0.660070877863119	0.617485666820778	0.598013137989428	0.615109097486293	0.633530369941017	0.641682405553316	0.638671841317061	0.62664466291304	0.628292868697338	0.638118645132674	0.619061924348125	0.602563613349754	0.595972502640984	0.641242053121904	0.624210264902056	0.637395616539639	0.594732411383151	0.623225819881958	0.583115642123889	0.633902993272776	0.59115157699304	0.650724907497543	0.613138738353918	0.679523878948754	0.604818912944225	0.598632469422782	0.571118769045794	0.648365066223869	0.632753886132703	0.643082231448149	0.628120955605737	0.582263745368166	0.64928227629428	0.656284225735502	0.67088176787702	0.581622629595155	0.625199848578262	0.58859973368399	0.69057299897677	0.643459661335964	0.604956569242919	0.650271619707187	0.648254690739594	0.654077149409956	0.693145218004136	0.575699608679615	0.631361816108728	0.630323408472999	0.562181553308415	0.607910928800769	0.581241246164944	0.608722031288357	0.659440759746301	0.632191719919554	0.630556311662956	0.674695030824511	0.581634329626628	0.587811257557794	0.637625091086757	0.628807448003154	0.588830488955612	0.64430406375144	0.644664818418596	0.627754787528471	0.675873811946537	0.595530661619166	0.666498758459549	0.624449102131355	0.640820061970573	0.694784289603918	0.642204446370068	0.653730637020533	0.627784269137845	0.619191490372857	0.640854368950071	0.584716341978979	0.610383659385765	0.602151031620663	0.611795204375873	0.577481174716828	0.619168758931235	0.611025430493026	0.655535192989839	0.591272840714349	0.617594078343857	0.642094529089901	0.608352337682485	0.626638718016517	0.625023641664418	0.620975468914656	0.604493069685754	0.667406621873188	0.663159899406305	0.613741454757415	0.671023372054129	0.659149175556311	0.564292705349728	0.617528908344898	0.612461378455204	0.578726903273846	0.598628272246674	0.595720984305673	0.626144548813625	0.596569470492289	0.597106599171548	0.618812152005554	0.546114075545208	0.647495690844441	0.625261216196413	0.596698514529377	0.610050986889776	0.666174446833968	0.591148378308588	0.608564403119828	0.642958610908109	0.584070653067323	0.671866870965009	0.645586279672202	0.665652948835762	0.611166586236891	0.623391450378178	0.562184284854503	0.647415479527891	0.611560146365676	0.64850550678167	0.61529859297308	0.565864342177248	0.647636421431061	0.698681626342437	0.566011385317134	0.630972396431296	0.607139033850834	0.61133533098794	0.64235915673147	0.607848276595981	0.579126787006662	0.611627807810407	0.615950407421137	0.593544374121179	0.662290064105878	0.573749181310957	0.553730037280941	0.624980961753383	0.616547298033179	0.622156702654223	0.647164107482444	0.585049816104245	0.653232626421061	0.554109083606762	0.58047997860667	0.679933049843809	0.665858383194283	0.604754945727762	0.599282499071502	0.677208760534703	0.671605699159081	0.601008370703738	0.662434943869995	0.662390115013022	0.687453270397595	0.623440944605204	0.609811600936458	0.603253495716658	0.688328188869272	0.63865200066048	0.565570834489596	0.596839290134982	0.589359649150745	0.619449035402993	0.654954396186035	0.609405025869868	0.636822608455454	0.6361075267601	0.613250972203338	0.637842833765497	0.664785238292677	0.618078077090321	0.614777061062457	0.613024292368558	0.658555778523153	0.666954358858555	0.64681403684008	0.607683955635741	0.611001830768098	0.575628368647772	0.603069641534543	0.708704434477277	0.66855915411525	0.661778968428743	0.607939881585098	0.618590647801682	0.643998665740723	0.676410055961841	0.61085387304603	0.643063011729931	0.585174460667202	0.616329476046049	0.578676964317764	0.635582363354359	0.564032150537613	0.628264130387195	0.662052183847823	0.610852134396726	0.610098430825727	0.632510921080152	0.597924355337473	0.664475545695283	0.607573253333013	0.585499394172715	0.633489511631764	0.595210824428214	0.625874633185802	0.618118907662897	0.633278174624352
CD56bright.natural.killer.cellna	0.614850903904805	0.648077662531601	0.697449391276548	0.667912483385018	0.675852503765258	0.731120888866429	0.660137204364625	0.689303994597785	0.685628332103676	0.678149871558195	0.683465099741507	0.710177967992339	0.696167063698728	0.66493155005278	0.686330522027758	0.70186152328503	0.711530371859314	0.653348664803261	0.663522327644761	0.719255243891014	0.739060496077516	0.686060823813886	0.711046412295426	0.740613572643421	0.724714058628589	0.712457500410542	0.666647740779588	0.694177660778357	0.659922879512702	0.626626328095971	0.68380028133524	0.705796492324118	0.675169999042107	0.672033942868951	0.73875692014464	0.688349885681347	0.669641725867621	0.647418269794466	0.717141007266686	0.716111204507097	0.686151778370453	0.718737356782607	0.69761705232953	0.682828317142974	0.659702316805894	0.688421076087871	0.72734445585946	0.689098131622937	0.67338146055975	0.692027744502016	0.669285013426127	0.724543028175799	0.741067521674039	0.671986219982343	0.703093257895995	0.67209004628674	0.717515105453052	0.70571530473379	0.68919987082178	0.696882215063537	0.73141688686869	0.643854537462393	0.688989087172318	0.692220013724404	0.624173113427112	0.727757610567107	0.705605965998183	0.627572006722162	0.702333473284128	0.691429975017234	0.700622278473765	0.720197037381471	0.666201128444296	0.66179380414371	0.717044609472992	0.756170265179351	0.701355631011082	0.669603468960588	0.686021641390357	0.65381672858136	0.668317458003874	0.687362784111746	0.687052866158632	0.613968200043087	0.729230521430597	0.689350876870275	0.715294668217276	0.694282363501181	0.708530040315211	0.636547495217375	0.681938724313289	0.68512494522268	0.722606083688427	0.684995770536645	0.675827325267487	0.670204276207096	0.671918257599447	0.664297875229138	0.648870020284501	0.647402902602506	0.692178095650045	0.677128404804516	0.658070569745439	0.718252769717163	0.696778016571429	0.707887664444009	0.638791143527726	0.696110583780612	0.587955328178471	0.732721923170586	0.740522447431851	0.681244394685212	0.6950382754901	0.72423361301872	0.732887007305515	0.695828218636349	0.682586089884438	0.640066430756905	0.67585701868619	0.704134241312896	0.613183961650275	0.689408016366846	0.659306037379564	0.685612990826471	0.670494299336157	0.692285996166582	0.669987184108543	0.741340929721301	0.660092199367615	0.688866875616124	0.691896655849181	0.69243781744837	0.691793260865524	0.731126499101815	0.711565141527287	0.690861814924917	0.680923956266971	0.670901387181796	0.659146271488615	0.702012231823878	0.692991412600446	0.680526160795353	0.697652942363842	0.690980365807862	0.673583537713492	0.706200557547023	0.672101678191261	0.689738825863212	0.636334747128764	0.675037749498952	0.684258338773859	0.705257711373147	0.6916656635243	0.71140892445363	0.689270949920983	0.674845118461149	0.674376946894346	0.672816676975182	0.683459425361286	0.707922554135636	0.703303457006726	0.681088784473946	0.724918690437129	0.697506075620874	0.673264723909457	0.71811201199137	0.663482734726009	0.688698956278967	0.669748861395783	0.733300843677286	0.700819143812193	0.673361076423244	0.686371744867897	0.666586159676841	0.640850739726616	0.698220115171493	0.701315871065307	0.698907189822483	0.694691536486913	0.725878977368496	0.720282185104249	0.718436608241398	0.694930755552916	0.686467220710719	0.706086078222244	0.636244927108898	0.650855706714845	0.707047103708005	0.725836696776524	0.64718606497618	0.698664795903295	0.668412590043959	0.64420477713256	0.690887534651944	0.677164646259568	0.702391143453315	0.679479139076839	0.711841550935742	0.718295236771972	0.678018016397385	0.685984873567439	0.688627374344778	0.644932889463602	0.608401967392444	0.692592660597843	0.690705715630964	0.668961532759409	0.682676381900326	0.724825758082165	0.693673904964184	0.678585445807764	0.666048032418702	0.731326086171771	0.686057511376983	0.687739060558021	0.705019915671941	0.689643903492786	0.656888273269761	0.636719947948436	0.720633678154285	0.666068876517878	0.696431704222685	0.667161981134565	0.700545934305229	0.705219851647479	0.703462141004836	0.684578435680021	0.689528643764417	0.690183187573149	0.69272825571	0.65723845389801	0.735143603730346	0.667038627150305	0.712225157389687	0.675611335287201	0.695291197229976	0.69056085528227	0.708970059298356	0.73138305100888	0.630544969211709	0.603796227557161	0.701877713039228	0.702170186562784	0.635880335507038	0.656830104373807	0.701583756237185	0.680219855374496	0.718064723523203	0.669572666592367	0.680205601179107	0.696370185712098	0.688158928724007	0.66648153032587	0.612138909968525	0.659317477827525	0.693280798819667	0.677127409595307	0.688507407202938	0.709143177139425	0.683462081848006	0.712127567142883	0.617818809277962	0.577176027108208	0.695359496326315	0.692711978527287	0.72955816476971	0.668931536644628	0.69855294148053	0.681661431222083	0.679902327774412	0.675344448294477	0.7157215097972	0.633832986798533	0.639288762481841	0.706515842245074	0.719065989754886	0.682779337498278	0.668997178839006	0.652029277837775	0.68643352354955	0.738416729537155	0.682008595797616	0.687231123331884	0.682896788668098	0.676506345371533	0.704996700170886	0.689850199487991	0.666371711005704	0.729977986924731	0.662208815321559	0.644940338624298	0.66917775004111	0.697580765694579	0.732419534988264	0.692795433684839	0.721269575404117	0.678393257790372	0.707257037389259	0.680096936011771	0.753901074676714	0.681446724729068	0.627341149503244	0.704346673573969	0.685630192799144	0.672555262714188	0.687575309152458	0.703660770824236	0.681122937733357	0.645337119848051	0.684138299835612	0.706356005335402	0.682094762539474	0.717653261773236	0.726577039295508	0.751270489267394	0.701254972840827	0.672328622972461	0.701669978080838	0.673276529519099	0.713366910317831	0.689719943723894	0.728805825580147	0.628997289519888	0.704958018220419	0.636015305743501	0.685771679004282	0.70398647169947	0.664646402024126	0.663971205169718	0.684054036828321	0.662042084837547	0.727450311065467	0.712220573134881	0.656949556258117	0.69577510815744	0.667530922912943	0.691196506847769	0.713592954255145	0.669369012171997	0.695622720442735	0.701329713400352	0.693057399337614	0.721401793243695	0.642910218883501	0.709866685870025	0.661428283594266	0.691764559523094	0.658593799268851	0.67846889042938	0.662760146338302	0.70736463472214	0.679865875143825	0.687955243474909	0.677830991725602	0.668514368859988	0.698587814337562	0.665530450629223	0.672168870834915	0.692016446220058	0.676170430490723	0.667070458398832	0.658609754048122	0.629642542489389	0.695810925402983	0.680032283514726	0.736362436058742	0.706274208801398	0.696749444448481	0.691755202290087	0.71792170417829	0.742705122600779	0.655112330480998	0.668444480267295	0.69521895798197	0.715873447690919	0.704112716382207	0.706030740979666	0.721256531890188	0.679382399649024	0.732732410670974	0.669914632917435	0.679430813880812	0.681946137196228	0.700819660531635	0.689548797997393	0.750295212727325	0.677209018158789	0.634701938053312	0.712445864576764	0.655894961756232	0.664145415544186	0.760696427029166	0.652000481931052	0.707674552373399	0.721947822374543	0.718922332395641	0.698659062107787	0.722081425058235	0.686561149127225	0.662056013682855	0.701422537246176	0.663916734061928	0.688289349230682	0.684944689277674	0.627346503767234	0.681683116296553	0.710464974850096	0.731135297890138	0.717529698374248	0.654782686376473	0.649534080419217	0.672121691625996	0.638406456603119	0.625090577763096	0.665858511121196	0.709904959460046	0.65935205721559	0.687405847655169	0.657937156259599	0.653448129270202	0.640575202749808	0.676185657846359	0.656198537047934	0.687722254214135	0.753889667686392	0.727760816525628	0.616092914203932	0.72962232343017	0.646470810722275	0.730032050375329	0.650153406953061	0.67130450414143	0.646516708270962	0.684577531459462	0.680994212576299	0.67126473266705	0.615040331585288	0.703581304013297	0.713189278539199	0.680201447193207	0.728577766334209	0.695645093577606	0.688734457432101	0.640639752390606	0.699328039367053	0.64980107774544	0.685789018937035	0.671953071716079	0.672632641944328	0.683611741844449	0.672175886601827	0.735425084487987	0.750405541513321	0.680740883312627	0.70952392346959	0.640650758109801	0.689063347085276	0.678486290413037	0.714771790752226	0.692595314445434	0.701278939154115	0.724912446428797	0.635239676020666	0.708570582152449	0.716148258412294	0.653357907150167	0.646726476283897	0.685906874827596	0.679788751726472	0.63252976514703	0.733642302116167	0.592511792602656	0.662161786774566	0.644140257382093	0.697740485971116	0.661498431220274	0.705250582983655	0.624252368711085	0.659124089354083	0.689249477749325	0.694959046117726	0.682104864894028	0.645451167072119	0.619226819909085	0.686350046406762	0.66239054064541	0.698997875125527	0.709341013022296	0.722352034240935	0.681233835393767	0.657195126543259	0.642132369600803	0.638689055226612	0.728462862209014	0.729761867161042	0.668785383623825	0.653711473994281	0.69515667469045	0.74445368019417	0.709758725958309	0.702931313064429	0.690521857811881	0.683788584194512	0.663963901292691	0.69284386843724	0.64972644214516	0.695022577939277	0.691057340682788	0.695523363145224	0.676153573998811	0.723884936365937	0.649344923939201	0.686966104977957	0.686057547734703	0.676367012810558	0.712979996884257	0.663432288220566	0.703867835096862	0.642320072626673	0.719512545421842	0.686219927729023	0.664793698524794	0.661392713140618	0.676503504896181	0.694337023928279	0.688029463313538	0.677432262345682	0.676989151989274	0.703348396206048	0.658657635587535	0.681494818858221	0.692544374461947	0.689443898231002	0.694623680321508	0.689490829538449	0.709947030036491	0.709749895672558	0.693986483558419	0.678846822491227	0.68415463571599	0.721072644794298	0.687264228640293	0.688359892020897	0.674725685082157	0.652306111776498	0.686578938832242	0.728039725915685	0.685534967045221	0.654259827771605	0.669146654805688	0.631258269154481	0.688887153703783	0.723235460377955	0.664898288640403	0.671358381771999	0.673576723012189	0.736998679828359	0.703502551935132	0.681122902967214	0.649375676173301	0.665323766709727	0.659963809425715	0.657352454486583	0.675309385656322	0.618894695671362	0.697068484035893	0.673668795596905	0.70239449399248	0.724792966086164	0.658282269328916	0.670142332374046	0.6654537184485	0.638843194873077	0.638554342797826	0.687198239969146	0.746632750505736	0.663683997502092	0.686447094860206	0.6623994216212	0.715830551527992	0.694103248915424	0.721667347238605	0.707167988557661	0.676271247671447	0.641806921054097	0.699278633233114	0.708601084199194	0.612815574473606	0.71401422070474	0.698716663735899	0.659598053413931	0.729364524671442	0.678254633848128	0.720857086056885	0.734612706035624	0.699557794541906	0.676165510434114	0.686676836153526	0.647596216057126	0.714412385564404	0.668594159172673	0.74452177162129	0.697265478524966	0.683946863748405	0.652412710000619	0.670478405283275	0.632836711603336	0.653118571371555	0.696539725484761	0.638035194856262	0.678645710184921	0.714494258979936	0.698044880745685	0.714307839676806	0.766798107167703	0.719795845053931	0.676425854691926	0.65724492547292	0.715460496462564	0.688507330202929	0.720493053322193	0.675855701813719	0.705980477676619	0.665452479342451	0.67659357275973	0.720678282220695	0.696319429642361	0.660831875194981	0.674404690096366	0.654954475823146	0.7338145170217	0.683522257057133	0.722804498617128	0.731000190025682	0.639266272915368	0.671389744902493	0.724286666968357	0.708195826765926	0.678244196378784	0.723808931611275	0.693395416228119	0.656193734968233	0.712212372412779	0.676629190956778	0.683446595307403	0.641713518215322	0.698950150407392	0.680808682834369	0.640192877494806	0.679742796407691	0.709646662639685	0.711467494389194	0.712306001846147	0.69060055721105	0.681387740369091	0.697014254181024	0.701089659262895	0.710043895402171	0.678332685166021	0.699687888839256	0.637666942126157	0.671036186509914	0.722999938233572	0.694510878228873	0.6437318240263	0.660800009082073	0.737520635616099	0.674177038886448	0.691957715091059	0.646486787807847	0.65536569032741	0.692969733720909	0.657040991695405	0.666480786290154	0.671043436333381	0.671578431504173	0.685290306009745	0.666135973548676	0.674229323338497	0.733607746765679	0.68826396049319	0.697873551851268	0.693915556968513	0.683628093583234	0.68483861573486	0.642668840278217	0.716339537094581	0.696303896476081	0.7160778816971	0.682714328789947	0.70220791909388	0.731389355312041	0.683887300311141	0.71123585374417	0.686685748497846	0.651630247860526	0.648700403249479	0.689980474869154	0.675219942794366	0.704418033438165	0.655387651279523	0.656331581568459	0.663996141077304	0.698767708147236	0.639877695238454	0.72284897789245	0.654373869775365	0.675476307481693	0.673434295620344	0.713799268634588	0.686129440846294	0.723760826143652	0.701888369974648	0.679868893296013	0.673727044743655	0.70156862575354	0.717310314232419	0.72299385175489	0.698662896394889	0.638564776974852	0.658594992219695	0.686273732212386	0.681096926229103	0.724713504495691	0.694351475343046	0.661878920635907	0.648510036796672	0.612339319846531	0.69049173075879	0.684206484989811	0.692085518103888	0.670751086696713	0.664846993723059	0.658242148548303	0.639339639514473	0.649066157707684	0.719169822743166	0.730926543151082	0.698892914942385	0.660137591257746	0.71105279305986	0.644614020152148	0.674878018032877	0.720196048662969	0.689759658321533	0.675625582225602	0.748876696869073	0.682391210510353	0.677641607671179	0.652323195677279	0.697067998890061	0.768806958245051	0.630465852336612	0.668005203616758	0.697537081627565	0.637398423052852	0.676882945349747	0.698425924741689	0.696676321608842	0.644796512197893	0.689405215397271	0.685220558417031	0.715488126103193	0.650729887132836	0.689845122094895	0.706319806508247	0.673323053225596	0.696033255930863	0.692110616923104	0.624293438014861	0.659443997790299	0.675120795999447	0.733441359272244	0.702798816540212	0.667576806350003	0.720188319589309	0.663043880179098	0.703091107412407	0.674564376597677	0.705419224571905	0.719221686132849	0.701072917706902	0.688256236253042	0.722098200368559	0.64238343475922	0.681883149785927	0.71447319993592	0.710032959694318	0.696322825879198	0.710763927572412	0.645843426829245	0.765319806556615	0.691879636338818	0.712982798432706	0.68563142003576	0.660264952928484	0.699349374065944	0.718724727617067	0.666542045047967	0.696369678203618	0.691315910695845	0.705263406633253	0.720893795537084	0.746254685863995	0.676941709253023	0.655733725089132	0.640436822729844	0.701403237989055	0.645304829772417	0.699786127530168	0.655241157390733	0.725694072317374	0.695656364880473	0.719928806443379	0.656585495787267	0.70399628821023	0.673276955837239	0.708546643364161	0.705159383220372	0.681248357360446	0.708763585088675	0.705656622363277	0.670095219620736	0.706953646542704	0.736650741587852	0.69606349702652	0.680427574762919	0.676869604192074	0.689878827441121	0.626057022215019	0.634692873550047	0.681744638723948	0.712983271035307	0.649902721832608	0.68603426252467	0.667553303327095	0.721710484817504	0.672754660403878	0.677799187826194	0.656262457789682	0.646006799777671	0.694231145918967	0.66595071899765	0.67991619349816	0.705966326444756	0.66230487481944	0.66917108853444	0.675017895370246	0.713914136417605	0.680820056007886	0.685791047218444	0.646654086292477	0.674364032742789	0.642349353695989	0.623545940518475	0.637552592595459	0.695182910102893	0.641939368294475	0.731416369404928	0.707572794046357	0.64120812602376	0.659751023623817	0.664467420675424	0.649955829680564	0.703900167805489	0.706163825545307	0.692617842012293	0.693847210945277	0.708214821728958	0.70804147694306	0.609303083452636	0.706538520962833	0.664717894127859	0.66622295223728	0.601671108478179	0.688043240539893	0.745913389264392	0.67767285008851	0.689633933006142	0.674118481009905	0.705727332526313	0.669136457525774	0.68083544316566	0.727249621799313	0.729783405369889	0.678768347431026	0.667615572457555	0.74018331111982	0.658313783880454	0.678248696045347	0.697834480431856	0.720553438507118	0.679692860296081	0.703994294695398	0.698773862914059	0.737569936610801	0.670366706919105	0.650789421103719	0.710247034316507	0.689465557452582	0.692482147305628	0.66195783017036	0.666948069716451	0.655438885322392	0.720879350688419	0.663216625594376	0.700128017021132	0.709014858044836	0.65811237544307	0.68309112113455	0.705486604793673	0.710308678796683	0.711284587064375	0.714749490158541	0.675910314163909	0.665335249545307	0.734341062907585	0.676515203433165	0.688019380989382	0.719132643804485	0.716406865121371	0.703335367668624	0.701744693355566	0.740107493396959	0.66828980360409	0.714851107582641	0.664061813229432	0.695921381941238	0.650435547209877	0.676248470867468	0.71091617713122	0.725181633114111	0.671717680555375	0.694966035433703	0.704969258003554	0.685254449869556	0.717362428960202	0.716671892174426	0.702412148923907	0.686675845951867	0.673954867676059	0.710563191251022	0.682547398387898	0.689627092649096	0.655456662545476	0.689626404977972	0.680547232675739	0.671805670624856	0.683875948706706	0.705431941470183	0.723112949703504	0.672507536323553	0.725774449245715	0.683394656603373	0.68837095571199	0.709225057737109	0.676701404717393	0.747784797060181	0.676069879179654	0.621036862312325	0.669895643793069	0.67452041775422	0.672905674159861	0.708441996491567	0.676987476948116	0.655680753906041	0.680964635734681	0.67142323818231	0.717039738482634	0.73750674131993	0.693606457407043	0.664587183064114	0.696035634652353	0.713223953749769	0.749226234264995	0.686514895300782	0.670866713810635	0.688765270128484	0.695968251358012	0.672909041664877	0.677932884376417	0.648338518336369	0.736965025322023	0.697267189600351	0.721991158583545	0.665572958506082	0.686816488120808	0.720787903247412	0.681476554916657	0.612061353545864	0.7077466690695	0.688210592346345	0.657815575400671	0.715042929995154	0.673192647634103	0.676049392125836	0.672325822494382	0.644374698214101	0.681977799835951	0.677371123430162	0.710406669420781	0.663204595081115	0.679982413438313	0.664543507659859	0.713753763014547	0.645492224538048	0.713753943161351	0.694832183081093	0.732262069158682	0.699343667495207	0.673669396961931	0.747029833381114	0.722969600792269	0.652217508270929	0.662334181638093	0.672416497541121	0.655092360654396	0.681531210769961	0.701711708968558	0.707385304349863	0.682534988844262	0.684028149482449	0.674508919607172	0.700285678734036	0.666682557772791	0.648150302697303	0.685145279167251	0.706261293977449	0.708264980583194	0.652625448520108	0.686875429942042	0.68839423313988	0.70644251674034	0.720212273083369	0.674826093425952	0.661029611966096	0.707371356553787	0.706075868960786	0.70993231251466	0.697603517957138	0.704841458538815	0.69152074183115	0.731637722341449	0.710891599432737	0.665430855431398	0.710742978222877	0.729037692833791	0.651784396852087	0.667310818965225	0.668036905842852	0.706724812581816	0.722786390059439	0.735905015370476	0.662292191518792	0.677574135046823	0.651341992346223	0.718475807231563	0.732882101936704	0.710047301194947	0.679509349244818	0.657270332103261	0.673821150383389	0.69733257279711	0.704231150916309	0.730081315430893	0.655781469311287	0.707592576046901	0.708480075896125	0.698285663091239	0.675382479755817	0.711911591111335	0.627779385825206	0.647133907259068	0.674655322150177	0.717129504379709	0.667763273792745	0.690090466645144	0.666216336676874	0.721607412520098	0.711573152060084	0.695112986613075	0.66508104578777	0.686719792189199	0.685338546724573	0.687537279116373	0.723762563965253	0.743034223312389	0.711674686210529	0.712539781837259	0.671161951082205	0.675466159001516	0.690738805218756	0.676186494475441	0.690932587118957	0.689823224159632	0.673814003117862	0.679533716459241	0.686707002438521	0.668865092062716	0.66807148235341	0.64577949654578	0.733232887404387	0.652695838714059	0.667422108042903	0.677392972039609	0.659760917690292	0.662913936810581	0.756810445226203	0.601510057022647	0.657209890403457	0.640591992207312	0.712596795082996	0.701628304314369	0.666434149491865	0.633514197373866	0.71292576062234	0.718092058689881	0.644637333300793	0.67856354864253	0.684052327604468	0.693013637581558	0.688296457093783	0.734569939310254	0.642817166709578	0.715840047701606	0.698825066082748	0.686272220465037	0.662552180801067	0.734701980525388	0.722488574623022	0.629954609399391	0.698999192079597	0.722711672055941	0.728664999068131	0.694763910711556	0.690375900976436	0.663308506575191	0.724185647712219	0.670080031203321	0.691433428498328	0.641592217869284	0.719443458776883	0.704727460808562	0.666448692182097	0.660735146833169	0.712702240668361	0.654657734815296	0.725736843086418	0.636727579878431	0.671518704234769	0.659699617492197	0.691928531918423	0.723595648905947	0.66516683970658	0.69091506822774	0.671939822105293	0.686356105892401	0.692045447172422	0.661814892451778	0.66829910585232	0.638690712708042	0.707178732747446	0.709383269924861	0.633757814291298	0.611034040933068	0.662620793314153	0.678710454674343	0.730234136689604	0.709885022422337	0.616794031491966	0.650254166753195	0.691606501740756	0.657693480621523	0.705749096569459	0.665141813468787	0.677066912741395	0.71006231880649	0.689850385672154	0.682433748650656	0.66423922456643	0.638472230897809	0.662683319250577	0.671343845082384	0.65639591163261	0.652411367343115	0.708595139074081	0.667266923513024	0.70352908414285	0.652688105899142	0.632428155070839	0.720289639688539	0.709126685820291	0.708429118558551	0.690845821299566	0.65981292324977	0.662023965579072	0.707002857339573	0.726248155875646	0.704883279059102	0.657883357976241	0.720450822390185	0.703826141671297	0.683007510489251	0.674477560436184	0.68709178573791	0.69725745950901	0.703755188726879	0.693105565646638	0.660145803657709	0.676313874453409	0.70112011872735	0.666901799049333	0.720818192366637	0.709450150127779	0.723834915948048	0.701831293311035	0.660380009469472	0.683840927848519	0.709593550277265	0.681906184382182	0.682792581675248	0.661548247181433	0.705089389589374	0.717981566634454	0.70618572379365	0.728148284634797	0.658033721226639	0.657720014599418	0.706135173098522	0.735032715637004	0.72237118575593	0.657204161343927	0.679473410780931	0.655855543359883	0.648038167092016	0.692847696572174	0.698349258282168	0.686123214386544	0.657951399281253	0.688195400452449	0.697380716852649	0.726282735922313	0.653534908463131	0.737455459095458	0.697932021964575	0.696813943556199	0.672529018893339	0.679719077578653	0.630713038108328	0.683008149711155	0.672952485513669	0.681556004524519	0.683324784284333	0.710364292002195	0.719016272400233	0.737913107332582	0.679732613750154	0.662415686079937	0.68829517210133	0.707532151360995	0.721724880211826	0.708840392476447	0.674690672094587	0.66680168374811	0.667746122856532	0.637256875950003	0.65830862102472	0.659283665412118	0.716433556996922	0.676803500388319	0.720465504318188	0.673414992340136	0.691981505773081	0.6858297571854	0.679033926255041	0.710101517656506	0.671087498807472	0.70251015580389	0.666434731659862	0.67538875110939	0.656477726351964	0.660726634932128	0.698083427438312	0.713420302912988	0.665561475272571	0.705654139265054	0.757019827368583	0.684530295373876	0.655292565710596	0.685453779675269	0.682684258538049	0.667938592823783	0.679795246756238	0.688567837813037	0.65708808911375	0.612830788228691	0.716025709162518	0.696314454599033	0.720157215592793	0.717414442858088	0.613664895054827	0.655543674220093	0.722760749501144	0.634554611248313	0.671620952212904	0.714341582479509	0.645228476711646	0.660960756189875	0.685886420564461	0.71891612485302	0.710654699424919	0.678454581638562	0.7028084144484	0.709189924981682	0.684675371110021	0.695657009894151	0.64343480988899	0.722543940656196	0.681448716954147	0.697419608177653	0.729525921596689	0.695268302936648	0.650901109650509	0.689874991504936	0.706546695686073	0.702863949591572	0.725551479050335	0.686796143462697	0.710674821209262	0.631782170349084	0.699915246549336	0.698643446937807	0.670962220298336	0.695783431925454	0.694377921182728	0.622228958884111	0.684274110050505	0.645944633609694	0.729223793581303	0.638858690518672	0.652485607954614	0.734772681256438	0.735298628678769	0.65869668115827	0.670321733898378	0.725031824454549	0.738685461668033	0.709282409351106	0.719312683478051	0.694691571783153	0.684480783590331	0.678735877196206	0.660720973023124	0.746421572934288	0.713158639170624	0.732479968082722	0.699652366007553	0.681891414975114	0.680249812336394	0.741173135364249	0.708272209865625	0.687104312315638	0.698690203588058	0.673955911968724	0.684382906573125	0.713199373766501	0.677400490327674	0.676259184063919	0.642825452607867	0.647321437644552	0.718414658294817	0.731315915959235	0.664986108796234	0.731218066939691	0.740503656846038	0.730112906462024	0.677456093654212	0.717653490120727	0.69543371935802	0.728003805236255	0.713959832152414	0.665618112868052	0.698637368244027	0.734413096707652	0.656868600243939	0.717710181165176	0.703170372526419	0.628414068736294	0.664835856401354	0.68859802442095	0.669668368085153	0.702750652629794	0.690394664813311	0.63317307639865	0.662340609811994	0.703640206919102	0.668663249172988	0.704739181195262	0.638879288088241	0.659870338785191	0.693320434894524	0.695195120120979	0.687886718259842	0.655027749518348	0.712124043997085
CD56dim.natural.killer.cellna	0.642717367409027	0.663570268293498	0.697280471423301	0.700204883879953	0.700135977930057	0.757850308767101	0.69465931072803	0.658679476553089	0.698194214555874	0.736358347906179	0.701335247177884	0.78145339951834	0.721185776310675	0.677096368515702	0.712540921262922	0.74279344230123	0.647948870409334	0.703310160128956	0.658048869811514	0.636495025865637	0.717489893106283	0.659260490018487	0.70828758562606	0.666480126036457	0.749171798776249	0.671865525447774	0.642330976901628	0.664358214756853	0.633210628915794	0.694611386999125	0.689259990644881	0.676275691542551	0.696613560588563	0.783710277943196	0.690314025961713	0.665565054516101	0.671848792047068	0.734045698743513	0.646843666222557	0.723034671326636	0.687419309743741	0.713103340935189	0.688255378235016	0.772866260765565	0.676184490056353	0.652351885916981	0.707145113624238	0.72692202945817	0.742701152907865	0.758909385488791	0.69248874481535	0.652653450906032	0.694649281079726	0.72427873065979	0.711499992269295	0.733025181155114	0.682151749027629	0.683762741320094	0.687541555854161	0.722811238015609	0.738162696900298	0.670271220045835	0.69693674649895	0.658145998337669	0.644512595484573	0.699365431260796	0.605467435114575	0.674670686245148	0.703356412572359	0.660654981083319	0.68274369104262	0.735947601021281	0.736349339830296	0.674632639729648	0.670857006698733	0.69617316053267	0.704925718548524	0.725206511355529	0.725718345946433	0.671010305620081	0.633179943176173	0.69280561470407	0.712249458018971	0.712850709529268	0.68587340257452	0.68435329443282	0.694304714137152	0.711402247425667	0.734087454995399	0.683857186277859	0.691690538471586	0.689161578012669	0.653268649086662	0.734900991539219	0.736420374999505	0.665440200741416	0.638243537169597	0.706150629382767	0.722602329104134	0.730004455330339	0.765777958409241	0.66012583751886	0.698258859687661	0.652418416638098	0.715959530994559	0.70432807765607	0.664411221707775	0.665185550089092	0.652899435467035	0.771979275457743	0.738284016485789	0.72322019534882	0.716904378518097	0.729379239289722	0.676695386471765	0.601068540440128	0.689663337139341	0.683942295458326	0.733075166610231	0.697530156437265	0.686084898344338	0.69497719207038	0.726232554992398	0.696758516237512	0.684044998210657	0.715168459790131	0.695892712082282	0.680970257035297	0.675258773841866	0.709333610130138	0.661037028609269	0.665680535337282	0.719420299732797	0.675039149130104	0.630116095398554	0.705440038024317	0.715902082785944	0.751631554721469	0.620681037467451	0.686020190926422	0.727973286324053	0.693089192443691	0.710495278450607	0.666087830645082	0.705332224277659	0.711180519193737	0.63901280839974	0.748329738524598	0.636618723576214	0.679418473628834	0.647326399524873	0.648780894063686	0.717053612878825	0.668796976100429	0.719611808544803	0.647891503507003	0.673948929018314	0.674646141195466	0.690537500778394	0.706047233043736	0.649431336875603	0.693812885744475	0.74758342226312	0.657235822460015	0.692218442904787	0.719787176351657	0.661059555722498	0.717421852012447	0.691619698700477	0.696400637852266	0.700640424986937	0.661257353192528	0.700652029719745	0.61583259623602	0.657957956734737	0.734961732484347	0.693997055153041	0.638550146659445	0.684164384337965	0.761232206266748	0.721652754162649	0.684291435445003	0.71996873866578	0.712457796939023	0.685008827722596	0.70789493361547	0.727705013929955	0.650026361438274	0.689542166840544	0.617966905164352	0.636681013973283	0.692789885671663	0.686555889566545	0.671759203703051	0.684309758281111	0.651670196972068	0.667405813179945	0.761059550196902	0.690319328173772	0.660092613749307	0.721215082015667	0.677357060169164	0.687461936892253	0.657525289387124	0.701400311045075	0.702559103161686	0.748375638321312	0.711496879684745	0.696590117331999	0.66612473587679	0.725466695953076	0.691567807954473	0.634487892963028	0.656723079020808	0.684215451338157	0.717735719508364	0.64059672629328	0.644809285404369	0.690192359765561	0.750238819083719	0.67497831422215	0.770594162539077	0.734860152037017	0.685069345142881	0.733972124527901	0.644345262280337	0.685473300362528	0.684222417066372	0.740839167358737	0.642539223123489	0.730600243944542	0.729629415939411	0.697222163589151	0.727358880644103	0.718670417760455	0.704763546261906	0.700382565032076	0.686481669323967	0.688944273832899	0.71096321325432	0.615353808167424	0.742549057436958	0.681373791539807	0.680343781715863	0.650301561271045	0.633292244830357	0.70198676083389	0.680227003486516	0.720418185121155	0.67393392450184	0.665435430825908	0.733593020276642	0.67750186725422	0.678083060120214	0.69460442791213	0.681700360657016	0.716298934234676	0.730407621791523	0.682321689590793	0.670950979537949	0.706762190785452	0.686149925775936	0.686149485344338	0.70959925429754	0.647411410269964	0.740040471063611	0.658074024626732	0.706311314405332	0.71439427118669	0.633713169575737	0.725784439008034	0.687495718400237	0.647427331742343	0.727820376913272	0.694062001596008	0.689400162880376	0.672334686430009	0.741404167076027	0.70600196631171	0.759565011440013	0.746932732800707	0.688398645974352	0.690740793995771	0.65897723875163	0.682407073612186	0.742729733513876	0.747183463339481	0.678542415096704	0.731446014620216	0.6872913974712	0.709203542706395	0.70220224215266	0.697823643034294	0.743545876173393	0.654908434739641	0.71513413680047	0.75973611001418	0.723514793758992	0.736725507834762	0.736577120195232	0.636807050061903	0.612597300714206	0.684523561042221	0.640783023261534	0.676487664172101	0.636862496123139	0.723726086309818	0.713118373936688	0.746110996295523	0.652614733194319	0.7049631228527	0.786831700460739	0.657270647211046	0.685493369412354	0.707604743573221	0.699794716895243	0.685081032775103	0.686110680990609	0.687774381085866	0.716458463615174	0.723335700694722	0.695908962899115	0.682814965664815	0.673279300657146	0.757616601138636	0.711424101474968	0.686054165431812	0.715812376425792	0.75451518185617	0.612408059804153	0.718246473008946	0.735326677999305	0.64938346309046	0.691827401614121	0.639015316862105	0.694516616762296	0.647890523470398	0.640549475822808	0.68226183342233	0.759637906871964	0.698257594912519	0.638227545583626	0.641469886763272	0.713724710414948	0.729797803230096	0.696256912108148	0.713126579464798	0.622894758700965	0.708645965641108	0.751292601743303	0.672424351497815	0.737152464062977	0.713295844376399	0.644971993437138	0.689197731249329	0.710881035181392	0.691023461084952	0.704416345706212	0.709961155264529	0.664016958654701	0.719825290864467	0.667145582968462	0.692568184800897	0.733103853209302	0.693775469698571	0.660378758563328	0.738051300277519	0.723603886134619	0.721093875962813	0.708032175968449	0.708579623468675	0.742003047651349	0.697711624397362	0.736233348015583	0.719080627030249	0.669183869592799	0.724097487319789	0.695783618960883	0.68486988234841	0.696430520318997	0.727261948866845	0.721468413299289	0.710393969678957	0.703110294486672	0.732812233391759	0.685763777810146	0.684990334096373	0.696366621677357	0.736990492849918	0.713683509943117	0.656881461178895	0.684337363629942	0.668508384706207	0.7075370974366	0.679468538791832	0.743796978546778	0.660336249262787	0.713380125147505	0.719479836710935	0.736487124861873	0.678206960139509	0.623957406511058	0.692541394412428	0.687990248190841	0.7318595841714	0.731255157364324	0.683596203672788	0.72708628596089	0.744804743190792	0.709790682455781	0.683847643909677	0.74125748387768	0.72072449926181	0.685039411331629	0.713008762148137	0.746386613763357	0.670296065676484	0.685673604421311	0.714636230733953	0.691143417387362	0.731017855558144	0.730374403357359	0.679567561943887	0.679222074573609	0.739356794619619	0.7454299770418	0.731631744574181	0.677144412233343	0.699379525623775	0.652109858673195	0.659234260855085	0.686517643959396	0.787276741594926	0.718933128573338	0.713653786639415	0.736345434655523	0.704946637194028	0.70523904297746	0.694860444302729	0.727994790327501	0.638966781000714	0.674324800116475	0.682829611040201	0.672446631506719	0.686173008824179	0.764672238382346	0.700711764147791	0.710316962409862	0.732506468355653	0.62109575352257	0.65085599522579	0.704413784627061	0.725339968353106	0.751219863954141	0.702906180443279	0.698858615137031	0.780584670389877	0.591812102111669	0.686354173012226	0.726820940259651	0.712475450550687	0.70164748590019	0.651980377197912	0.721182788899397	0.752519424657884	0.688886456799774	0.664547799784804	0.672843713555912	0.628044223037564	0.679065689382757	0.750773328938786	0.784314260810687	0.703129751363806	0.711480352650716	0.714081369661975	0.672963961775869	0.68740843851003	0.667465826933071	0.677323997534349	0.701914032182776	0.725638020295464	0.702776289437001	0.712037777931055	0.733075417642494	0.694279737482038	0.720256179964763	0.642740018302586	0.67798736097814	0.751327534698127	0.613235234394115	0.724431229228212	0.788745404890011	0.722870806164793	0.707617900479824	0.670719433973575	0.701509819606112	0.692876101113739	0.652941914538874	0.709687990637697	0.625921074751026	0.726825853040054	0.694755994008502	0.660704278368964	0.703686887277418	0.652960113447242	0.675791636216291	0.719442893984146	0.734445594565821	0.667032050488792	0.649228610804286	0.696458878164717	0.745436081814343	0.738777909504556	0.689405095339837	0.720278262891623	0.699665199221759	0.64979584865905	0.673239342007226	0.623357184115003	0.657877295640228	0.678366413750752	0.653360375597571	0.692570078671588	0.737519510639728	0.720172174568762	0.684255644800741	0.671371141770334	0.675197482792626	0.682978047969562	0.696405256188267	0.691286747098979	0.72758892278873	0.665762430494992	0.679961732175785	0.650115413455936	0.697684919008308	0.70755739790121	0.767401848190773	0.729668194646249	0.673984243061522	0.675252477470716	0.642094286015627	0.690100078882978	0.681199720651758	0.6393700437627	0.697677590340106	0.716030553401138	0.715655401111202	0.742924331714156	0.672394046048349	0.664019460740424	0.714219245120618	0.636345448252761	0.688789767133414	0.666922054906999	0.742284764535159	0.677054818875043	0.700450151321118	0.676078425115126	0.673032721939511	0.66532148390628	0.696169835266236	0.734769257205133	0.701617855728968	0.709113586126774	0.76059848456296	0.705128253389197	0.768267455965219	0.696417570156092	0.685772162504008	0.724936322854954	0.645913370558299	0.723832773578272	0.70796660751594	0.59622160727498	0.655398150340277	0.663734389186573	0.673365071942634	0.749660621380408	0.693618372879424	0.627566738166359	0.750802366794209	0.720120647597975	0.758193268645082	0.725696487162978	0.716919202676799	0.714625008100717	0.661718504801574	0.686727751420854	0.708607041201785	0.697054219199074	0.649192420609334	0.697454239618253	0.689561512900448	0.685515295142956	0.715763627835468	0.680950990427883	0.749002935123997	0.74902089057832	0.702553237319209	0.703599061223746	0.719493646537558	0.625014186717204	0.731896166281951	0.695584791847707	0.682823697145012	0.625172177920685	0.694934818932134	0.694752496997838	0.705811594220986	0.656370816063861	0.718445783517701	0.71175640546583	0.741646219943607	0.735310093571429	0.723625326166227	0.647662812158391	0.711667542739679	0.670226225753957	0.691665051628527	0.675217341866968	0.626507358051571	0.628436724110528	0.738718625192088	0.662304781742394	0.694274363608712	0.704573786805903	0.672192088164193	0.68341976914388	0.694212395811178	0.71413371282264	0.681641356968048	0.694081718742673	0.692994739256415	0.68835387858084	0.685862177145115	0.645232225151082	0.664854674084972	0.692522263814214	0.720798487357178	0.664625229550783	0.72160261198835	0.710606302401499	0.686932523686316	0.652125090915993	0.686379774516316	0.698493680922951	0.702401391467806	0.653815071286397	0.742734017713878	0.727411251876025	0.70722176691798	0.675845381384158	0.754660632358862	0.631906641577439	0.687281944924786	0.656822442244813	0.679171295273712	0.703130925742717	0.726722866674052	0.718282842488783	0.688777319449531	0.74785478051538	0.676071900828581	0.711052090310654	0.631346516672618	0.706625769758315	0.701527793618353	0.713454979374137	0.647513183555207	0.725905097044003	0.706330708123768	0.715933007698539	0.701487175225996	0.709594163606229	0.719000619312536	0.717325167157441	0.684180433516373	0.680136374039766	0.728357737615092	0.697152082249054	0.643269001558587	0.670107115872285	0.684180614788764	0.700957565305368	0.667964789774288	0.676096885782222	0.707068584935478	0.688632297495112	0.71034759434895	0.682379205441298	0.656825018424831	0.743611011562624	0.725566124860696	0.747170715046407	0.675303945254386	0.688511868230906	0.712063993750622	0.663260071269561	0.653716043655866	0.706201270350205	0.667440156339589	0.736750371340158	0.666128670684665	0.707484867908609	0.744197711079886	0.692897868759443	0.709929054543043	0.71113717015868	0.742337181871338	0.695659185728185	0.717255100785639	0.773842344935742	0.704645216088211	0.671542123265107	0.692074283677935	0.720952963910084	0.666565008392219	0.671248528489627	0.649001663970405	0.6970318461344	0.685924546702819	0.701827031279871	0.666398579993687	0.668973732344384	0.684280973334866	0.721922269112435	0.718758567111842	0.718580741574827	0.706430648268068	0.738123199688317	0.660382803315224	0.689303227129989	0.735626866546103	0.663963042945207	0.634530285780835	0.720769657374418	0.751999129357056	0.734750839019156	0.695542709045964	0.710584843519074	0.665687158643557	0.695262719692082	0.693297783319874	0.723146238657129	0.719349260972318	0.753781085948535	0.70437622096462	0.706984721724987	0.669909476702661	0.657563984578376	0.705355854139389	0.670314924644766	0.69953243999672	0.731516665333532	0.704060706503688	0.656476316606562	0.662830678692988	0.70882879298489	0.659968427118224	0.716144362260558	0.693728462128856	0.694997851301932	0.680351085012366	0.656859000653287	0.685058019769777	0.715873818820615	0.647988172852289	0.712922665822024	0.695411337179746	0.695813862013659	0.655055033129894	0.640484094089909	0.733366055092439	0.703775634582668	0.703709770793323	0.661194957849746	0.607346004965733	0.739811330524391	0.646813535020856	0.703637617279199	0.70053268191305	0.631713129277275	0.741174848201162	0.635393122882659	0.709687035132275	0.647933655370511	0.666687794270318	0.750737463711342	0.688292601562122	0.650703693302578	0.743618982512737	0.749119680232176	0.715271471938501	0.693335508262168	0.715890004937775	0.691509322333296	0.769369036520237	0.696299894232503	0.687570378122247	0.693284862381174	0.713270568990894	0.65598256636595	0.709914023766841	0.696570215341043	0.695161339935205	0.751896658824903	0.808946953301312	0.701104847933793	0.706189833114977	0.714369103355685	0.660606882824066	0.716062113436124	0.650578941380665	0.761169933206685	0.695054713842802	0.693692804429904	0.725106922016725	0.681792548860603	0.688582758541203	0.732365392578555	0.670573871632991	0.720117258644032	0.721313686286996	0.660769865778754	0.660781507458718	0.691785787316304	0.671896264562592	0.726999842948365	0.662661536320769	0.649400968643778	0.623923424520625	0.67208276582121	0.693980383343191	0.734985429329201	0.702093015290859	0.711331029105601	0.695836708857382	0.646520988025259	0.685409781805571	0.698940819876924	0.647335395755509	0.66470372766856	0.692712130259239	0.692702950262659	0.690988118206114	0.715806421699468	0.713040152798983	0.72103135067666	0.685442597772661	0.651092836094254	0.657763002077581	0.658255676630807	0.707792786591379	0.663409189414236	0.711470417075362	0.72895879555559	0.658096376168064	0.72693603467677	0.680083258014265	0.670485119510318	0.660027956647462	0.638166385307782	0.684323625960411	0.751607799027899	0.658309123132824	0.685509353297833	0.685860504631828	0.704349426452671	0.598300857180919	0.611428358587355	0.672882672084942	0.669157511887084	0.712060534830782	0.663026268875764	0.716105849070394	0.726568559151104	0.698204264378317	0.711729496538492	0.691591688810117	0.744001090426698	0.662297254626179	0.690760828981712	0.690610457586258	0.760009986865031	0.697496569333281	0.698817902920067	0.696326711497275	0.69702301910088	0.686033325548801	0.681179272484256	0.674929411771904	0.709533045007119	0.664117494907828	0.680101780981075	0.69985433555503	0.661477236323188	0.71165350177392	0.708506073241416	0.655063701904458	0.684814699041641	0.676835707853588	0.687304636403934	0.697308129002057	0.735165697028426	0.686219045390318	0.681167282731225	0.70972103529421	0.747775193040807	0.738217423027911	0.721163848225138	0.715757154642828	0.667638119683232	0.678899829396963	0.73383809429247	0.73012959722456	0.602882626935168	0.723293737674909	0.669264138641928	0.675111774202724	0.721038924165445	0.698260040369502	0.725787383490134	0.650651484567502	0.667764759044288	0.733751984873343	0.636498980957352	0.655258702769484	0.69318985110835	0.713123115618002	0.710422159008185	0.747193930198813	0.75046753278728	0.748124405483947	0.701467259089745	0.700059229763055	0.718614797845586	0.753862440661906	0.643099066799063	0.750132888746967	0.730317896320708	0.762381924189212	0.661779515818048	0.70503099622077	0.70977697871684	0.619081576015201	0.643639268843798	0.71504371842586	0.680612692504591	0.717904412719541	0.70074766233825	0.649653597955928	0.720795271638566	0.718396289767615	0.700771128376381	0.733345179471192	0.688358777431865	0.712610819780326	0.651144027975723	0.66403524697025	0.706082903641421	0.638917381400499	0.751804005242495	0.713211567456762	0.701691578154151	0.613190541056255	0.724116437968936	0.667101668346506	0.763926364453577	0.660830600589985	0.645175160427763	0.710734796643691	0.730873584920363	0.787474209992923	0.720985638450722	0.726686293811291	0.69939479406674	0.650132441133068	0.749337044244173	0.60692054539759	0.650362539424131	0.684512087756418	0.645889806355784	0.728794550614674	0.647418603395334	0.628060429750886	0.698374500480363	0.702509653595033	0.703713908087865	0.717386475687185	0.705801573004819	0.693040744031443	0.760519676432261	0.816438209324896	0.757411050583999	0.682529426193641	0.6604477951301	0.642844885887982	0.710115374717842	0.727257840330652	0.70185403275876	0.738012832356684	0.683657699090776	0.760437593357905	0.653953484701031	0.716535508174162	0.695031178171765	0.657385020746743	0.715185080212344	0.690260739074789	0.740333940853171	0.727096738419239	0.649504649215506	0.704574912930194	0.651313353849214	0.63815588419092	0.622318333261457	0.67979114089557	0.704187766232237	0.65210149218535	0.713880764784125	0.692544770739362	0.688974440218067	0.700266713420238	0.734933011176131	0.650482345300706	0.651769310504768	0.723680455641407	0.779709192659729	0.681157517033255	0.71765239585373	0.665169802563129	0.588264708706314	0.668171936859893	0.655840567451208	0.692804852602927	0.749553459009113	0.727122672726325	0.682755662989573	0.68036399320122	0.63196417447167	0.718422540463191	0.696614774952948	0.71981027937902	0.730041090010443	0.669207337137588	0.678951090795714	0.63571669414181	0.737035327929532	0.70707905132124	0.686840768950777	0.683939289317916	0.672615687637412	0.713473938401767	0.687767254236694	0.671996996681027	0.747447888220061	0.738920410431627	0.671085752704066	0.665707718030978	0.678496139691028	0.640253880125377	0.757264547425125	0.703246343269153	0.736154412916032	0.627328903302039	0.657136142714613	0.663723728764076	0.667448088060695	0.665689903418115	0.702014601103698	0.691053855722308	0.609259235281563	0.686329353104705	0.69717818939691	0.694175345403818	0.673156064626226	0.698204039253747	0.696830787718031	0.602071175957289	0.677063764098633	0.743300977811974	0.739228811616715	0.651404155788376	0.692677494643384	0.661824160044729	0.783879300652293	0.656230971883108	0.793262015337753	0.703041328965184	0.655463265760327	0.666186416077682	0.658523626989626	0.681727467488588	0.700476853501873	0.739036892846851	0.690575173499296	0.702727063483571	0.683170027094006	0.720733018882983	0.621512821730952	0.684846796672233	0.655180764914644	0.678721838748325	0.645059964942575	0.696787104064929	0.739250561823403	0.669249629580162	0.700841129944476	0.655015965048851	0.698226694718902	0.644423124484243	0.682864170534781	0.694048898681987	0.698317523417037	0.693546375048337	0.662100953537003	0.678840752343206	0.676010663681178	0.732506401883282	0.698306464268218	0.660769727129534	0.637621451989154	0.700544141398846	0.688913220312603	0.660126324705118	0.659210335928424	0.725139430183176	0.726764643352382	0.701413994269704	0.67039837346722	0.67696454468439	0.705814541703971	0.663678202536123	0.707555221241906	0.714545792398122	0.692101014161675	0.628141317340825	0.676867858853379	0.691134597816464	0.695161612423224	0.727565517933688	0.665363776383646	0.681748815318301	0.673601673463363	0.670885767473365	0.717038462878112	0.720517387253013	0.737093917277732	0.719940546871034	0.690411804842238	0.735567258441247	0.655298744275418	0.693262338118362	0.650236960564504	0.685586514116334	0.648489220061837	0.660561893239031	0.673721754037685	0.722522019751194	0.698174054855562	0.721780212152278	0.690892651919173	0.754988852125892	0.714346754234867	0.69525234048991	0.708419964058545	0.632942245632107	0.716870760980178	0.651575436405076	0.676334914599392	0.71960522028861	0.724902705164717	0.688682292145533	0.704367306010802	0.688816257948559	0.673787980813746	0.683730786453575	0.66230918634135	0.671110608064744	0.672766621586096	0.736794090759688	0.668309431388478	0.692687994378048	0.717609791972567	0.707872312537766	0.73653209688672	0.681780663487237	0.657048944492596	0.646490444861774	0.668289571369042	0.655989594462488	0.646241346524693	0.717055774284145	0.687237847780211	0.722968349058922	0.678429754066012	0.677727951299833	0.737383065258098	0.747759595578814	0.712950098932403	0.701906056742005	0.670368916343776	0.754616271361164	0.689473103820472	0.731179049876096	0.724885074086196	0.683979925454993	0.736017304268053	0.694148200620838	0.714079010188251	0.724303375367175	0.604117866103653	0.685283292650134	0.653427366553653	0.677418924740427	0.669664697053348	0.699464369176342	0.702256609923443	0.673265344937658	0.675204611768873	0.663504795823275	0.659348294894323	0.687828734092609	0.664731709747393	0.756781566336069	0.71987506313839	0.751389728699547	0.717853202991557	0.671943670761554	0.658521205932851	0.752612546162924	0.682994712612073	0.761775830284409	0.696350253753679	0.667192231235089	0.702221724498861	0.600755408721021	0.654231466455334	0.682919256906326	0.648368359198689	0.724373038264936	0.670967281842803	0.739804957920206	0.658864558270129	0.738099472104449	0.676984977390202	0.71881764083644	0.668249378359538	0.694811042604075	0.64698521854891	0.691092861908498	0.673730208298693	0.713539410575851	0.705314731308208	0.664093509946412	0.736574165383584	0.70490145775896	0.753946894540229	0.702459097356562	0.670509881174308	0.663420483253799	0.693536614034155	0.664190035360905	0.714665666298837	0.714317767091907	0.682195620838548	0.688415211657853	0.73493231192579	0.735401245229621	0.662303535420847	0.760171076086167	0.716655760951813	0.63710826280371	0.742986661951026	0.708483161596902	0.680717115840263	0.693312828556614	0.678060938642124	0.662842954620105	0.676166072899578	0.643134337856007	0.697067657327934	0.670353409943392	0.728116708226637	0.719832980717256	0.704421551632353	0.729234419062147	0.686059876103496	0.709402796642072	0.709117304197888	0.653550273352606	0.708004738192359	0.699958817033775	0.706095944465811	0.701716280750729	0.686535052738765	0.699372826368007	0.694672506112619	0.664053291996729	0.69209974237233	0.6403725942783	0.668395038134875	0.722524927752661	0.693418770141433	0.736185759012497	0.707397214622402	0.598162677593706	0.678565873380397	0.726694796161219	0.651226429302486	0.716081709151511	0.661210789182302	0.666576769376414	0.699491407738493	0.692994753615573	0.695289621117029	0.70380874170107	0.714576896880492	0.698005683980742	0.738664500249901	0.716257574100428	0.771354250563248	0.696599104821037	0.670195893836502	0.726504915252087	0.716524512887053	0.642058431400202	0.661837769067315	0.736205328139911	0.713645809579363	0.653298580672457	0.697238293714961	0.690098552165397	0.657148374845929	0.679970660444311	0.708973526279077	0.717657164635186	0.743076790995538	0.748101215766171	0.701401997059823	0.681515395782859	0.679172185655751	0.703409337617518	0.681543962397738	0.644794867064808	0.673521243770573	0.711061166744534	0.741644511756044	0.664868326501391	0.659492745098865	0.691506616729903	0.678754845934745	0.717630109714796	0.665383034127456	0.720115327980908	0.718869285882612	0.692869838491337	0.703207021444898	0.766913598021452	0.695038561683412	0.719325637049077	0.700566341559368	0.703869072771175	0.654311397538676	0.678326078922855	0.819241424287114	0.633988005485913	0.6871053727576	0.624057915121316	0.695039630466212	0.695170800582084	0.713232494484015	0.721401612981763	0.667307128188672	0.719188110094198	0.719256746469021	0.723076751024703	0.726768685185408	0.725483077338292	0.713292017822223	0.679312958908196	0.621548089357972	0.706923701393836	0.720407669003738	0.741177024017841	0.669596217866011	0.66526321568482	0.666290674283244	0.740881155313582	0.683076235967312	0.688212606235589	0.724361180054378	0.731306726639573	0.672636318143262	0.695325579432638	0.67883891910693	0.688315955861457	0.694579433975265	0.701732672995505	0.676822715269619	0.655176731883316	0.689889326078792	0.6624249279457	0.696829490971
Eosinophilna	0.551577216257335	0.363743908637044	0.374695477618377	0.251225254503938	0.330368451916993	0.458847180666846	0.342052084595551	0.374807168981011	0.365619387713876	0.336038856805853	0.250040842215133	0.319384707806161	0.36475921983751	0.282553940793374	0.291630906485517	0.344416462939326	0.344190860535465	0.315266972958364	0.331313102818297	0.452716143505189	0.390670414077893	0.316356397507215	0.412299716210535	0.43930656232503	0.425060221276252	0.324131453522765	0.314558623155273	0.308915623278261	0.290921151119671	0.296225470410233	0.315027299122024	0.3301288587012	0.31605480391397	0.35079475098412	0.305338356601145	0.313494604296614	0.374317273061464	0.289504361897211	0.406130607128834	0.420665330736841	0.287278256719002	0.369574032538943	0.320624214171079	0.264253428287707	0.32386942313312	0.427905483065326	0.438264015982925	0.284935656668701	0.365191335382606	0.309145672607709	0.388923958357437	0.432189425793807	0.312241646378083	0.320825730954975	0.520361037548334	0.370625422722307	0.450659106176989	0.290425453014695	0.39930868271153	0.352780709204041	0.303644524143981	0.394204223467389	0.274733575944098	0.464284503365694	0.330025085732186	0.288082470416215	0.367766663071636	0.321972294352925	0.390531239652003	0.289589270325812	0.430381108094846	0.325761639456896	0.36551017777598	0.386595381437211	0.34937948229455	0.407428512647335	0.379479759640212	0.292657488448051	0.337686286150228	0.37054158645513	0.360585379866159	0.302384518983772	0.335541400772509	0.259815361693444	0.492745122951436	0.375831996544163	0.43938701683086	0.340235046886734	0.347347236900124	0.351503221682218	0.41994446728699	0.281208674972129	0.419209994140082	0.315010060843841	0.395503800466899	0.362908335966064	0.340271062949464	0.300837434622328	0.369344320537928	0.322651765167491	0.41827072526869	0.399547240382269	0.2769535007477	0.285430024046439	0.358628122799875	0.45501693385983	0.344607216122127	0.347208906900254	0.473948840482108	0.39121438345936	0.319284553628771	0.395630911851389	0.358353589394538	0.403644238609732	0.286528227506985	0.346363535017652	0.297823127682907	0.232631402422968	0.324128800380277	0.397159758710651	0.249861612211624	0.302297236223885	0.293855828140077	0.299776944258183	0.359565274545096	0.335674016365277	0.316747495258861	0.327967347695628	0.352080796972324	0.431802582931477	0.324095042475634	0.245884567069962	0.406844297117027	0.396612825374936	0.28999897305271	0.387271442752882	0.355252046626687	0.343276980876922	0.411954145926701	0.372671528772953	0.348877753566414	0.467102546415344	0.293922047306818	0.283101085407237	0.444531354932622	0.428482240483455	0.291086767608413	0.320087286304049	0.458147150780538	0.338147657857595	0.39639113264316	0.374542431193482	0.315008675471002	0.412325846505542	0.435565764369166	0.374243218846773	0.266024267122352	0.278586186927408	0.360149052469672	0.388950898052963	0.344747341787625	0.352865862365992	0.252820863515433	0.405816689806213	0.369384442015208	0.450531750869313	0.384725587850776	0.293981910503548	0.384834076569611	0.407936917267486	0.295973012548067	0.358032281720139	0.427634595273825	0.290478620516045	0.343776288226498	0.353402598498273	0.37519793395187	0.388421287956673	0.442386020062748	0.429162802890964	0.384919811799085	0.436379358141588	0.299832686232953	0.348257548850415	0.376422449223318	0.333140006206322	0.296193388833334	0.356809905766735	0.333991646705846	0.297751324448685	0.380650181226446	0.310794273445908	0.273718132910394	0.418403287450287	0.304424520915589	0.325511846811193	0.293144074742386	0.337689104788468	0.387656090902902	0.34845976338046	0.280400782225481	0.389906230532805	0.365069851850121	0.370989181906007	0.292193054597278	0.383156903553527	0.345188234841674	0.425692828270841	0.346946370466885	0.386480489039252	0.3526562380591	0.251829431894374	0.512321266086211	0.514138673025497	0.338350767455152	0.432882785877697	0.352100658237991	0.378565867457058	0.384964509426804	0.460955384398748	0.251051726795167	0.292999905934631	0.335045844833084	0.428431975689118	0.378818386089499	0.404080065420467	0.317358951762706	0.289765741781081	0.345108460729982	0.327416441686643	0.259729282410419	0.360566998447563	0.39626986406824	0.402885303356272	0.349053286072275	0.316687405076884	0.349964389818188	0.358609223077642	0.453188479243111	0.351608953655168	0.310139186379318	0.358066532582778	0.454468075580576	0.231927537412389	0.314986651996413	0.382250109919663	0.289444272358866	0.327004764321032	0.375811072176643	0.329683780315801	0.409396454555589	0.317171611178201	0.310245689372379	0.321537126289728	0.367428750542213	0.45023169240211	0.356545724050084	0.329036311364587	0.50935885694779	0.277321206420124	0.295257372130939	0.238201627972789	0.473116595975083	0.291186139934847	0.506788830175803	0.337448878738354	0.36110345148284	0.303147944014644	0.282366909383767	0.286243808401191	0.234575829328856	0.343134053163483	0.474335932699738	0.378818730210563	0.389900250724713	0.296893646149064	0.299010968376628	0.310381179903141	0.215605902532383	0.340824991770277	0.419421010153608	0.282497695587174	0.362736568519467	0.25243612932016	0.255424115794327	0.317767212099921	0.35112139677079	0.399761768040991	0.395612396492581	0.348675775312231	0.402078455139806	0.43514347967481	0.286938234921453	0.335398993853939	0.432165523789052	0.219312585369216	0.449092959972622	0.31189658551009	0.443394040550116	0.469912793226531	0.395181720167591	0.335309707622295	0.311924271802479	0.275321660657136	0.343549212800574	0.272046559124489	0.36737667412505	0.369801084221545	0.323952537624119	0.333428944766608	0.338108431556834	0.356294006783857	0.391532842076722	0.540915139270643	0.463309913375748	0.425642333201251	0.272800212722553	0.316682782206038	0.312219222872227	0.347216109864606	0.33075265979797	0.30351479543865	0.340524325129431	0.416290329256707	0.334967413474402	0.293884255900911	0.311885682117577	0.319411194062375	0.328866914859037	0.412229410350809	0.278483299971626	0.265313762696269	0.367623756625761	0.23049027427647	0.390383848572457	0.324358399165665	0.331870446424495	0.315681805122863	0.209315403163543	0.263701477006835	0.359651401651443	0.321897921453475	0.292514746959776	0.355182494997994	0.342626479814973	0.457959731081524	0.239534320025496	0.366712033710088	0.356628810011281	0.375214186994345	0.44368617522855	0.264153635247361	0.388092847684453	0.291719880614822	0.323520158266016	0.385757194839032	0.349650840598679	0.414324443512234	0.362523325927638	0.292414124874103	0.40552717312852	0.346851838727296	0.333114307183531	0.327055956898527	0.389467304448803	0.339559717039706	0.393388436520303	0.250545793078377	0.334238476399701	0.302561914266622	0.294755341546224	0.226714845547019	0.363148380119965	0.321961432974084	0.299910912384874	0.434077883578448	0.428964834988084	0.46205668640257	0.384455436451699	0.43699630597474	0.259250665117243	0.37248791995934	0.381385696901943	0.407808169173338	0.408584747958266	0.390214145922871	0.279332818106148	0.317196007057414	0.388534652294755	0.428122241603617	0.268940901843691	0.369074136180196	0.303550828158081	0.383116208663426	0.357306096076899	0.345950252351153	0.448263259892256	0.287306613266745	0.438178279317058	0.270231516396529	0.358581050821183	0.315210903131817	0.369756449250567	0.387897903012881	0.453273327575776	0.309846837881883	0.32192027080679	0.356734803285601	0.346493790450956	0.279196296094751	0.233430577436006	0.28320218229615	0.2922110420408	0.289805850206876	0.372760195045056	0.324343520575019	0.294810188873783	0.252729947199737	0.339779674945501	0.380846523002823	0.375265187455105	0.277890222795854	0.300265530520668	0.338696631463767	0.376649886549015	0.27652130826852	0.269574961989433	0.484778807493904	0.469689787547927	0.341096526803994	0.338563002252246	0.388051989466974	0.324566669263636	0.392519712212423	0.274031796787774	0.354775044623843	0.287192012119415	0.356007291792187	0.3675267214985	0.321278348179072	0.322405345340756	0.338153487739487	0.34061984563456	0.277383742649618	0.352594110125718	0.273656998821132	0.341233521465147	0.403018969503969	0.420766215247589	0.473618413650812	0.407782241716221	0.351419344481809	0.392800025102689	0.352467744609633	0.278619054495748	0.324297620698968	0.398420812029503	0.373360394947967	0.447762143493314	0.355889811325332	0.255883808892981	0.387647081898275	0.346730252206584	0.329102452965765	0.330304623413073	0.287488688144134	0.333070237476076	0.278271813238279	0.381515527750981	0.323094491938413	0.397702655632713	0.256012009566113	0.308259031945405	0.351369851738016	0.351273866995627	0.362228553405999	0.412033160439339	0.294090803922322	0.324264570737151	0.379627274498612	0.284261022551926	0.415530634890755	0.320575828622639	0.381405639821926	0.345054815235656	0.452316313424817	0.365171472547414	0.485213739036327	0.320076236876024	0.494479960923899	0.270552009286771	0.324283999205087	0.360762822462402	0.351806773213942	0.465280351325247	0.297756549443878	0.353865946382616	0.41715141704276	0.336073165820655	0.459987304999207	0.486842443041084	0.437847559520374	0.335606042883535	0.239979340455675	0.307376720677928	0.347467468587569	0.270174547935106	0.287655417335636	0.344060265771446	0.330937606587248	0.315158638443222	0.332016531289647	0.386066790628597	0.485112891588742	0.44399247090914	0.322378089220925	0.25943092529356	0.321118807101728	0.499510885351807	0.304843230065086	0.344186652941998	0.469180423807081	0.355064313770821	0.378736313585011	0.398959436093133	0.404204706237917	0.420292953829986	0.319908181593809	0.439656942604971	0.377402172922423	0.379210698729233	0.302685187595984	0.321426547074493	0.481826207645564	0.29595848031098	0.343028804193324	0.369319668485663	0.325606608608179	0.267020927475127	0.357855258912755	0.413822421375817	0.407482356208834	0.300855272422529	0.324142599013497	0.335232687022169	0.343699852410065	0.477776178267599	0.345867687077204	0.420194971035425	0.306367660495925	0.230936706546118	0.316609929555425	0.321702807811366	0.30532023562044	0.379197153092245	0.297195040866301	0.405244203988891	0.397140827808687	0.435868237496522	0.309937062973494	0.40138207890403	0.266776156930495	0.302448371496895	0.367450727011476	0.348656783137397	0.300328804163637	0.227098856677636	0.358887328442336	0.21635832529217	0.43396416642239	0.398273646791983	0.290322054181355	0.256234619172654	0.305189697479625	0.367262640928575	0.409245014515285	0.343880438156924	0.323336120888338	0.34226187976694	0.506718338987289	0.307552267223335	0.290563935406227	0.43562368103138	0.280717796579278	0.347319958495402	0.386282984808973	0.332277060576712	0.438727534242817	0.414302834355836	0.391209820367901	0.302041322789536	0.383156912067415	0.330388652110789	0.45970450045823	0.389539259449783	0.488714268841539	0.427521833267016	0.301552471274352	0.275725868283121	0.40165074362099	0.344953689311363	0.376015398036115	0.26669779958891	0.235701999544153	0.30790364677169	0.459868288476935	0.417635628433692	0.454845106140478	0.392523173883512	0.299613690948916	0.267332507380782	0.25082437930189	0.319353790534044	0.409351931954138	0.315930751382138	0.294584495372793	0.446319910775059	0.353505071159312	0.353299677904698	0.320202343952029	0.487421732595593	0.352604815790411	0.34973589143895	0.404074548790738	0.411520477447922	0.362838774183681	0.450091892539847	0.340108661942762	0.326187673703821	0.286734193744519	0.341323131568179	0.218288576405988	0.292556671577826	0.406326496085675	0.360344226681792	0.31711515176896	0.325456845700507	0.305038341706067	0.330408412445149	0.431919046920771	0.285835837460637	0.383495574258361	0.344624647602925	0.294073726553783	0.310323859276493	0.313026774249544	0.306991746270863	0.271308486196629	0.331943687584369	0.325207532364741	0.257028026031371	0.250212998929824	0.533304423664874	0.257385672864413	0.329105693226555	0.389432201316621	0.397453877707762	0.403854643213246	0.294344912033215	0.283951489807221	0.296196477979935	0.334185937204713	0.268046157140823	0.364731148243422	0.276927832600668	0.382313308246798	0.50714405810667	0.353245307456952	0.280469490983058	0.370730055290706	0.243436283356488	0.396136746635467	0.261268535786834	0.296645248437472	0.346905892841471	0.306428469513499	0.297495537938376	0.242910755858271	0.361750884870192	0.44800883036103	0.372697590729822	0.380075457987134	0.401508735814562	0.261567110517794	0.299453197377492	0.327440502046406	0.425413592009109	0.289889874136488	0.32349154362654	0.299127103958656	0.340045877525064	0.323632518668855	0.412092186573373	0.362213939256286	0.334758969592348	0.274017306019806	0.257911027937118	0.362994812489647	0.294869051023575	0.388367998356275	0.295846245220735	0.325000352404942	0.398393753641725	0.394105008094833	0.521468555501532	0.476942945256542	0.348980875848544	0.380761687798075	0.322650150023676	0.319018616312675	0.383055675834965	0.391519805511538	0.27083860361305	0.349495886013852	0.371451020586051	0.445823249522384	0.431885117214222	0.328689510192058	0.386742940181838	0.253219361140755	0.278736265218825	0.420548531304146	0.416514710308557	0.448062688310493	0.269994742098383	0.250002159065931	0.316370560883661	0.273975472156801	0.39392959287526	0.291775874297605	0.363340283444516	0.344131648173437	0.366700692063778	0.411628582088621	0.285788907867528	0.250396894481801	0.503452433986671	0.337222390303331	0.301986362245089	0.244750036782163	0.432784632355673	0.367178931655576	0.44903393899098	0.362643692101421	0.325930146704951	0.360309969586012	0.378213039505897	0.365195823749297	0.302170373519172	0.251721153194793	0.351543635825353	0.401403070349822	0.343871833196721	0.259426627794134	0.25130501187169	0.365196915387831	0.278678625728314	0.494838761681545	0.336510137860193	0.419610045599239	0.315358340621892	0.345126510845538	0.367396349022642	0.299710873378626	0.450068735917883	0.36581168575925	0.386481707396866	0.348319450353027	0.373859727097798	0.252837010549244	0.369789355456786	0.303992233470432	0.366698207135238	0.395015528450542	0.214438158158993	0.318980004744099	0.378703115841906	0.392800059708784	0.344952811113375	0.256846238997931	0.405770620221405	0.349974238983822	0.349088956800746	0.371900856089189	0.254652302739613	0.32562699241596	0.416078657110867	0.39642197137588	0.2910482602967	0.396721575060937	0.339471157985061	0.373110305614028	0.406141194555886	0.397798287167684	0.306713863795079	0.450985783931869	0.406705831372525	0.379260091565154	0.464745316187207	0.227813441337171	0.394901482630917	0.327025858844126	0.362786047505985	0.460223210223365	0.242462428526722	0.309810443836096	0.376142499550006	0.258994876447616	0.332343491084444	0.218461101908682	0.44299871754743	0.437385563304422	0.392684421599204	0.364684674360409	0.275601585765207	0.398306415675074	0.335856400561962	0.407909350299177	0.261083881080142	0.298182937935303	0.445978314780156	0.310928849160647	0.29458402977164	0.247520470885622	0.262728862486375	0.379469460818907	0.392916278560227	0.419386911134121	0.337762398428993	0.267065947601954	0.422651966236419	0.392683850221384	0.222905529846437	0.312269818934026	0.31826796135669	0.426929790959814	0.364778887365475	0.417544558603949	0.411788339011155	0.371391417907253	0.338599040727115	0.36917122310824	0.319781562112971	0.363186102520491	0.245964003949114	0.30917987910909	0.41533216487933	0.304000611477893	0.550419410526569	0.47530627757579	0.390677748714166	0.269640351968872	0.344971808798527	0.329772231080922	0.440172153163809	0.298434238421291	0.347408173092907	0.288367880269363	0.516755053260462	0.296313715673914	0.252351276140024	0.282732757733943	0.302225957218097	0.311725075620748	0.26806115719271	0.385243539537875	0.254226360329147	0.459144232615854	0.355695103504767	0.288050809027787	0.376784183716936	0.299452397097169	0.300500589919834	0.244514546655719	0.300505576373457	0.383546771381782	0.44866247462996	0.370422753276727	0.374105473392944	0.325459204835544	0.322371121410676	0.485873183655592	0.411325117299119	0.313422320992318	0.390514731481392	0.351219359197363	0.250892869152565	0.34632374777579	0.384658957196697	0.396337316122128	0.415955471489649	0.366563616896585	0.340652234349419	0.375016587986922	0.300996946929561	0.276289332001132	0.27958199338761	0.371231050675993	0.480182908288832	0.331021738040414	0.348131197993733	0.354979631850547	0.408602008801394	0.238523463482668	0.355318694079526	0.345055198343609	0.333190656296515	0.376739072191562	0.290878343334415	0.503200096051198	0.288015714408744	0.27557692200222	0.335930330689299	0.363068589264857	0.394265679172528	0.308258436971409	0.388989648579592	0.399020479907915	0.300307305331515	0.442180248442268	0.305980976013638	0.26043590138014	0.523822812819564	0.262163513763267	0.324927647178051	0.329497876513181	0.329338717694026	0.43678266503308	0.291123672551847	0.4107045836411	0.447871015374925	0.377349168027359	0.276393946601722	0.312765488944612	0.459472689616114	0.343435519383777	0.345853541960169	0.296487155205935	0.424355694818268	0.301788808125975	0.221252527626678	0.257992751870388	0.350986745615186	0.384537605764903	0.242521568936252	0.291779312065784	0.23920627742818	0.323523461477642	0.27756708669089	0.370293457181619	0.371267654585906	0.360294335667962	0.529126531939217	0.317246079824736	0.366087714491327	0.291809888546738	0.340351907923473	0.291517956307738	0.316446869411523	0.33010540517363	0.311271565921007	0.300699402711599	0.337467047718763	0.332755663290141	0.386624448366674	0.43133632465757	0.327857894105839	0.50233373489303	0.340145798096675	0.376788405697856	0.339391273312166	0.304193735610546	0.25927041126424	0.242236899631814	0.383024725658561	0.432896818264097	0.349731605104043	0.431115720429296	0.295091369288027	0.315262957981047	0.337959882415714	0.38712261369097	0.39391690839053	0.304105241189616	0.265258035363193	0.410818346308052	0.363291034830242	0.295048943642084	0.371915836966358	0.356201163736017	0.352128238705866	0.359238310351581	0.378556430178326	0.277709930673323	0.298816015892793	0.258327555017572	0.389259235346197	0.349225485045917	0.342072208280598	0.301675224187622	0.398427651072332	0.247187495566034	0.288079505810496	0.289831811339514	0.427481327984667	0.377497509748164	0.373643768420247	0.369214990757303	0.445193213032676	0.427530040834295	0.307027589819805	0.349753141103522	0.454391223828245	0.302552827273853	0.405426854200066	0.283831799432707	0.254931147104477	0.307923157266471	0.351161753017011	0.411465326101145	0.397440546136162	0.324223707648526	0.399571750382393	0.286727506650861	0.522238793555278	0.339113142462349	0.270372804927482	0.276436668398763	0.274827605204709	0.240970531143844	0.365689980248524	0.273956049012608	0.468298315736763	0.396126218889778	0.291896230763933	0.272025841503534	0.324709982673246	0.371150084606573	0.296419480286882	0.482104764991122	0.309547371233154	0.310478452689847	0.484385701879298	0.315384823436098	0.364820681491001	0.392761658331372	0.326507361667395	0.244576991632566	0.379113497107359	0.330300730167443	0.359178264473641	0.282723311637456	0.392671429154955	0.368642053365676	0.408404194808484	0.329634352791622	0.258652962471582	0.410375927515293	0.501421526317792	0.423633377232546	0.322219123524584	0.315671928444116	0.274544611890182	0.351934390250392	0.528773286769303	0.302723692394102	0.445073775655211	0.430621289751329	0.399512231001765	0.399431040635415	0.317806535558229	0.372191188714508	0.336194932211107	0.278460339513604	0.383737055969075	0.321696190037796	0.438978028932521	0.411207448808342	0.413806504693982	0.334330916382125	0.35214084466378	0.298263992527254	0.335964148669938	0.336238703937945	0.356383908991434	0.333073214113604	0.32400431026919	0.376043912158225	0.385990365021363	0.2850729948647	0.261544237784115	0.330024902583995	0.376231672908382	0.357703852985264	0.26379704998978	0.305067259786968	0.285850279787728	0.348575975019738	0.312858663426185	0.380042064997982	0.26413616332718	0.300061228936737	0.262892411311503	0.270495073224953	0.358075000734601	0.32663476746724	0.260067327428211	0.300132571776193	0.331011596805778	0.359599147184081	0.282920683066137	0.298600413953411	0.311547702795668	0.375721113369224	0.420544984324617	0.360588745371273	0.412414494957035	0.324537688124358	0.338254328802892	0.325381570092237	0.426913846728677	0.394787287815526	0.388010462628817	0.466074628513595	0.330828617493439	0.443635419364656	0.356665527666657	0.387459340040433	0.254662333549495	0.319015434164013	0.349124888329085	0.365253256937957	0.38656365944082	0.3689912504596	0.39153312131299	0.414974720067741	0.373298514590404	0.417814761889691	0.371263436755666	0.238261407991583	0.238945716017205	0.483963658829359	0.276774665452773	0.267203975385147	0.313746719170165	0.301031675269228	0.367139409248744	0.339728420861441	0.345843836218579	0.483367888702322	0.336724145469976	0.267843790482847	0.35402902630849	0.38271380959395	0.313043862947492	0.288064677403237	0.416116073833836	0.431630325953798	0.304645558916589	0.389731885473208	0.41893823140302	0.265607233421109	0.36108258932109	0.329613051411779	0.32962124728116	0.31948648443791	0.278384596928458	0.336735332677308	0.336985206939356	0.206903016553996	0.272614274336536	0.333613477807823	0.278355744622899	0.333280906654914	0.284777347127694	0.320929858809913	0.324793925309606	0.526625162490064	0.37387914492025	0.227854700643895	0.381340819370087	0.293210103954869	0.34714040674775	0.248441201097419	0.372965790707401	0.397515664063442	0.311726623663668	0.328186308671175	0.340868919023081	0.352786023364138	0.385964495680572	0.389085617094281	0.329571702120464	0.293537805741425	0.374826026104229	0.296657190017013	0.295796502450552	0.438696410746731	0.266375070085363	0.320493721622698	0.231501652341004	0.404511981544805	0.268944732654506	0.316424043044091	0.259788328942052	0.238172995115102	0.306118235434118	0.284722161639044	0.268669490535327	0.323082382204902	0.373592279398769	0.391606114762627	0.343051738890839	0.318929149573515	0.478788810543146	0.364786315701764	0.334908363046684	0.382431226426888	0.263848793839581	0.359819865465745	0.341213582600319	0.386057207394966	0.310060543669338	0.347178339514058	0.385568476792502	0.329945939035373	0.303682807832856	0.24308561197155	0.23239941312715	0.431282703468502	0.427757987592118	0.298562741363531	0.407907585351803	0.287339882426519	0.311565088878987	0.324068749375527	0.270588140664775	0.313710794951561	0.36810786907428	0.369077494598198	0.350675035117191	0.33578096739149	0.350730533115037	0.344866302382338	0.33962986291929	0.388242275175216	0.358954891167084	0.334062136202301	0.405254401464947	0.375863192419486	0.259736496769659	0.421180234442911	0.511098981525053	0.357827885813574	0.277854474136702	0.385982615958991	0.287071434448962	0.337277918683495	0.344265741264365	0.283790407432653	0.338223907026466	0.359366798895159	0.282372017463988	0.312645816306051	0.292423777364344	0.219657246977485	0.27482973086562	0.353593218866959	0.368099743940987	0.354667180834117	0.356457378647513	0.339840320546214	0.360381401384512	0.251303771797153	0.402868888072733	0.388762009571503	0.28031243517649	0.419188447701386	0.352486308785595	0.293310902029355	0.375451928187865	0.429653536329366	0.37425169506295	0.408263071350463	0.301889849730956	0.227985111670816	0.349540813409572	0.232232873829842	0.37678435988935	0.319073075333902	0.313881640607132	0.338292071374207	0.299495626107564	0.365492704517921	0.287822017773444	0.227264194807983	0.345866403837644	0.246059790570124	0.276231011148565	0.328167862147097	0.27325110207055	0.39714431332629	0.396541632061757	0.371178378042983	0.302169402545418	0.399050278939749	0.319976726457558	0.337641840967665	0.447701086746396	0.509391856246644	0.341660386328239	0.342353696336063	0.289081811500379	0.384590887738563	0.298981447555096	0.378064368632309	0.375892510757279	0.344692136939873	0.388202921400526	0.425310421705378	0.411853307510995	0.308244630720579	0.260193049343075	0.265815855459984	0.424299598970532	0.31365068084915	0.291658239599403	0.312409265852448	0.212091183183826	0.43109578507855	0.311001996583161	0.305322622051268	0.364232858970108	0.356193444600915	0.302789070754585	0.233420180541693	0.340110917460044	0.301784936875925	0.384587963965765	0.239446012182411	0.328119511984653	0.344827342560861	0.424430892039302	0.411315581575581	0.396916420805585	0.415943086356261	0.475808783451424	0.307502484980067	0.398485997032549	0.41417395665662	0.34080245742675	0.248787611773062	0.370318576912377	0.40307822388733	0.444648181967563	0.442438157611032	0.324351617458725	0.362972554186739	0.43045971285141	0.344649590975544	0.342211877426321	0.298344504609941	0.404930861382768	0.480334358399122	0.35014332090946	0.40908335531892	0.35009005427186	0.419896724006876	0.438229411585064	0.281121512261178	0.365246128156118	0.386184173936346	0.487910745157942	0.348696690635524	0.277308097205182	0.418349211181717	0.391717306494168	0.338790950212969	0.352932061072513	0.391087650780128	0.378700908098611	0.309608996746404	0.382396986215681	0.37066938707	0.253411020044249	0.441866247127859	0.356159867390335	0.37022281155362	0.320689148146219	0.400377540569716	0.303622006837593	0.327417180024356	0.380888108096912	0.365191583514832	0.372334919174392	0.447168552200369	0.322505652373297	0.327009132178382	0.324562602138829	0.442641528350197	0.320707277415459	0.391971012963405	0.389390266070086	0.326571215784228	0.461562009320445
Gamma.delta.T.cellna	0.503124865224558	0.616308867939362	0.649600240557276	0.617035903774079	0.590240772902944	0.666617405666632	0.639389703134685	0.689910303379497	0.590820043948748	0.585521179783144	0.586619358125121	0.710096797002965	0.624478218875313	0.697643633353342	0.628435207301406	0.679803949863769	0.733461685257102	0.70336510214962	0.594089276680718	0.617415291174664	0.641963115653235	0.670814222598575	0.593674523425575	0.702208653195116	0.649397845624346	0.731598451693815	0.635539055623559	0.659679981868343	0.673671161195801	0.563437022240341	0.662325493518608	0.723286576553441	0.617638640274301	0.678667376149365	0.643992443548938	0.634633396025331	0.588255290276967	0.597961707604884	0.616658062386473	0.615742366015224	0.587930768711745	0.702970060019494	0.635527270634395	0.641278607641183	0.584094801106612	0.637425533866656	0.663706128959012	0.626261453097198	0.620294435988378	0.586821300495631	0.649909775263959	0.649834506119495	0.603025155073908	0.613096042392566	0.677962666919179	0.591899747712507	0.736804238109322	0.701571243726403	0.652718085479309	0.61136582691473	0.649884032887949	0.618175476431772	0.59740860739337	0.653107739906988	0.690039964536737	0.66222190402016	0.608136362542111	0.638300018614433	0.599321294803848	0.626903859723455	0.642599629560248	0.615478122046458	0.66763975018188	0.585335155964247	0.586484617123517	0.718120100937377	0.648768632358527	0.601540566659279	0.593099442301102	0.615002092416822	0.661532880144262	0.651599699701363	0.680427152111538	0.590681534993287	0.654729926385038	0.588174648185048	0.703279179585433	0.676182726307422	0.65922094694831	0.581990481453601	0.59642404284829	0.563770471699896	0.699261842081955	0.710278937262133	0.628628919790828	0.701091578563462	0.638704350520817	0.637374494538052	0.611187615531141	0.605911204892702	0.654535438686872	0.62643165756463	0.596693668788451	0.667064600598115	0.684946099748259	0.629594158442444	0.581781271870051	0.575297263144039	0.506210220583376	0.661315984543724	0.648255506013691	0.629929267933166	0.601194581407012	0.648762771737632	0.712766051635816	0.642184006612371	0.609536600858225	0.564374979504666	0.658634085942049	0.673534976136084	0.60531562855612	0.629994175648927	0.577765924606786	0.592118053491121	0.652456425933079	0.670543596077556	0.621738721479554	0.626803327901458	0.639577067197799	0.64484192859985	0.587233720924067	0.65592680362763	0.684406600301817	0.621408478118028	0.617376810131416	0.595668512090288	0.589864940084949	0.536888313732719	0.644884300035495	0.715475144591948	0.702109807282612	0.673471972553636	0.673410209301136	0.659443926481946	0.742959040895067	0.719272339161639	0.661554814037828	0.735679857680131	0.557823135163899	0.653586271812949	0.593556509310816	0.714912333646926	0.658788060594693	0.670719884504127	0.658076711198224	0.690344768891695	0.665818441058956	0.630871461330914	0.61238543797756	0.651692955018449	0.664895231737243	0.577374450905457	0.665302822211902	0.740167171631369	0.690386468649278	0.669689090186828	0.667283315244251	0.648378200019292	0.596124148640271	0.708554535366491	0.639102804133507	0.666501429409179	0.653689477966213	0.7073927326421	0.57594999259449	0.610579697092362	0.681598662672822	0.653805128960831	0.636149597531286	0.733463501834881	0.628604302052301	0.805892637851547	0.660169368612334	0.705289822606971	0.679866537106063	0.615537747274838	0.670892855108946	0.676753594508569	0.68214163306404	0.573153465292041	0.628288605067282	0.646107877302154	0.641431266104251	0.680023123638523	0.58330044125334	0.674696693301854	0.566890153563401	0.676502463812572	0.682672289717099	0.674569358311367	0.628176623555107	0.722712331025141	0.663523871111646	0.609698890555449	0.643555558209959	0.67069609342612	0.616882502249817	0.646156192688997	0.616057595501636	0.591154568284802	0.64392111863487	0.627010602990763	0.7659643561419	0.654419703857479	0.714218130081208	0.651386664069441	0.706772590526279	0.633615303430695	0.580056727720611	0.640202199365783	0.672169073466515	0.615797172459521	0.601954655474852	0.680943709774831	0.68835614368339	0.655967818005459	0.584963374297774	0.635173063569461	0.718206074871797	0.678390025561195	0.621804541809415	0.653548806661653	0.646237180375366	0.634562114606511	0.689055401505381	0.615955557927171	0.617893497826586	0.653666327506343	0.602329234792205	0.61654867383963	0.618706286161255	0.694988225218051	0.577541460325957	0.614401555475078	0.65363688576462	0.685781555042639	0.684894817351273	0.698053830950057	0.603699851588171	0.646845260213918	0.617590605098351	0.722224326679789	0.585051124450656	0.702943855113465	0.600177967709205	0.736528998795224	0.619139901052812	0.639151973637316	0.722750325722946	0.682172799626982	0.612455056137566	0.607838679475133	0.526558762324373	0.612850528260017	0.622865777039838	0.625247449532195	0.71052015160409	0.647043135848424	0.621198481553964	0.692588160529143	0.575369988110941	0.68719084096814	0.663533715653146	0.614769188413107	0.680692087246462	0.688434781585171	0.613171353699499	0.611988637048061	0.583976428290081	0.675795173137131	0.623705673921848	0.614734671119385	0.65828599026032	0.622998146004318	0.623808823640613	0.671222319956551	0.597637605811242	0.611862353900125	0.699939448616014	0.624707260660593	0.616826847142488	0.606646622762058	0.624956719608889	0.621341604665653	0.693643354867414	0.606614283468895	0.651528501273685	0.623944033125455	0.67014769168087	0.722160705300669	0.602390413972997	0.58088783099889	0.607479108007094	0.621636306012439	0.639543643807465	0.657833033480523	0.744543504943711	0.66595071662046	0.597579679586828	0.603752496005946	0.58883610175165	0.667925570749653	0.724565827222042	0.801290699497116	0.728740264810614	0.719064973147638	0.594717429233364	0.654613755189	0.644015432235001	0.617808391353187	0.646114464039211	0.624296931770138	0.619489444561117	0.639391015404298	0.637604501007918	0.634261703879519	0.711791943495787	0.604265476660005	0.620628050501257	0.610988543375849	0.664400545629366	0.734161445638842	0.638411822370671	0.594149186259765	0.709836495720328	0.597949148202595	0.647385284046384	0.621114754654496	0.61984476853031	0.616385224225281	0.606542761340251	0.664112821264765	0.650776525211014	0.580800617251992	0.677563221620664	0.658212742709072	0.604889837667957	0.646485046677307	0.611765243164822	0.682281772557512	0.616014128443357	0.664521364327658	0.582230194922218	0.596714922458085	0.611639233156041	0.686928756674179	0.57813202100253	0.652237496820441	0.628161954906654	0.625319876653541	0.59175430416513	0.638395954161552	0.605642971865158	0.60402687347835	0.631022383635708	0.682696877310054	0.717432525899056	0.59836142201664	0.624561006593871	0.612188561765946	0.632977503713881	0.652324459157965	0.626474196807044	0.595450814870955	0.657754659903754	0.66761230007378	0.636145264771024	0.637700343665181	0.640249211750953	0.66369429807631	0.599040482733274	0.697827053643075	0.679308125079667	0.624952992750353	0.672812020312754	0.761614629292637	0.59586627136557	0.60518232256866	0.630792864342817	0.713815693778409	0.689015925481102	0.651030784907129	0.677241089650427	0.65731735425162	0.632253620672951	0.573126247815647	0.635027628550279	0.658947760891933	0.668827671581047	0.611348445073128	0.610009728462367	0.65232347372378	0.590063719328335	0.780280286573087	0.578440925685457	0.607437864945919	0.611136034105629	0.664566807787978	0.68608403953897	0.614969805871117	0.589913529729171	0.621713654078667	0.660838112205864	0.620002798559616	0.623434868742954	0.59113565396585	0.594261602552049	0.62605079964955	0.557298052431894	0.592826661101925	0.595719055279506	0.644658564149226	0.58279580472101	0.605058375524754	0.6709217985926	0.62960982238305	0.608214332311903	0.646752082306286	0.650191588131927	0.624429418897549	0.607977729176701	0.609513907774504	0.676780049137414	0.64974913177119	0.609804269765129	0.618763797718735	0.603059931733734	0.607398095531662	0.687464237747612	0.653499310708774	0.680315750211672	0.633572005139948	0.626380954910517	0.615621426007905	0.698194363859154	0.600603688334975	0.592020311456653	0.655861335537002	0.606176891561196	0.632260266865423	0.661182557905008	0.745907096603572	0.686399643480616	0.630937676595611	0.602615752136661	0.616087186887087	0.690127608017743	0.688661959710541	0.661982470520417	0.606434261139996	0.643429390513059	0.665439785457598	0.55267883564756	0.756297699490731	0.751443873307614	0.582066288889139	0.615741595570786	0.627525325104024	0.616970834925723	0.684823871104821	0.637755179026037	0.596758178500165	0.615539299707513	0.609644350347187	0.621120482017151	0.653711343979394	0.68346439801361	0.626201445753637	0.709119312022451	0.664654130189677	0.692596392870442	0.661969299327006	0.608531750167403	0.611077804938834	0.652782214145312	0.659009480820555	0.632969315051519	0.737862684926905	0.727007467442891	0.69680501522227	0.644897280078683	0.600379768086278	0.655695448367019	0.715139466137279	0.75321871900019	0.56843261533297	0.6412790170592	0.723711873767467	0.658838211162693	0.700793080548913	0.682560448681369	0.667812503944698	0.622650807582572	0.611627770081217	0.619115550350793	0.649533176695266	0.688714249164185	0.635119632836333	0.694427752363554	0.577518673779217	0.595665334126731	0.56455719724468	0.644026755868686	0.60896061346912	0.6261234945174	0.590795014694056	0.638480779982765	0.657197882452592	0.622285849835478	0.667365647656127	0.624162113660856	0.674573109405374	0.593009651314316	0.589300569157085	0.660072064150855	0.647528442121145	0.59147211634183	0.725390127944835	0.63117087254174	0.625235919490226	0.622379068864675	0.657109565514214	0.664861857637562	0.622712867216991	0.640201007434265	0.704999945677087	0.577187434273557	0.57095982857242	0.590169791930726	0.612730723098813	0.700568204396648	0.626811244007741	0.672657959060034	0.5808352662657	0.564377953004366	0.641266446131473	0.680890360191108	0.675071448786637	0.65562139551206	0.642603581086811	0.594428889298598	0.622655350155911	0.703306015973882	0.636217544261934	0.668906558892503	0.625652307599765	0.69411035343275	0.560401197502668	0.620616875036895	0.607979228477903	0.695094906757113	0.587204836766958	0.60295455554975	0.665862501739588	0.586503722227132	0.634465317943651	0.639400099177503	0.702821227949213	0.670877428136164	0.589299755538242	0.594523947080762	0.624886794407898	0.631276705321794	0.625413973720754	0.665240171765755	0.709326339270846	0.63821022050287	0.678493535750846	0.596595713255269	0.624416484200963	0.642276539417812	0.611531663543625	0.648815871964077	0.588817242126726	0.652341735974987	0.704526712581312	0.69617390844258	0.591308096667168	0.687698704806176	0.694609050223356	0.574712104970166	0.716049821523861	0.612598718241046	0.668663455067879	0.641090124309831	0.635670117145908	0.644562124807475	0.618623071358073	0.600422694456289	0.591515912855618	0.582990015854352	0.644109647713854	0.680119002774556	0.628632970947142	0.609701500288151	0.606249580222548	0.613390161436461	0.614392443377351	0.605048471658767	0.628134079816841	0.637019813995278	0.55303672089662	0.644969503250853	0.677425590680012	0.634649148199333	0.668296263580567	0.642111792061256	0.606749692436977	0.688714246149471	0.626971303516848	0.630022855822008	0.667315859797843	0.668587538303432	0.614267628084594	0.632991980928249	0.624545115749847	0.688314654013283	0.634753210755318	0.622684926282483	0.578349279581044	0.763032749592364	0.67821679045487	0.608718765164627	0.772732467927007	0.55882592054893	0.583968920993291	0.681015693603506	0.589832474801323	0.679273530345649	0.613371278524219	0.59081998920931	0.646600009065633	0.637088680086308	0.620750769460985	0.689152206592834	0.644826432131176	0.585714069837175	0.601884492450106	0.574448592921758	0.659569991271425	0.618088914391776	0.678468647462188	0.693795855237195	0.650308054611257	0.599539960361217	0.613652860430321	0.57184266041729	0.668633380478757	0.623169329844858	0.600036231090033	0.646606074642184	0.675801895208985	0.626830413046904	0.608188175558033	0.650838668058161	0.673653779901852	0.683695081162771	0.638597604476832	0.566251075180122	0.616130479682863	0.583039454099503	0.631539494474447	0.629226410959888	0.642403414190516	0.597902567727471	0.646993532838886	0.598246587215209	0.638671993581819	0.670809822021547	0.697474211227815	0.601367151464964	0.667475423236181	0.627929923556539	0.602998820828525	0.641383053289218	0.586586947546813	0.646589634033451	0.608024497246066	0.670315440419022	0.708824747972122	0.625064748163848	0.616492699480723	0.636854939252564	0.630109714787601	0.615086229694216	0.646439057639747	0.620019200769765	0.604133711049382	0.667371869842803	0.585197428662663	0.598764769896442	0.623865275172416	0.644818112244515	0.619177011677915	0.621454176327908	0.698816261261681	0.654233864680603	0.617620570732781	0.65392521431868	0.676023494077581	0.663856914811734	0.649454737902429	0.62048162901668	0.61799783218754	0.672915142222123	0.686473503559786	0.726396033687197	0.634440714411601	0.624808549609814	0.626959694050325	0.596377188854059	0.641661356197116	0.635668056456039	0.701666019734107	0.604797707957633	0.632074707420718	0.699327352235	0.625077968442463	0.622649220820748	0.571947167668768	0.594691463179999	0.671480536687869	0.641900475362973	0.61364772097828	0.572342137520434	0.572305856101627	0.622260401113822	0.686487897306691	0.659312955304517	0.63040447270442	0.737329860590227	0.606595252201483	0.719557191497264	0.630821515784724	0.680105791489824	0.639486208084509	0.702565260848568	0.580189294649742	0.631792758433768	0.656149112717373	0.614729474866906	0.682733311264819	0.626713061976384	0.585673828976566	0.623309470067801	0.661934091036238	0.609726596619758	0.668954701992819	0.613651231711659	0.593043917958937	0.624853085540591	0.577020557097543	0.721042258071067	0.655620436785985	0.641310521550747	0.636131579040108	0.664493754971748	0.602702046574934	0.704568780418862	0.593009841694853	0.589458156183151	0.609578296899213	0.690901237163006	0.681593490168931	0.586190390671627	0.754489682615336	0.677193724005544	0.63007833895684	0.64040031719275	0.68710234433273	0.637548969185369	0.637658376428845	0.645536362977869	0.684652409483858	0.636556903045193	0.61853802974464	0.62880326650562	0.627917204696587	0.655903401185311	0.680530876853152	0.603870676901665	0.725227730272216	0.645777349301727	0.659412711859405	0.598810052226316	0.684350430876224	0.671459031183201	0.593930700816868	0.624451247743212	0.606272597733693	0.638076074322638	0.573386966723091	0.682994959290445	0.607539882640641	0.560463226513701	0.703691752797338	0.640036423626857	0.578749582938754	0.678135062179061	0.613017300138376	0.644830208458523	0.656680616010403	0.598721501329769	0.693131252148221	0.635436187879915	0.643856929814138	0.659515805082885	0.67964083999647	0.641518346059614	0.643734727166361	0.670530488003062	0.626441888379163	0.710419697624114	0.659928401626986	0.626716882001464	0.677643266320486	0.576393193973656	0.632831089317281	0.609313856299208	0.577806117262544	0.577929577362749	0.73132097705248	0.604905153695586	0.577236246265362	0.707992555120577	0.628867271962745	0.694297776687167	0.612203264902702	0.614820982171964	0.700140165083204	0.572817357164192	0.693265876189693	0.579155988871703	0.562953903528054	0.578357021034536	0.607673210626893	0.634596453956523	0.651439330154875	0.655946611637029	0.706481624186013	0.644049273882327	0.606108767865515	0.688765092871629	0.628951722552212	0.593735727733639	0.572858604502265	0.6503104835704	0.565031981752882	0.774282320767171	0.671897940015437	0.595457280874151	0.600714645668258	0.659010850484096	0.583730807801062	0.657558257636539	0.625512490540389	0.627696926708106	0.669083150767765	0.64113470740131	0.579212473161913	0.574914707033662	0.712678106242048	0.617864194650267	0.623833687674321	0.589594678625718	0.649610128621493	0.649937994231718	0.636795092458929	0.612400918739369	0.6055291242668	0.719925737539481	0.633600176094117	0.616032678663283	0.647871399169979	0.723289561830485	0.70637671720248	0.626132177283623	0.65691785928957	0.583005600547049	0.657394926874292	0.607717264102434	0.579443196144162	0.690914150221397	0.623150941098106	0.721505966907379	0.646938075952143	0.603156738079445	0.617755988252145	0.642327015260686	0.718156746786511	0.676482894447548	0.677387120647782	0.686578377383847	0.633956550757346	0.65357408011919	0.598752656599515	0.599955758812472	0.650593736061835	0.608789099250737	0.599415844529139	0.609584576336741	0.618564903308748	0.660413568877963	0.679949300633288	0.706607360220917	0.642382991546898	0.626287816660897	0.576036062572365	0.679186817913604	0.675248547084488	0.671876455731287	0.649836086825318	0.651268741173966	0.692769539402604	0.630460587147995	0.634839580973882	0.598568464003039	0.707666049068043	0.638387478014947	0.678831260207383	0.697076761973041	0.659812020757093	0.682068736589278	0.680736486813467	0.681702302352838	0.602563781074485	0.65874356226783	0.658769953151917	0.683294903513928	0.637057814994997	0.602477489394978	0.663866107838492	0.58999896237692	0.634405593733773	0.580780920742043	0.740804230653791	0.624524279780303	0.6923687099699	0.658197415549986	0.680818485277235	0.588203066251222	0.649845062904037	0.692555993986366	0.690721254757378	0.636123062250438	0.630187991074493	0.672685482521121	0.647274116539834	0.634730409163413	0.602745185277574	0.607571722804528	0.627188263170359	0.620273410480169	0.624866764692571	0.615832574040368	0.629071705115005	0.627303599344359	0.66564506350437	0.619011990574661	0.696881409238985	0.596922992256149	0.614680927040631	0.60587441782032	0.602063892050306	0.737014477157371	0.603565942304929	0.615692378752333	0.638817804460607	0.624812792979133	0.636990693048885	0.56848642717669	0.645689997134621	0.608869336138752	0.663256863149355	0.597539545666527	0.662374457991447	0.621785055397615	0.606781903745308	0.673248194140992	0.628303964345658	0.66964567576667	0.622076088445281	0.715755296639848	0.639916708594064	0.62849958244815	0.638147422182893	0.662589495738842	0.585700906591515	0.608870020737463	0.62531980992246	0.675149471086147	0.624602531315146	0.667903913543581	0.68437340079914	0.665135252916952	0.612689899698838	0.628250040810628	0.621360419068845	0.711037296791166	0.648507771056954	0.596780670135084	0.725242736721006	0.665270537321117	0.570856660582319	0.735835232702488	0.615931484099598	0.651079598807803	0.610433296883528	0.704904136032418	0.70162760614814	0.685932984352062	0.548290119827023	0.646902966655382	0.682946489418345	0.68566981233423	0.584827838743883	0.686708895525046	0.593435195762318	0.686189555750037	0.634673275485558	0.66413702471102	0.630965611955497	0.614405098240723	0.696103575586775	0.582170795566066	0.605871464265759	0.637640604150323	0.600793741943316	0.622115183410177	0.65453720345388	0.644355212984413	0.604075106157622	0.641944590987908	0.607949178690649	0.58629552071553	0.68047243235649	0.754290531196217	0.645007173050633	0.696029658283985	0.594431436649122	0.693526516515651	0.659306318868188	0.589735605807568	0.565268994058459	0.66165359936388	0.572981925524189	0.70234045247917	0.715264968903641	0.678433386214675	0.699014081955029	0.674621344465193	0.672546541320906	0.571209216564629	0.630948165703879	0.738699439009699	0.674987779746654	0.644567572607993	0.670838608199893	0.640468501457	0.617704898156707	0.677280135956498	0.576950476897439	0.717225836589176	0.615489923811774	0.693721624087328	0.60630514501003	0.650715773398665	0.627905112378995	0.642951684977316	0.609454917650896	0.640378382712845	0.629446085646592	0.68088217908227	0.631707654499666	0.555445816690868	0.673083875651242	0.714968357104973	0.694809729645029	0.631380204976098	0.577729550578515	0.609589665170915	0.654126448624152	0.661928668393358	0.621255349142424	0.608389507843289	0.580852989436715	0.694349796147451	0.653750117081931	0.647624128754897	0.607617748804751	0.618363666386269	0.643079835144157	0.635181089928095	0.653650886011503	0.617947830768545	0.585761294265529	0.681744010604563	0.625213436949508	0.55651238061401	0.575854313448578	0.627949525815086	0.606300240111454	0.681675851315539	0.679272591220892	0.634550866307152	0.693131006467869	0.677606190480347	0.536068334084116	0.608824170100177	0.591712538581859	0.596021234514475	0.674216396707812	0.678654874344853	0.654567684356944	0.618144012091714	0.742892390585202	0.652214605715771	0.643462067231525	0.630966800010084	0.622504938485362	0.596028262240116	0.668426485205309	0.687764614947825	0.679637285834999	0.676544397429475	0.665057647278264	0.638021663866525	0.640625944056908	0.672992829336765	0.56656466654188	0.622330210517497	0.703237011411521	0.736056700758356	0.584127606886703	0.573047053293503	0.640013627712888	0.561296714322585	0.613536000016905	0.623965746190751	0.725146549531094	0.602903483528712	0.592812352268339	0.643718678259923	0.634807931174272	0.683036682588476	0.627887935389793	0.698692420406114	0.664565183419872	0.636721203994367	0.691597567125796	0.592100209600086	0.612744905814579	0.651572852277873	0.600702288424908	0.616354515563355	0.697653307775229	0.646227588926957	0.708983968571321	0.701353346309345	0.601635741091714	0.621656498382023	0.617250905706989	0.642165590728378	0.58082324277728	0.629423763112166	0.552567635426412	0.711921231432605	0.672945540860516	0.659870919111353	0.615958041461863	0.634976952597414	0.654338029269868	0.57304541537729	0.617036494145562	0.6804235841722	0.726643871476552	0.648501972658752	0.673165232234551	0.596285304688738	0.613148294288562	0.6449677565878	0.684311200123615	0.608000377062644	0.679389093164369	0.587840844225883	0.626315104060975	0.669475669196037	0.673632065093461	0.637206951205447	0.65929661688555	0.660447101204738	0.633858159258314	0.593939860589597	0.619166861622245	0.624917402725835	0.615169504011703	0.626196137952426	0.605688134079467	0.647910370622739	0.620419954489466	0.62720122152851	0.605998533452996	0.654393626977949	0.639171000065646	0.689767700799567	0.619432463257797	0.603589801334928	0.63287316008236	0.667373116685824	0.592623599117116	0.627742372625068	0.65831708748969	0.607767082814499	0.671870412020377	0.724748002013558	0.690264178177227	0.572573434394203	0.619586018383973	0.613975870187135	0.724618816852556	0.678754080122129	0.635092770790009	0.657749124803857	0.637352703941242	0.672431750330273	0.627156203193001	0.597369540760867	0.623258746039	0.662425844573636	0.575458186662913	0.673064500347649	0.664152208817715	0.608606139905662	0.658349200496852	0.670846298092262	0.63290806897863	0.708941718982389	0.581530226848791	0.62880740263414	0.669326974204141	0.596427243904753	0.622509150530893	0.663663773817175	0.630898615786914	0.642821231295684	0.674947807155341	0.618486523117491	0.686986242928448	0.668860125188623	0.666029581590827	0.698334628511882	0.658688783102428	0.679170378271035	0.670151533711697	0.659912321358278	0.64701189415609	0.626566718637706	0.612839132552117	0.628662300250403	0.634383827284232	0.640593893718277	0.623003092659153	0.666025524609065	0.650441821568722	0.622057278017921	0.60416989252858	0.683685553991812	0.593837871544522	0.593927469844558	0.613374306924128	0.616709271845726	0.658145363566988	0.672047212919107	0.681298317550005	0.584546574143555	0.625528885809616	0.665824441576691	0.547864177590001	0.645454339380611	0.596638114221402	0.609557094905519	0.576936653581158	0.650572977784042	0.643071821091134	0.670821920530766	0.591523636355757	0.646733045787291	0.600339725266045	0.645829100595151	0.64436619690677	0.540185295249071	0.63366663129919	0.6879001284633	0.648136696085258	0.662267861477412	0.613972407627426	0.633722981522362	0.676832374722058	0.703118760234621	0.664346069922072	0.639991953501018	0.667248663665382	0.579653613653827	0.5921643227502	0.53026033755924	0.664696019356361	0.650291434504445	0.589994265241137	0.670004437497101	0.756483547220821	0.676411059849171	0.601218821232858	0.621731743775028	0.654850236193278	0.661481319370598	0.5859280668683	0.625385548797739	0.63302165146171	0.640732672828088	0.651743729758021	0.666807751195214	0.611339853570926	0.647557782539024	0.654027695339962	0.631403220504666	0.582737054257314	0.64859433766459	0.587224903672333	0.656739489306155	0.60473007094624	0.612597771173476	0.7218499174489	0.663526576879924	0.692172267494434	0.587672246024258	0.729782233702514	0.684293772078051	0.692085294978288	0.666146516995572	0.644153712488181	0.699438000425784	0.573852519543939	0.648324952760562	0.664162808483373	0.668481550797588	0.656552089893822	0.55231540081173	0.616384523622946	0.585770504649429	0.69356060460154	0.663573962531454	0.624549151196318	0.627841409532861	0.621116300367629	0.653364229060638	0.643060186362445	0.685376474703686	0.677885316634848	0.657595083225933	0.598932300688157	0.623108952471866	0.643408547326438	0.640691930152129	0.66471038346591	0.671373039653203	0.636173436081116	0.660575212413659	0.679618055762711	0.644541220427055	0.689134868069442	0.611467818741863	0.631657909599209	0.63858275981079	0.727739310448771	0.644180521121453	0.686183506806812	0.66044296282045	0.632049745748938	0.557113200106689	0.634077989231647	0.592439948339386	0.637477318919175	0.633101730237477	0.632602439399716	0.614299770946983	0.641051999668616	0.576633401046539	0.570423616988831	0.589779337873171	0.619585532013568	0.705211290676456	0.63198114479336	0.601091383870784	0.630537587593192	0.637861997561902
Immature..B.cellna	0.513798640358388	0.334130203908211	0.364059582207188	0.328683278383401	0.327060378199187	0.630198461759888	0.299166963456756	0.768305190795756	0.404165549788784	0.374652522764057	0.31190702407968	0.490979718050675	0.49516518767062	0.440508035914539	0.304842344760756	0.556916725664832	0.523581266401448	0.276099421413527	0.455512315569101	0.640266320800257	0.436996036711053	0.445294040232603	0.401656199377998	0.559929814269236	0.59342213372484	0.50440765499119	0.497982600809617	0.26507218805407	0.508266315701856	0.209377154016238	0.473406345078759	0.45821746218969	0.327098565047022	0.302897449772777	0.383920417491821	0.4213187970494	0.408517012649205	0.242315436874436	0.525587687496334	0.698802934563244	0.343556407321604	0.470063896584818	0.311028691209453	0.398025058603577	0.331740522889793	0.480524412722393	0.893623249256707	0.373419517303349	0.323701319006295	0.408967310043945	0.476109679268598	0.446110147046405	0.311575686373111	0.405205618820148	0.625730182285502	0.433400024537719	0.649218098462906	0.324233033294987	0.384468901411094	0.372101212682452	0.451252679014256	0.454425776447518	0.350492490572167	0.493351537173392	0.382158622067339	0.4160761386943	0.356864711913848	0.271711090937822	0.396677677966429	0.344643138138035	0.481233166386264	0.336897821371682	0.84849533754974	0.445278497181354	0.344369048667171	0.678394714807288	0.360160618586288	0.38744579771216	0.292286302646167	0.427750293082905	0.460209861307448	0.316167091900584	0.463087015524932	0.308563849150677	0.457659224348529	0.353570028956171	0.52367307426821	0.476686242679898	0.304004255030197	0.338104695333225	0.468134288777833	0.268371725802591	0.45474711651539	0.485696999763899	0.389374951722536	0.277493885313971	0.384044068936775	0.319879523727534	0.284021130113525	0.374365203026327	0.324946075547161	0.483486657094765	0.325433696217857	0.489577704526795	0.470838318535653	0.596890063836967	0.427819910088707	0.325431647160953	0.461466700030111	0.41980268150925	0.463969916197987	0.318762775448098	0.451761449026832	0.528305878197009	0.475266745795975	0.547943839501858	0.41844777080871	0.342869405353035	0.382620443509769	0.481489178683447	0.291847875879342	0.487960190082433	0.297458259016828	0.391066914891523	0.304312903284539	0.413404695754643	0.39085450795199	0.378616311885755	0.43586249583152	0.395574765977873	0.404194114257899	0.473218619627278	0.447998020824191	0.513322662018013	0.290722583095795	0.283288835975746	0.332531109977592	0.345934977592602	0.582588287521441	0.603389549075076	0.54379211144214	0.456088946803469	0.492864673479343	0.556557699124491	0.595772877964968	0.583650791958114	0.343166392019086	0.509081113543813	0.449738528971451	0.398473529301979	0.339036880150684	0.615120273009983	0.499202377224763	0.794008549963329	0.409443093260359	0.453369517380097	0.414136427832453	0.478042056083434	0.323634446624303	0.458296684771197	0.448718649752442	0.304694559622189	0.357549447550468	0.536982930805183	0.487758620898098	0.462168678857768	0.482276608578002	0.347455405790858	0.396061019539961	0.447614406516774	0.363743343411612	0.435806562235976	0.496051072435887	0.290988668557721	0.318990116726522	0.375201915678105	0.535807958777513	0.468409893627075	0.466901125782371	0.543281210154478	0.670173795055167	0.521243208556556	0.375816939836776	0.452535658549812	0.52678998795822	0.247688793754479	0.461204963391579	0.555616114908404	0.444548067644399	0.304925803030344	0.426808105837098	0.442513415079222	0.323923600007572	0.526961812537655	0.409891609138139	0.54062020116493	0.357025163331007	0.47543939156132	0.649034008583976	0.531536686845232	0.418713301783691	0.466485743195274	0.419854313825658	0.432807917589176	0.434514831011513	0.440643185467592	0.489013983899759	0.375531837502808	0.321324190213291	0.319121511397629	0.34703066052097	0.311996789401928	0.68852007029588	0.531655396617103	0.41096093012166	0.509830168633335	0.361328827838133	0.442627971466413	0.26837538543395	0.692400255796128	0.400987952840551	0.434887647384633	0.286830326047015	0.469486986352707	0.727728044431623	0.339699139142513	0.346890511255434	0.342406739347228	0.41972633709744	0.530403303344009	0.404434611793996	0.454801714651273	0.336047867860994	0.583356774275652	0.595870767789056	0.341833211928621	0.383521725936046	0.545421225157218	0.445155297522592	0.30845568877236	0.317333954237935	0.550541393443434	0.423600808104694	0.319118128737567	0.470968463306223	0.532694315112545	0.415511704858961	0.563584587241877	0.379707875391444	0.505278943162064	0.40896275178105	0.413289931377469	0.343105015428438	0.327039004588378	0.379777955004802	0.40684634866278	0.361250824018242	0.377462684172078	0.41950938363685	0.62751134999925	0.367549425915898	0.241024084304953	0.275046593121089	0.402714027777107	0.335839637681174	0.413157903794097	0.477342483369994	0.45906245446795	0.439670692098225	0.439164348086014	0.273646808938317	0.449699719648122	0.423611918644147	0.318504039323048	0.527196996979936	0.34999583021776	0.261252112711986	0.351794634060387	0.332943479957477	0.562721892865814	0.480701466647619	0.412188444746496	0.44522764409648	0.378079777007213	0.33674606469493	0.407557437647102	0.317770429037842	0.423410959595885	0.603932158462528	0.428825328805125	0.329356958092611	0.386255672378472	0.251268268097952	0.419376858439686	0.454554344038557	0.397083096616323	0.343665099819176	0.368794357519696	0.530632481487829	0.588233718197039	0.422338144062067	0.311399522350949	0.410569393456965	0.406945457780053	0.452910661751061	0.377966861401342	0.573287536884972	0.485800407894914	0.312858520215789	0.225741921985754	0.345999810882714	0.390715231219238	0.655027973825401	0.763884933588287	0.798066194238294	0.420779603337417	0.390897189251336	0.323687798058293	0.329768171009727	0.72847642145627	0.272380815762457	0.402530472686053	0.478409182018601	0.461999846753515	0.377797355037442	0.413078992594299	0.446595897261409	0.301015431294945	0.336285811849183	0.449921685098001	0.371310168421904	0.520617799584109	0.574578364593014	0.366657075892565	0.458236660526726	0.330889939425521	0.47357212903207	0.432583642389907	0.290912281992775	0.28843693209432	0.454223354896798	0.403356744953706	0.382203988374564	0.38093728055846	0.391758106732551	0.479999336464747	0.358752667912623	0.349117594908867	0.410124287039977	0.346117762406319	0.605181171823034	0.362675436481491	0.395696717149027	0.418669085290804	0.340296292162057	0.520508255830731	0.341265332450322	0.402501618797707	0.502889372251616	0.291594715916287	0.669376081062891	0.422081865240514	0.386255549109471	0.312378620884922	0.422848172812667	0.571587695042924	0.335764645368904	0.275599314500079	0.354458259739477	0.530030459964926	0.417088062613797	0.228599136906885	0.391264032263532	0.375214909991491	0.411559534472392	0.565289506543988	0.465964769279555	0.444319466684491	0.46124289139075	0.671614837224069	0.36109862489627	0.69934112579887	0.525500415914178	0.423583990497855	0.665912157144757	0.560775683688153	0.331450127724149	0.476805418445234	0.34289702330049	0.491339903479389	0.399985751794594	0.547213146988245	0.46182315733285	0.355094254938541	0.326552020683098	0.291269579468794	0.463425253811742	0.404593399994283	0.45074201128001	0.269847302159042	0.391881083047511	0.336438774762029	0.388777827038331	0.52134046254784	0.376353349205793	0.372072272187387	0.419185206710648	0.498565660521168	0.539507524480921	0.354630922754547	0.385596021365117	0.305268446079333	0.351456715540403	0.412760233966551	0.33274477263781	0.485297791714615	0.375476641836169	0.38749960658896	0.287150270835409	0.485554828605004	0.354378025913494	0.366265196440891	0.313837641397761	0.464056075167569	0.411971388467431	0.398452355380297	0.242857790312132	0.6461468752357	0.383416394847667	0.413302311406565	0.413604537350222	0.428555483695535	0.390270606825368	0.542318884510446	0.353840282267661	0.383387548827633	0.217193399794088	0.424324960252041	0.461572546148263	0.52930705794441	0.427298412803666	0.338621337633465	0.394690747321169	0.295334223500835	0.461615782311966	0.284722193160364	0.420942120689816	0.535289241239438	0.418848547074643	0.473085330931542	0.416418075362581	0.555425313668461	0.53438004646492	0.433199687334405	0.421246399863862	0.306639839536901	0.633762418968864	0.452826137597353	0.492438054020698	0.384092255454545	0.305060224856916	0.363494041087661	0.30434779448453	0.548473222887876	0.388976715626051	0.376507931823141	0.396260095321802	0.420554987226448	0.43873609110125	0.409071883843862	0.498993343832978	0.278756079548725	0.382821462230232	0.303855513749221	0.439936182780778	0.557686906966341	0.523817388530258	0.250805681009547	0.535783515513349	0.527361804023079	0.344603230223011	0.470084098200965	0.423754925330771	0.278934171460614	0.397302373779323	0.518730183086512	0.317706154922272	0.7403016542195	0.508225836893786	0.641487529525319	0.426692715371531	0.335403349319939	0.407387307192813	0.604568784893693	0.600578948785244	0.327071416947553	0.451530778346595	0.613546294842571	0.321730935499005	0.577419625737705	0.794033017470867	0.484561612526797	0.415599015310388	0.379431330505191	0.321321038034992	0.417202676305239	0.36140203761973	0.326653403958808	0.713426175512973	0.273028920277208	0.390572326263662	0.302822885857624	0.399675927216892	0.395060027594044	0.420651878134048	0.418797348044453	0.397492993451458	0.491887785683986	0.64476805934349	0.414569845602667	0.479113645957073	0.476815169267868	0.393685846109571	0.324845844402563	0.389253263551629	0.461461423240751	0.419318028813678	0.485604200632898	0.523254747113144	0.340127767437192	0.380002255731241	0.346943809976164	0.399805479940536	0.439135211362364	0.426414282320392	0.548583827724648	0.389689322922574	0.283572592347501	0.348517196945537	0.43116878575825	0.672221784497516	0.458345327195367	0.560212588161381	0.350787627166897	0.297646817141163	0.436267231320755	0.413090662057304	0.446402869423057	0.460714452474287	0.340622337996974	0.459213912535939	0.406740780255166	0.536420949857184	0.436691842686038	0.497957502965677	0.383494172336192	0.617442580116105	0.408373723412474	0.529968885141218	0.409453531689896	0.495260081469909	0.289127628215586	0.359351899561451	0.4275552660695	0.284601984160206	0.404119172853169	0.254455224210187	0.498191261037028	0.330477120441084	0.409198031447048	0.35421423805205	0.330234697724849	0.364340223598896	0.400446707310913	0.4618839269259	0.669938932002727	0.406972955317815	0.676642263791031	0.451997538153166	0.444978993732453	0.552970889164616	0.293413176087076	0.582839966585042	0.33708409228817	0.469491863739184	0.426986237003002	0.440270234253345	0.380527686690788	0.512937930663828	0.40269438549708	0.405124672868174	0.542117525184452	0.376744990343356	0.429523684174658	0.42382932235786	0.539145898911893	0.578325913079883	0.378726914694234	0.293534830757574	0.35976453196437	0.449114767032825	0.457185494542866	0.312137547895348	0.381898965736948	0.385515393633345	0.372005161831512	0.393154613059856	0.460327512779479	0.320240195667005	0.401102115612398	0.327557848402791	0.30765617450614	0.381226915999191	0.434895460348841	0.445218590180791	0.291756879561707	0.407267104021416	0.416889938235784	0.370492668721983	0.307340564037383	0.58631973158363	0.587892049329851	0.366376163660663	0.350395602342725	0.391673934724579	0.4966109031823	0.56673612718501	0.429487193549779	0.297625747801386	0.319571901133974	0.548485721679909	0.297370441134942	0.435324515123944	0.691484201780445	0.410256350970263	0.37482601214394	0.517073238822274	0.433126579119425	0.549361212797949	0.482858594160922	0.307829916391064	0.444664516258486	0.383913076590093	0.342309403263161	0.426912761263199	0.34628390610565	0.363771145662702	0.34040601746894	0.302859677953591	0.415363967793421	0.221083740147212	0.428305809621793	0.755570241700595	0.41327450294863	0.452779011518588	0.455352147214628	0.473806415812669	0.5621200813994	0.310765981835386	0.316882107073493	0.420309580719296	0.3583726209684	0.385938235628005	0.454245977811384	0.343531220496838	0.407676599844128	0.580502663527479	0.371063064367127	0.290195584998856	0.367192034096018	0.277584579036505	0.384491917308331	0.321473999802369	0.466635479177655	0.382165971803963	0.454475884153243	0.37233086849391	0.375486332163223	0.430486824939836	0.599388139444661	0.434048790031592	0.479663747001646	0.555775476333052	0.312540093242833	0.484241590529344	0.356398818571866	0.536927846549459	0.391579293260281	0.349353194694678	0.436369958498669	0.481471482723677	0.496955274313683	0.452501870605793	0.359782359483148	0.379662855977655	0.338979129361383	0.306178889790328	0.422464777944968	0.350492420279157	0.364408385402933	0.502640048906655	0.366712158194288	0.372868275331366	0.355520396476053	0.364451347068526	0.696063022412507	0.324592372816268	0.345257526765735	0.429381501225723	0.552088625995806	0.286751216952175	0.64537699491544	0.410217173000641	0.385967204536123	0.525166950171735	0.53827258862682	0.383906704356387	0.446802403002436	0.459025729333734	0.334758312162645	0.288858543116781	0.459976563252179	0.385541386446535	0.592492548257926	0.379582161870279	0.322642732972255	0.383948787521572	0.270939074070072	0.481373396082827	0.325980967936007	0.294522420507698	0.429228793830323	0.445818799068845	0.489881173530317	0.318892325261958	0.349635943245063	0.632475526590643	0.531971728051015	0.545173170608159	0.397247852048762	0.660799859578656	0.322118915607432	0.890068168074601	0.366762497451773	0.422667731244626	0.460499026774467	0.462791065312266	0.393659807364015	0.386420679241788	0.302831217114449	0.420998584249478	0.723926903958323	0.409126600431399	0.278158704719093	0.338668514445814	0.348057405088144	0.430030182630222	0.649594519622561	0.321638908202479	0.346799907332164	0.37830087527966	0.423092771040798	0.633880035974007	0.338642999381744	0.377752955815048	0.471892147211448	0.365640509226934	0.452538694475347	0.457340164277693	0.302572881835626	0.40026863089204	0.465911446015042	0.643082141551933	0.499131461635063	0.348471013246052	0.53553446135283	0.467277094239939	0.420565311719386	0.346204987048068	0.445960785036592	0.465600889648208	0.40274946076344	0.438936471738109	0.454676716214422	0.270638841125868	0.447858467472056	0.382035464924274	0.506658154208154	0.381233955163746	0.484410325548408	0.284829817089172	0.562063209017618	0.413048975614319	0.422837543486505	0.411738619722138	0.446585255126653	0.450877862179948	0.628572679624177	0.465015967429726	0.261777260240913	0.416557108507762	0.252631126104519	0.442881351663834	0.505457387146536	0.240109645910882	0.426485274698381	0.285204729278775	0.338875550418023	0.413226271069653	0.39813456042184	0.363224109828353	0.52079281877757	0.29453878968484	0.56258896069865	0.427325292841352	0.40528221090205	0.432290670913902	0.506788597639747	0.384335845287791	0.394114911733455	0.973287997881562	0.389050880933047	0.490785491624294	0.429702071425686	0.452313039658609	0.492321889314081	0.394648333590596	0.413703974846213	0.415419456344036	0.320180147750463	0.291858062552073	0.770369109069423	0.316933180563227	0.364258623657723	0.446305604840489	0.559172841879736	0.715192623998602	0.377003241712096	0.446833634034372	0.550660456310311	0.320400361769314	0.569359381126351	0.472621006370861	0.28522108767154	0.401027574059189	0.398201003502177	0.458538195314033	0.358388851078414	0.404210006059629	0.632738319953653	0.409041962999897	0.259770221851892	0.444600733894747	0.436927976483802	0.362364746962772	0.38932182167397	0.323017442637096	0.274922392195555	0.698722723870826	0.485003605548682	0.343400658864138	0.376303035320196	0.350423387138992	0.337488579952485	0.481951229447886	0.382448364970213	0.304326088202286	0.494268645447109	0.43403028491187	0.328445334517314	0.262008920942927	0.515977472592277	0.47898266076501	0.318567482708935	0.276175344398652	0.461343319716502	0.558654558977568	0.424151167305064	0.426372081191186	0.260369724779212	0.510820186033817	0.513005555025033	0.382760642058593	0.541842111491536	0.430803009527244	0.488153911001599	0.365400442798656	0.390442243982776	0.470817750924031	0.580052658170324	0.385009291305718	0.43779927342914	0.403835282189584	0.409489283290488	0.434817024330661	0.321369471254023	0.457374348902998	0.302947374135856	0.433569440404288	0.545020933481239	0.579557730591981	0.438401613167996	0.320895786801254	0.300953468539616	0.477651390396286	0.33651746631204	0.446081452376283	0.609059886917447	0.336879455505094	0.535462547249707	0.340646828918472	0.428244802237036	0.485728904539772	0.512975838644645	0.606169006483957	0.456784838891342	0.416716115208172	0.357638386704219	0.416114119067226	0.401424799202255	0.351846274050992	0.425609760530894	0.553297917427798	0.393515534096725	0.38968912967516	0.42562799754498	0.240045548361272	0.581953610382352	0.298507512733781	0.654237656351171	0.451826997245423	0.611220837994869	0.380632338506291	0.453026272035127	0.402615135679422	0.409755132222089	0.511164149816005	0.431461564267652	0.434324159401598	0.438494017610955	0.35544648254725	0.334401731719203	0.400770540622889	0.394687121190061	0.334840300432402	0.453363602563493	0.361851887248554	0.484259587303875	0.348239979527929	0.484442599624045	0.359593905111645	0.432458649037598	0.534087200340274	0.423188283741916	0.380994004393059	0.451074834175807	0.423840775531967	0.537600976832746	0.408462907018495	0.394069228617357	0.452908946857052	0.509090889711507	0.329543842449988	0.397809387381527	0.387630966323322	0.496793300616931	0.44153263955076	0.42425251713501	0.515046463786676	0.62634859394454	0.382666542381507	0.288545065992535	0.324041414592815	0.246182137377843	0.619045448095152	0.373663224420106	0.293307806004258	0.41040784632599	0.329098991042171	0.361358924278709	0.328744906381728	0.420527375617376	0.520518377182011	0.589872315288142	0.214608869696551	0.494102643300415	0.330193610716914	0.357960466026846	0.454268487499828	0.271575212051508	0.484753760255754	0.516387465428831	0.474974420044164	0.398810259489235	0.438515210841253	0.356353174347004	0.513413018834631	0.394658558780512	0.358051097248436	0.352379055449086	0.553156667881742	0.313376091872946	0.457905110732041	0.280779941970491	0.429797257759793	0.341928127675477	0.465594816570039	0.517020195877841	0.581199174721212	0.807363037974757	0.363995048508648	0.483153715277536	0.345681193547421	0.3281997152864	0.536254294863077	0.349752454603726	0.444512492835265	0.351709379735129	0.494218330113166	0.442290365244786	0.589664853761697	0.24557458029598	0.483490468083014	0.369609904962885	0.461291417788688	0.342914989498512	0.36710780185835	0.25293017601442	0.511152647916836	0.263169664104996	0.339882108368694	0.407173231999883	0.377604338528276	0.556856012290555	0.188115759622229	0.297634856124847	0.329208970058831	0.335627110668564	0.316450060945136	0.476290071349252	0.357238005561997	0.479022942056749	0.385847247723779	0.345743556013066	0.320491937013223	0.47816214297889	0.417607481491873	0.283253252505643	0.547127171179045	0.283945250562919	0.515962137367923	0.434784997323569	0.331892919767931	0.4436503758161	0.342432638780006	0.444928534747426	0.481987944813887	0.286930128695063	0.826433401594089	0.455978745837949	0.49636597157207	0.376890600598215	0.314922069848711	0.477489380956832	0.98332631615644	0.43362556406585	0.387123880768906	0.471848746585646	0.447145406677601	0.344627070926388	0.309052815455174	0.308946118969249	0.383111581627313	0.329750346147679	0.433157059232187	0.292074615828589	0.506893710715909	0.375893875035266	0.604192952632957	0.33216607708073	0.387056033876978	0.387391632204545	0.45165371376808	0.429885886489911	0.347039394645263	0.511542426315055	0.546815236903021	0.494211949349704	0.370450876568197	0.346539748829592	0.431763369661235	0.609726530442536	0.362860555746256	0.403070886203932	0.537696323774168	0.316996357213068	0.393875871653521	0.437704548254149	0.503819020598615	0.318678244911365	0.298157565603404	0.482552165111393	0.384903163000201	0.375367012045035	0.451881464561944	0.414012993919674	0.389512166331232	0.40230652573755	0.334991218956959	0.333402600292911	0.414779457582133	0.328265452250086	0.475666289255666	0.365180219602177	0.375810618362652	0.513610344806277	0.640007734488114	0.356219763165631	0.388491946871893	0.492302792902103	0.540451093031434	0.490527895267229	0.580208462824222	0.437646501111319	0.43459001333107	0.396460370391895	0.434692564294097	0.360321992558435	0.401352554211834	0.342497700573801	0.335216084308377	0.515575527190616	0.452715510296012	0.529342664035595	0.46924045934811	0.567190127362834	0.386786563824144	0.351902239550784	0.418759359791109	0.38918894185711	0.373685582541271	0.602170985120747	0.380850277784259	0.296892082260631	0.320751197505862	0.425158062255253	0.358023924482913	0.462763329086308	0.478735950692321	0.570750828866286	0.378790678181359	0.404267146451309	0.623356386495616	0.44066443684701	0.493429065301468	0.522684656570387	0.404703715308922	0.71526346277783	0.392860773136279	0.402522655591116	0.396151692457386	0.362951578000395	0.585579950333898	0.416493410041666	0.375187666886041	0.470770833750453	0.344682118148197	0.368424594884322	0.595143389499106	0.315943275076902	0.384575583290085	0.320326885152933	0.399975630082813	0.419309553977186	0.331203824054803	0.424004641702013	0.468542091250685	0.635030400792239	0.400438972416411	0.325799046963895	0.410962103995559	0.305094573132501	0.374556605381787	0.23834053738068	0.435204874165911	0.412518751530554	0.497426461791474	0.358765055751309	0.351438585316756	0.374726131175051	0.416580717148039	0.533277236338058	0.450439536974168	0.448261519822549	0.400815929727624	0.499442093898285	0.478173959773297	0.464406167699459	0.257439772536889	0.400067045676245	0.407993175503171	0.519662878710926	0.434928445710169	0.390226290122204	0.478608187700244	0.325506023665037	0.450548458644889	0.380383325016566	0.420946162377725	0.31513331937049	0.553085233715636	0.364060607590283	0.521639528347241	0.373746506097284	0.571459679664409	0.377622030803326	0.363592694045909	0.296631946796638	0.434552079746271	0.358489633220522	0.393930092067448	0.389699250844216	0.360793291562133	0.582885486052521	0.454479909287057	0.535349041694061	0.31538444544842	0.472249838420235	0.426307354100435	0.576837419407862	0.511878203915272	0.359322635251174	0.53875260804791	0.373107367742673	0.461002568157261	0.467839513046263	0.388964636515156	0.389025157552392	0.549462645072667	0.292558559478789	0.315882723247723	0.305265597793698	0.346921071788972	0.539780172075724	0.432421030306278	0.391220291126097	0.506966434795551	0.434416130943727	0.399379409895972	0.360218984867675	0.385849965665711	0.361884816551706	0.508241396056126	0.399848574441058	0.504884810599426	0.573319017572756	0.321872904193424	0.429851270976765	0.476344499576034	0.429742187646862	0.567727486320751	0.454484806587128	0.462026808640772	0.378767206380875	0.380605234853758	0.433570152889523	0.308024141705084	0.385819000169948	0.475295675952519	0.417798406722769	0.381318292634482	0.337818943666788	0.466367508593199	0.344095236722887	0.387252749725159	0.446542854487698	0.428266726067633	0.425604121164435	0.294880403028963	0.463186166527128	0.336917699909677	0.392249983049485	0.546033673275774	0.593773130165837	0.384725879596591	0.382364425430679	0.533321888875166	0.275690181564364	0.377298513199457	0.438806693163366	0.356352322155429	0.299830428376178	0.421437916644365	0.354898000766495	0.440462364738442	0.342849766685954	0.287693274289765	0.294784775410635	0.389577070301021	0.408961865746549	0.282269724700262	0.296369983381771	0.624205835355044	0.424861783800484	0.347690220700819	0.51798072733402	0.298751537124442	0.553796049041977	0.542577234221928	0.683718053666315	0.396027769273887	0.488805536911092	0.328691408758594	0.575058426866868	0.339278530981675	0.446409630895477	0.474114755003006	0.27347909158353	0.407635785989499	0.547998226557033	0.320239992529304	0.441870964218891	0.306570938767807	0.419799117035394	0.592059275032036	0.355079225418537	0.343596795508001	0.429781473459466	0.241035743755719	0.31303773837914	0.548930026499132	0.257489536443167	0.2677063463835	0.465354713769895	0.362991126902402	0.297836146176682	0.461621338718195	0.339829784850659	0.388316885790858	0.384548527582439	0.275677448508446	0.609129331785885	0.593098101693038	0.298124406094278	0.421693681634532	0.527384296802273	0.577514580422885	0.234233754240447	0.548171790679667	0.539684413734862	0.484928838197904	0.319345890506805	0.358946409328558	0.397150639792241	0.684432012422183	0.725654413194065	0.365958905486438	0.420111733891052	0.401747162123171	0.426150314506629	0.548275762205299	0.378845367328301	0.445199882390185	0.39791924518525	0.350789261000188	0.552415656855982	0.390678785029258	0.400269815340837	0.34590026149453	0.404428988883626	0.447982054340599	0.53891736512161	0.515472672397029	0.376943001473148	0.38844026077895	0.359261668934519	0.34030507873378	0.600000844219208	0.366829160631638	0.483138593565514	0.395871726763473	0.317337666979645	0.505977753230924	0.608853409195664	0.255898399186473	0.505278141527633	0.320480773333977	0.446341094515589	0.404070384387496	0.402687087583845	0.38097756685828	0.411999890593149	0.502220230652924	0.34243290950875	0.508733134309138	0.457792751773192	0.367837414737355	0.503486964114934	0.332587447719341	0.415600180501807	0.365002144607249	0.400066622676786	0.477406930855689	0.373873353192354	0.459797150440529
Immature.dendritic.cellna	0.685955529160249	0.687710581998036	0.738251470234413	0.683364297945204	0.706037334195584	0.70547360963525	0.680396882704033	0.704991453464359	0.704214266475833	0.690487656231908	0.712928931960611	0.712552938937337	0.704089454775634	0.749546996513224	0.670031050497635	0.734962405093327	0.76152107104939	0.661367504597387	0.765076784364304	0.722390542370252	0.739099709819297	0.722252142816132	0.752941132490639	0.704899090666129	0.699066887946391	0.774719709225708	0.722318254400119	0.708431666940929	0.750203784561554	0.670731302143728	0.727565271308199	0.727442902289116	0.707124603050068	0.67958260134311	0.721830248805881	0.722131015216296	0.670615511811121	0.62937126198308	0.73466737760849	0.71919289606008	0.693295930719747	0.700730414860882	0.676319141891315	0.708521151997445	0.68037543882417	0.68581351271954	0.684821546082119	0.697731425365749	0.701935567592815	0.69447609121101	0.658013327801583	0.700516914983719	0.721453733370597	0.685034789458418	0.697474372480249	0.719041189303283	0.735790132026171	0.690100628778107	0.705229978748984	0.698437460717274	0.719233469345763	0.671543863173139	0.706111076236716	0.720585070046978	0.720569483334379	0.737763014161924	0.726201543539997	0.702170742164776	0.722114497877598	0.728982099757827	0.712451902139727	0.680599945949095	0.677296232718236	0.717449430753307	0.705105947800688	0.734867388672467	0.664531752000644	0.714696276606123	0.723636771281424	0.697253909525658	0.690446479171775	0.681119985692287	0.721844540901458	0.675812719650747	0.724384420438795	0.701284941549945	0.731481465317462	0.724297587289857	0.705018948738295	0.707575597978876	0.721946803463862	0.672736298709407	0.70975830990883	0.718893078798095	0.705809818405023	0.695803869197475	0.673406725060083	0.713843521374482	0.633015026504759	0.648532986236503	0.63896555857457	0.717482250566711	0.69981083903614	0.701527526219709	0.770924274759293	0.747406042787215	0.689051369880605	0.688512374525194	0.699439681586745	0.75043799070665	0.70824378903375	0.671579854188489	0.700737094724895	0.712217583981571	0.705633049980665	0.735664868871323	0.673011722527259	0.687426637431007	0.716149379630028	0.773194860412904	0.677831614900083	0.684660957263878	0.711711337274328	0.701146756946953	0.718004972190626	0.764312015891856	0.713959699588371	0.690193181780418	0.731327749836213	0.687845246691287	0.728070037231316	0.728107360579856	0.750779907922543	0.686649623010702	0.717824041996592	0.690354979709104	0.705942013026502	0.697627615039419	0.717372412116587	0.748937387917479	0.72250467975516	0.757355539494941	0.772452694694972	0.750947883457151	0.743883950152397	0.746649047310269	0.754987120045844	0.663798044242314	0.678892117205234	0.732892650764747	0.689498498553978	0.729836984793981	0.711539930584588	0.668714995551932	0.739728096006037	0.714758310852914	0.675544953519069	0.739899000570591	0.705420557624199	0.674641575239412	0.708604230922404	0.690018878053132	0.712084180308234	0.73981414607705	0.706839792203062	0.808965595792814	0.728485416179882	0.688374383590786	0.691924785156445	0.746728062941719	0.69121729164612	0.692977487149109	0.709164926086355	0.712921377265638	0.706221982231442	0.679781320108104	0.723558785339882	0.744123084523599	0.682263990210676	0.727071765395772	0.731181596766602	0.795198635307431	0.69052834564558	0.715470515509879	0.708043709495504	0.671035994067531	0.686140105428326	0.715298243963912	0.67852410217887	0.651364586088075	0.722131502685918	0.710410159773065	0.70122016258374	0.73910031845225	0.737019510332419	0.715053718455129	0.731336790593771	0.715641364991028	0.662027302618651	0.782568488826107	0.687670362436855	0.752871389400292	0.721375726402332	0.723432528818611	0.715741458017663	0.735178955240305	0.68521091277419	0.743196538402231	0.72436779536724	0.691965607250828	0.701420568786024	0.726671363570784	0.771056192318561	0.746699480302917	0.686489696702064	0.73795129379436	0.812718293542697	0.684861331674712	0.698665345315676	0.683481437363031	0.700881176523079	0.699184639884642	0.669515248988616	0.739096331781038	0.710839996186938	0.722949047034517	0.72464986667298	0.714014378787327	0.697172770660326	0.713044266420902	0.747820978630073	0.675538648467384	0.709235403788034	0.713023331297768	0.681091988628365	0.735188254526714	0.73675999830543	0.776353024645108	0.772584166126181	0.636143986250759	0.657607637331738	0.688690320002311	0.708350169729169	0.724142285748684	0.700031008715059	0.733045551435851	0.674757973949334	0.737834038223697	0.71227297736985	0.699332381395113	0.715143724249665	0.724372211036333	0.682812337965622	0.684700124692223	0.725043316745147	0.77028724083497	0.702856643349532	0.711567828093855	0.750288976532336	0.724763139675055	0.68214152275576	0.609864366497963	0.685509926542424	0.743681850868571	0.69958757592984	0.70702042571098	0.68947642454341	0.712567546492317	0.675817791194567	0.69932154336171	0.693532192236973	0.728724153457489	0.660841560117357	0.679036643420287	0.7584467597986	0.731440665094176	0.697717856708137	0.728689123890703	0.677298552358036	0.721267726188801	0.710968655282318	0.709850119628701	0.719243084646538	0.717242147758555	0.719250764942959	0.726101318778642	0.718840553995587	0.691465140387828	0.755564392513162	0.641408320294715	0.716447743574666	0.700882313353937	0.6549325396487	0.715065312832067	0.724110050124842	0.690931265450577	0.713545463649856	0.674770968225954	0.704391227443048	0.764886318608104	0.707547820831839	0.637939086628388	0.708126267591892	0.719361277331527	0.670836755034877	0.684253055388538	0.748548300403484	0.736799339095746	0.676260172715335	0.680804092466713	0.72946642439328	0.691601965147505	0.720982637963059	0.720304335411778	0.706992184592335	0.74027094678992	0.685553135731548	0.676018657046154	0.700296417397768	0.72066051723361	0.665742572343184	0.693736296985716	0.714110697477676	0.700768210120322	0.626919925310255	0.726181639074275	0.706299105865009	0.646534839610736	0.671730695665956	0.690275614518483	0.727831785408707	0.697716555443257	0.718148286674939	0.665978529424666	0.747265063127025	0.742183357826532	0.711658204012919	0.747396971629523	0.711563736345052	0.747291779826382	0.710801204485391	0.701097150893667	0.733286989816542	0.695723428575868	0.695437903509446	0.718206916190088	0.623259719696237	0.69891868462448	0.715978224428316	0.653920599297296	0.695756023963157	0.686194909088215	0.705809126277138	0.692531563705193	0.679382915834765	0.686076453143003	0.726923979569602	0.674302048016466	0.729249869412909	0.694327555090651	0.701427201882235	0.695295332409691	0.690805893194926	0.6587266944072	0.725566362078818	0.728456268425155	0.69920167910425	0.668817460693485	0.703072516897408	0.71226290105676	0.661695160864568	0.675854568888446	0.67691389099586	0.686576237889132	0.735164423400979	0.711772660346232	0.694918721951852	0.724217130691196	0.729940042232296	0.675638869766658	0.710759865280701	0.743806412253615	0.692391150129995	0.703986209790165	0.681362371150822	0.737326894924104	0.705727845392748	0.693060892845965	0.730634895838506	0.674344530988329	0.727380846113402	0.699850556006981	0.732565073721293	0.673585554587985	0.690450128301794	0.658241964624117	0.721616408134466	0.697032724688745	0.715244007045203	0.708327375012717	0.738490769673443	0.706894171833758	0.701827986286561	0.75315780504022	0.675928990030943	0.718744056164351	0.676313380650875	0.715742326769958	0.711260573291537	0.727014147378338	0.724379382379906	0.677645055090688	0.71796705140518	0.645355674779171	0.694874720664757	0.737763341953731	0.741938857489882	0.736969319041982	0.655606432686624	0.648388007690553	0.659270685533022	0.703603519869975	0.698985840893761	0.689527122016325	0.721305171902805	0.70480990005203	0.674145872590272	0.714698140711582	0.720788723191006	0.708826942405786	0.665301694462802	0.71745365285817	0.656531769842296	0.735799128093567	0.69287502660169	0.676676983021906	0.624033666818393	0.726095748786856	0.746429500104645	0.717069411889732	0.721826271100857	0.7243931509051	0.735368363325291	0.670997143257543	0.743033112365475	0.66772225625822	0.687026056838106	0.743253190787525	0.717244460476062	0.709709210402133	0.738293275687379	0.710115028866416	0.741701497468785	0.712360250623914	0.739042847428792	0.702093832721088	0.675419727614075	0.685267674226542	0.745456758194785	0.690669010678748	0.686061803657536	0.725687804980492	0.748585969922911	0.676804800070413	0.70017246109871	0.698051200275726	0.690511072503083	0.721477131355081	0.66939261278804	0.738371128121579	0.704749060819466	0.669248633423806	0.730676907622648	0.696027626335779	0.713490274247459	0.674434496467295	0.717413910846115	0.678288143382921	0.672641833821463	0.714389689631374	0.688505535549272	0.712093505830295	0.707129489730681	0.622500987388512	0.749473944112841	0.660704376423457	0.683415862390061	0.732053342199133	0.720309435574865	0.749832774262332	0.741366258920268	0.640126249340538	0.678456001202288	0.703679483385905	0.784800621034468	0.71164940634258	0.658358693300656	0.70681616820511	0.690546663196991	0.717966388755712	0.704961993747967	0.729101421028746	0.687514372869933	0.699336732383874	0.691981769821336	0.725872903642768	0.733779229025927	0.707104975032863	0.748853552450847	0.729528338022917	0.715618722241467	0.694718392164412	0.72046095592433	0.734598045560067	0.691914773818543	0.707728931015837	0.71849484949869	0.681720285276562	0.681781635080251	0.716475451196715	0.730066733014363	0.741235653404863	0.698309361479404	0.666533222120486	0.753363206942689	0.727078991676641	0.733332208433887	0.725563458263305	0.72554066808599	0.717977230354896	0.70044431824699	0.699693265194269	0.666372863119004	0.738209073227081	0.713788121304672	0.738932964040968	0.759727390778637	0.701709799500266	0.657538329348541	0.69596213740463	0.730263734837535	0.727239317433992	0.702574680347696	0.744532628028516	0.667762389206372	0.712935113405866	0.714713494637686	0.731100456734166	0.684049006754191	0.650872600528735	0.70086822582721	0.699087469136139	0.71802517901123	0.679001249570348	0.631319257428536	0.665281031752956	0.759976037805855	0.663687813689926	0.731254877128357	0.683826581977013	0.71599780893933	0.698434623816515	0.654381092566867	0.675953567272025	0.632340535800001	0.700533599588264	0.664251818008776	0.699068791657937	0.699241183270342	0.733145301615894	0.693845706436196	0.692558903869075	0.722005736344388	0.682797181168624	0.700048402358245	0.730414328383412	0.700299887243	0.720797102035993	0.68328464445161	0.739801699717947	0.730498183143343	0.718118164637258	0.742033024997471	0.692662847498228	0.6536439083205	0.746972541479641	0.723871048237533	0.667545152732641	0.701819715792798	0.730524710182406	0.680703173564684	0.742554208906914	0.707364663596113	0.743730283961496	0.738768408009464	0.733847497505584	0.691455664128346	0.670787223828405	0.728832740161045	0.742155909623296	0.709007740188889	0.706512762123588	0.671791827745245	0.685324527823775	0.735963757395643	0.702485596999561	0.728898606434929	0.706879952815511	0.684945317027224	0.694882724410837	0.683489967366019	0.703218575343783	0.660981605740359	0.732771795643605	0.709836720682586	0.729711484395398	0.718262439404446	0.631177864637857	0.687002585179843	0.65674366385534	0.743504642474858	0.693892960748946	0.665179857565487	0.720741839436816	0.718670686314841	0.708171975891852	0.737820743561009	0.697790740828605	0.697585101134595	0.728490280445135	0.757853229317185	0.693512068223076	0.713135364540566	0.736263179193705	0.664282832725458	0.718385613238842	0.694214139108362	0.73168006580089	0.694648657790188	0.726355863912289	0.635681507070612	0.687108620272765	0.732739808167992	0.737347407903456	0.72813707188229	0.724414245977696	0.688866054301282	0.69816547860728	0.708730076998737	0.69350781701892	0.642552067937786	0.760387214181424	0.733862106902232	0.701187514755511	0.732610913681665	0.699701209689241	0.67572422653336	0.700916716460645	0.681948783956524	0.664214405868466	0.714580355173579	0.673822560143704	0.684078750460028	0.711191402943558	0.665671013787185	0.738027648307795	0.741854821141202	0.713242356687354	0.721971497066247	0.616684926817423	0.696899980581246	0.72227230648507	0.686843323829597	0.713069008538809	0.693189475060506	0.715346529679996	0.711319673138406	0.630244816169622	0.712132346361677	0.737831199248856	0.67967603185805	0.710855708208656	0.7372947194221	0.701168250143739	0.732269286094952	0.62877559791818	0.714455256088541	0.690780992155011	0.676679464765277	0.726260895217733	0.73706700815968	0.68345898025644	0.661867019942962	0.745831017740734	0.700445670537547	0.727042239630682	0.683023636332841	0.695975467532974	0.712258124403305	0.688168462554333	0.725485411065854	0.721125662181269	0.674292413704218	0.697250855434311	0.631855145196325	0.702601150874923	0.701656175029757	0.654236788734585	0.710739311833818	0.729967928932203	0.742760984674548	0.745138224163132	0.660242079387095	0.700194960060076	0.688420080356022	0.708463670813538	0.713359610934744	0.751295968752208	0.714293776776459	0.696152135320282	0.745571755450276	0.753931113615897	0.694954091580237	0.707816608556533	0.703701330894829	0.666037921372437	0.697826904620731	0.650010809384198	0.752610067730432	0.686079384294678	0.698938969305337	0.67862906495215	0.706342090028778	0.701987543960674	0.782092731467685	0.704246228434416	0.742730181270284	0.707018481341749	0.707034648291044	0.713851915839248	0.730120716531723	0.706346729260304	0.693434548497803	0.702013655040644	0.715108614628796	0.636564120383612	0.751478524498819	0.727495751778242	0.67611467076771	0.726504470528441	0.692415525054432	0.657388505806414	0.709338138373646	0.71379196114568	0.700427534389072	0.700599943281988	0.673355635198429	0.686953538140553	0.69269744724207	0.671483179830261	0.684225553544171	0.694427613245335	0.699293997431534	0.737306219779669	0.710955191064841	0.667951872073827	0.697256365228898	0.700076293150313	0.77142738442618	0.709147016002731	0.712438881390918	0.717210780618288	0.724099569342191	0.684585045150139	0.656226609266993	0.763865457768156	0.718696535828618	0.686950992896276	0.720623565106456	0.708799469837893	0.715088456207242	0.708119659507327	0.721110017963091	0.673099839252182	0.704047204535142	0.712031611910142	0.714672305512953	0.735505060640382	0.661057834459669	0.737637169209024	0.646536064737282	0.740854150502573	0.730135144271741	0.726353704835216	0.756790460312376	0.709802173542568	0.727936315608279	0.707857601747647	0.681806520248048	0.642585176372903	0.696021866616132	0.718316403056705	0.722638304105948	0.697696587710344	0.726988793698164	0.721350296198827	0.647711665282801	0.677037771720474	0.763223559006724	0.68155206151643	0.690439128207665	0.713881291894858	0.742320326914215	0.720956028713939	0.720076706792095	0.732362508080192	0.715082264274136	0.787590607632885	0.631912454264894	0.677782815494924	0.658339625017241	0.622840949628804	0.727609506331322	0.678403050516642	0.697500824069348	0.73103889926823	0.718442896409069	0.731231114398817	0.708186463539318	0.706867174023829	0.680063496896575	0.710332729634492	0.722344184481559	0.715157678626394	0.686500292005829	0.721854924714237	0.718348586305998	0.686905137025231	0.693984973873089	0.714487454016575	0.675645189478689	0.734990529343046	0.709477076478324	0.710078584377179	0.70095766026047	0.698365891325957	0.693158747007474	0.68815610320878	0.765878230746187	0.701066670436003	0.724907203733813	0.678778197835143	0.749397536788453	0.696678667860685	0.689790650633956	0.655396085334716	0.702200112676754	0.703355574682027	0.755796530698582	0.744554747947498	0.717880752672232	0.713718169930852	0.662931319213886	0.666738500852033	0.71756955711041	0.698766576503537	0.729904184350445	0.708870097091256	0.727049760537524	0.714911786843956	0.662123124908416	0.738284171639666	0.7120300827224	0.718532184320268	0.688481673881181	0.672785918152883	0.722042512370417	0.736285710716436	0.759784983505257	0.695323573176073	0.74411447438897	0.685620007532621	0.694519116439681	0.741103174766474	0.710851787776112	0.746418150460896	0.688538384180301	0.714117183250735	0.660782356768175	0.721741108638802	0.689485720795882	0.692307496272587	0.701548060512125	0.699180854508046	0.735032650693369	0.679665952107491	0.742802873122851	0.696298977774442	0.75944240301627	0.736289572482074	0.724777889228048	0.720531325532874	0.708463134745299	0.7284585260817	0.70869279360639	0.733730595337792	0.721653155469348	0.726393764086715	0.66839167732924	0.733248405944392	0.731911109997712	0.716655589613518	0.724008616664014	0.726971598500753	0.736374230641501	0.723253201920219	0.772576282253381	0.718487196505107	0.746196599980988	0.705618960726086	0.708618354263248	0.708488186111358	0.688794290433644	0.759403642606289	0.738266694511424	0.701255403031482	0.693076207016857	0.722022402635222	0.690744479144884	0.729727784258662	0.723186527119659	0.714081332079731	0.711733622518552	0.694901060751199	0.715933156007933	0.654184728334209	0.716207166675328	0.680008138768786	0.746307017148192	0.687398538113806	0.724601113659716	0.684031532829388	0.735620399428865	0.739691440978352	0.664620039685702	0.683058199606821	0.69676344767479	0.695517115254169	0.705150382108518	0.703293489613301	0.766063368836345	0.683606558347714	0.770803831142055	0.706479402595023	0.746002070525009	0.727982829279229	0.705392336055506	0.704967575151613	0.666036156315419	0.659271971747736	0.704008580487999	0.678134808970253	0.675752101703829	0.654666197792667	0.676186083176805	0.659619783204107	0.727459002394728	0.729186274686652	0.721684503731134	0.712797028992285	0.746520311653423	0.693285893185	0.686781841521335	0.669921902789917	0.709496492002639	0.729859414850692	0.715838661093568	0.721841690039596	0.68591791562923	0.704194316342629	0.721673859290591	0.702534464577743	0.707103914639732	0.714532825367571	0.732660303559188	0.723718533058268	0.701904605660303	0.698098987809996	0.734415054066176	0.620002171586602	0.739423634312183	0.72758944081759	0.708455873677492	0.724458870130547	0.682088459840448	0.667529414457947	0.760935121913836	0.710369270222321	0.698317908743725	0.684707032828244	0.729138039046741	0.686601115371552	0.684276205199896	0.683017492909183	0.712900401002966	0.663978339964984	0.683695110569837	0.742329134160901	0.724390352778638	0.702556153625239	0.668016458546528	0.723105437344013	0.68774824161646	0.741458242382279	0.726391556613785	0.738998870353908	0.665412273965665	0.693723362639459	0.696256464604712	0.68873839428755	0.752318223729907	0.691024225843445	0.741635573362214	0.726603829622279	0.686903250897622	0.683401740300502	0.688770857545889	0.68831356244334	0.713346865945257	0.62900122881279	0.67978777078505	0.743826753240312	0.657568685556938	0.731997356665115	0.646359286962575	0.7187677887911	0.691090912923524	0.648203999126827	0.704392001679009	0.704829531433297	0.684858481011315	0.66353213373048	0.699871777618863	0.72580833816591	0.724496685032921	0.719938458175827	0.757143560266154	0.691022445921579	0.709937745896078	0.715728828271337	0.712883437520339	0.714734993706857	0.667359452452743	0.710042080533434	0.69848813433223	0.670994292428115	0.720322825941581	0.741719404267214	0.747202069219126	0.701116601565803	0.718816730824405	0.703845763394664	0.675979671020957	0.700927348870263	0.716325252850842	0.730185550288785	0.720279577238458	0.730699153995169	0.705097777018022	0.724206926042518	0.733227335391994	0.686723236259372	0.676060792821424	0.728298327203326	0.740112899200271	0.687454495731834	0.714947277035712	0.677095659055153	0.656903421313863	0.705760849589842	0.711233947481138	0.68593506447467	0.751549115543738	0.709244811646328	0.752403294285022	0.681490097336614	0.760530028214635	0.724380193789755	0.722556835592115	0.709267825013567	0.708236481530884	0.725003788031441	0.712436968373557	0.73213628894861	0.66896068198917	0.696132642345017	0.693141363127169	0.69120106604441	0.718034084085361	0.693682820315811	0.686813656523543	0.679622157510418	0.728051485853168	0.703828771421831	0.745424349112185	0.703456155831401	0.719803280402865	0.674391176674255	0.693743330612018	0.702952118758678	0.672022474519812	0.719346391171028	0.753000034497702	0.72215040952604	0.63772124021831	0.734478060928062	0.712396970167219	0.666220160930711	0.672437143471889	0.671241523045624	0.658014023360497	0.728455904465762	0.732121958785751	0.68489215151296	0.703918215720331	0.765076898238063	0.698389286586581	0.693738032552842	0.6877807104381	0.725174488956842	0.699698990469001	0.711975510349615	0.760504420365107	0.738688324104226	0.760658907983776	0.712391162807288	0.744683899732663	0.697842445512768	0.707468503099675	0.682049120473688	0.690811973724694	0.752749941144575	0.705126322371447	0.696064009903428	0.629095814812929	0.737127396264852	0.649475694005525	0.675197269027499	0.687341474885942	0.814666516384708	0.735357929274412	0.702833893266946	0.718694555127838	0.718292015497206	0.637736085689066	0.704981473450039	0.750196579461886	0.679944954272263	0.681796523725365	0.72244476726068	0.696313188432554	0.674663659133439	0.739709352560171	0.64509292975636	0.644650857782988	0.694435687372355	0.711488241972595	0.737012694525329	0.698582988982207	0.733715185893801	0.669477218683746	0.699571246648787	0.647982596053725	0.662327710837901	0.725063438816823	0.734039822515627	0.701871004904514	0.69999287737573	0.690143057719236	0.653497052662829	0.677684301908724	0.750303389701009	0.726550862410086	0.65090780755736	0.751346481929083	0.771674572525892	0.682171623290683	0.721010875700183	0.710466596018193	0.661478996844013	0.709368828612297	0.701738182243918	0.665996497455569	0.723651516186112	0.712735569550623	0.676978701473808	0.722087079501359	0.719347160291449	0.762640687558328	0.69134039992404	0.668015602622866	0.726021984851209	0.66332325198313	0.706146683209856	0.68124613862031	0.703975682674882	0.664350376733005	0.711899837359906	0.719760408038567	0.709163227322923	0.688213350085404	0.663507497402112	0.700171151498319	0.709640768863015	0.779381635070912	0.731801223855163	0.699776206814791	0.70126068247592	0.714756344981524	0.779731424527445	0.716424815865318	0.726005512589805	0.659483515179363	0.735367171879883	0.772698669275327	0.674339527561963	0.684457924295112	0.69143387355697	0.663888448889284	0.749853436172452	0.71218392248519	0.698142603400298	0.689469138999828	0.707279710320035	0.72993345640839	0.7611468569302	0.67525359347856	0.694054353668398	0.689244980667583	0.710808172717695	0.745082238982431	0.677054223239812	0.671925029956216	0.727772721851273	0.748442490676666	0.706270481411878	0.680358760147963	0.723582290777361	0.663780222329577	0.72389871848933	0.636619106405168	0.68430420444088	0.74394994843682	0.74641446030252	0.666328791962653	0.720816231738575	0.702947452200486	0.713631681086064	0.733567835097735	0.716695142992659	0.741760878138054	0.660986643872857	0.756664353713218	0.736352353907299	0.70289186927736	0.684680443277997	0.687122912383775	0.713105791937598	0.707073213231664	0.685171257549948	0.706721043365849	0.667013623881873	0.706514173831286	0.729332312910368	0.659555907436506	0.735889971375219	0.721905888683347	0.706023290703481	0.747987908892323	0.69510001085839	0.695925813446786	0.692794786062453	0.732096427904411	0.739113229619057	0.718709706033872	0.735749722995212	0.717254426505785	0.637393617595695	0.644739142744701	0.740206913526066	0.663606659580396	0.702808070142445	0.709689971593377	0.723703774848304	0.690845659349525	0.732489577784833	0.679964589455249	0.656931663714465	0.718658630294809	0.701273615521554	0.667631663027623	0.718601075434644	0.722771465336054	0.675214621995425	0.694089167648003	0.690934332741061	0.68794797263693	0.704460468821322	0.726947751220602	0.727447693478258	0.702338962581234	0.737103444433636	0.671429397706132	0.708990485971323	0.694892210829049	0.746720665199539	0.712448525570705	0.669707312547064	0.731274282099288	0.778663055915663	0.712037034317543	0.690234815515944	0.672092496207181	0.677498189087509	0.707297315137133	0.740363211694407	0.748250435111981	0.711605179502536	0.707333571295893	0.710010057666864	0.708758645231721	0.7062974310107	0.722615151873569	0.692488587150928	0.65272086199056	0.728231066010989	0.705501605911866	0.630955275734899	0.700991310197429	0.614147016273517	0.708609900468372	0.698498383561442	0.729006233535443	0.708089375972786	0.681847841310614	0.73744692297915	0.723637455683433	0.724324868815287	0.740739094227499	0.698508871573437	0.767233830981401	0.680957727250458	0.713196110508159	0.766959851584375	0.698431400563601	0.729159983799125	0.703624132547657	0.696866515325524	0.775485926583267	0.700872790076893	0.697865124556674	0.685269312421434	0.699438910874548	0.687906414752727	0.700145444816203	0.670059682496304	0.719625603553639	0.732502838662919	0.703379432539621	0.706229965541891	0.726130075504703	0.672100616253173	0.68308297910912	0.688446046581624	0.714062583184583	0.721391981775265	0.735516012860977	0.728978628747304	0.692649791013521	0.745322840685222	0.735233051044769	0.677069110039386	0.69023047391671	0.769362477229762	0.73853639093211	0.750965119014846	0.679631349636445	0.714975260599904	0.683003237350181	0.733707334388227	0.716573915208238	0.724744879450772	0.681388593295466	0.695119906273725	0.700582446026455	0.706213324599929	0.704255421945249	0.706161749036163	0.711786651130669	0.71706870720636	0.673069128761006	0.717614862214257	0.710253158646192	0.714085047422272	0.716438641922455
MDSCna	0.562148083980281	0.516987616493554	0.820975721802613	0.459747848382554	0.567786461998433	0.893324265513346	0.605758047317088	0.902926486048615	0.652841147320806	0.651117581916604	0.73045796226159	0.83096036836845	0.807633083606216	0.734638817484132	0.623193312338898	0.761299749012771	0.807069844129948	0.63701581448715	0.707129894337784	0.807668481129466	0.821103344184463	0.72773219216795	0.651666773506315	0.828392080909476	0.808706013847625	0.840633733416272	0.665374798274134	0.645516109687544	0.699759245123087	0.475582917725018	0.737627159073843	0.783382229950182	0.586937231492049	0.659284958001409	0.636993175864956	0.728199919205746	0.547288752520549	0.539998330127951	0.7675678359807	0.829278392695149	0.661378536235753	0.813959767272981	0.70512298135867	0.698704715122275	0.63380871722434	0.753526100365867	0.844128507642637	0.723924030959413	0.723807264449163	0.61643411474707	0.745066445030398	0.693986472325487	0.647466141908953	0.568745896786638	0.832192303469264	0.743199112643774	0.783528182244292	0.572661997442989	0.687802143836295	0.739952602421108	0.737603769090212	0.595440344340565	0.653974140672019	0.785068702593835	0.587509248304719	0.779217305118781	0.57031804129158	0.544492346285363	0.714744157215736	0.576552448253954	0.757465140420556	0.701421403450694	0.853901832745583	0.624005865998155	0.619555169555335	0.881072426774124	0.663126682566517	0.671888706276214	0.633945323615068	0.571075685766732	0.553364648285112	0.545648521069686	0.721310667402297	0.571131276798196	0.695985316788229	0.524759249564554	0.767750174239048	0.691712985678888	0.681843444090431	0.600536579407165	0.687259073312814	0.570040949692674	0.69901588458856	0.853294060747137	0.736217829417534	0.626873616163119	0.59961785425067	0.631467267739758	0.559485298483569	0.502374266211199	0.669280286851155	0.665833277104021	0.552102113732274	0.79755456015076	0.813815280868887	0.867955928519844	0.585915821674368	0.461779735374934	0.505107187801615	0.637810381761851	0.662502308342871	0.621425006423079	0.611454489951683	0.746368044320507	0.766501498602174	0.761963953455352	0.597514766247592	0.630515252242483	0.702417926406819	0.719959193836938	0.536666769031479	0.799256879095103	0.701507431595112	0.669202696572501	0.516572991617933	0.694631570798686	0.593882025038586	0.63826741522763	0.705836800965418	0.704356887426472	0.563555990459212	0.779508424888071	0.810765623998313	0.791359143868599	0.612855102793429	0.593818515433905	0.639057044527043	0.612190390883321	0.731493348184333	0.78245379144024	0.781422870107117	0.783300022997	0.741623721896966	0.789546789464063	0.847478492618703	0.81627172519171	0.721028960805467	0.780933091000913	0.541760732300061	0.721145827263274	0.596127489537294	0.837988819284669	0.806128960894618	0.835434676161399	0.773979073607859	0.705614009522824	0.676373812804929	0.677978973269767	0.614037510635257	0.731719412197249	0.694748944481641	0.520933046822954	0.583075594815171	0.817847120344278	0.722188164790459	0.779389290650535	0.751273145197022	0.672476394529128	0.546592122921625	0.745782752502426	0.643425046150651	0.770815479202014	0.729841243260682	0.606278845444099	0.529906342615286	0.635406832738016	0.814763881493124	0.773875767616544	0.692314038875878	0.743679682486615	0.824975310069871	0.925094594822148	0.676062409543629	0.811649670184037	0.797014729617235	0.536140275382295	0.773626802867075	0.837412209697125	0.806102112627069	0.554201688102591	0.742909716556275	0.684749630406629	0.554437474037516	0.856221552466663	0.588249293357738	0.865201301047754	0.587403503969562	0.864538097888232	0.820510290923258	0.794121206083662	0.651053575473044	0.799277275103398	0.616344509605014	0.741319149517956	0.733526489703924	0.700658345070644	0.759861442084668	0.737317443066486	0.620149465982041	0.630215400194856	0.673490418479553	0.609070701008591	0.895937908291326	0.744961606963502	0.73617201856178	0.788508537191678	0.646824505509269	0.653717538103545	0.575024130201813	0.817507625914655	0.78773423156536	0.746220165273785	0.549705134075169	0.740741208553753	0.911299301213292	0.667636619988889	0.517652203682799	0.67401736955579	0.757754278125805	0.801397710166282	0.615110637314175	0.660890548483712	0.594904989316082	0.836271845020081	0.863842586523308	0.601230023522414	0.615499892693421	0.846713757688264	0.721084236234063	0.566578091961103	0.522804840048862	0.8233064537099	0.679845513319824	0.609085989669712	0.722303055549426	0.764432284811615	0.662127104044176	0.850000568466114	0.637457456485862	0.729163612578709	0.735483089575591	0.711741616930565	0.573973568118277	0.694147889510817	0.611120235904054	0.834680883350807	0.603656440388837	0.631316090136034	0.777357415133588	0.882401326403495	0.635822076415838	0.495696056251498	0.495757740066525	0.64792420502682	0.542930360693609	0.701766770610788	0.720013578836555	0.683563077042842	0.669367600557492	0.704239769470735	0.630100387346129	0.845082661264301	0.554362426492052	0.606396436966496	0.870575423152443	0.738900633343723	0.533101469938925	0.638849093670175	0.562567162792023	0.779956490164118	0.712171125528786	0.619440118078853	0.785585516785171	0.62215064977183	0.632639742896385	0.744833829515092	0.599898540700968	0.617726203595791	0.898423977253065	0.623243282384762	0.686323884846361	0.644423733935436	0.508558827346682	0.755682167341995	0.722376808917706	0.627286015345124	0.671555937871654	0.666783183322918	0.804103611071913	0.915413368538064	0.627812842350802	0.498570415555331	0.635685591099938	0.612992499646539	0.756623607769915	0.658605324177807	0.905432582313157	0.805126407565665	0.611216963103002	0.589681996232556	0.630076324232454	0.715551395297384	0.879829478459649	0.951351118844761	0.902213019824907	0.837717419354192	0.582292501326928	0.632457840862689	0.655136357271333	0.753732466629973	0.639752453383824	0.653870969948336	0.726633700307126	0.659608888533682	0.55210488103734	0.701104432548745	0.772685725649177	0.485570546014063	0.634885164022455	0.615774794830635	0.636544204775526	0.853054683263355	0.780975214892603	0.572554344354824	0.835563824668124	0.545298987664453	0.717726180868251	0.653894550911453	0.569606915348262	0.554219920271398	0.611642046980372	0.733546560207671	0.642544320429446	0.551971040558736	0.684465439029112	0.730402964792956	0.495143379140823	0.629411497090857	0.638645681816356	0.634721901661763	0.770832747765332	0.714450727298757	0.64010966148591	0.668636419333571	0.552441120582294	0.783762245327099	0.690099309767308	0.64628012154092	0.819895384811697	0.493610727425142	0.843289278833026	0.60937455293757	0.572632832188211	0.703884516557946	0.625003615125349	0.882012923485361	0.731856493405004	0.529236067064761	0.666194307283269	0.729590123725202	0.688618633669783	0.603087603628917	0.702069593702993	0.582017949194361	0.696002381805138	0.772121662524867	0.815631705689341	0.765547231385455	0.677432551901116	0.843272611269446	0.600968725497581	0.809679868206894	0.778330729382115	0.75201481184327	0.915652524195355	0.872271417180037	0.609636151962959	0.684738042754497	0.678266408185093	0.717292504188386	0.65591665986736	0.84094536724614	0.670030685861047	0.636565752814352	0.683253802729148	0.588075950413347	0.681641657361253	0.747102725174895	0.754060365505832	0.565262305995497	0.594192669546633	0.652140253526082	0.702982965009086	0.789781455583701	0.720687090024323	0.747145408056318	0.703151933364875	0.842158215781697	0.856591676679232	0.705978915309636	0.606851672953608	0.554942875005261	0.682056464515445	0.553216831441149	0.601676452561967	0.751964786761499	0.67515274324302	0.632247861234294	0.542987868347973	0.619066022359015	0.535128562140525	0.72842339922352	0.684112982701316	0.624516210394555	0.778559781653183	0.629067669502951	0.498469931110879	0.773925050139642	0.696443691025585	0.689915836312654	0.590073471811497	0.659411954585703	0.692857515187806	0.767076833233721	0.611440917152649	0.601797143362399	0.404105458650154	0.769800812736588	0.750627825718149	0.86821936303823	0.678731822120576	0.638785646652905	0.611281155915005	0.562382926705305	0.747490802588427	0.572537740881492	0.651666206658879	0.816029314076366	0.618728556240672	0.662919405244407	0.696956373713487	0.924282056807861	0.875342408929615	0.703938392677969	0.735470274742818	0.640506976392254	0.837261366359136	0.769216269590674	0.758784998617541	0.650017356395661	0.610623979757429	0.719383742374803	0.589352249956006	0.863302460164582	0.77376751855715	0.551274224102446	0.642578420652308	0.681494258640891	0.617061234862236	0.702261364113948	0.744183520861123	0.512776363078188	0.653985872629101	0.624980113921384	0.615817516867416	0.811358891850351	0.813198617359336	0.460494669798978	0.762475597587828	0.792543223664162	0.681668052823428	0.698667976453356	0.691114800006745	0.564993752437113	0.759332932347122	0.656040063622196	0.552625698531509	0.903207726887359	0.851564811612092	0.760679535251255	0.704468384413456	0.586303976344277	0.694583452264371	0.82661799633665	0.956568552836171	0.618925407412552	0.63967788012926	0.864945616225191	0.644438412760297	0.756592989859156	0.861009827205833	0.779085409859806	0.666990560326205	0.580583143848423	0.600604885976725	0.660935246489294	0.688093438313376	0.666956058061468	0.868006649149196	0.504071711076532	0.657426640569368	0.588664286321532	0.628972971426569	0.61306244131839	0.6544290246256	0.613679014109477	0.662387578245295	0.677713889984742	0.735970644304628	0.654531754169851	0.720089008721087	0.843839113321495	0.595137337442417	0.572342962985283	0.708086263055715	0.665292374442063	0.59065060817999	0.782227975789219	0.796680754244227	0.619193286318763	0.643598344896412	0.59873045685284	0.63280936769194	0.663289488422802	0.773738417041329	0.794004847264619	0.691040997801055	0.553035640430685	0.512269332563371	0.684658403442801	0.902857850567762	0.688488300141267	0.831097333126792	0.629532030627814	0.537513658847435	0.650201700344932	0.688552113539332	0.745990683429664	0.682290988174802	0.597618340058295	0.564750554250984	0.787584671712318	0.813481060208359	0.686722864770157	0.688465010730592	0.595470081340917	0.835164019364175	0.587287566994906	0.75374259972801	0.55397415383514	0.795298752933018	0.52618453352464	0.602448424725594	0.717869729825964	0.491061018501516	0.776361718879609	0.5437071538495	0.836266104766796	0.677796609358139	0.693044963957903	0.523265178609181	0.56092386148507	0.628873829235935	0.680974498921495	0.728856298534263	0.933968416374071	0.649879449989729	0.81880974391101	0.707560250394387	0.788412542512653	0.844375784216191	0.708944035128658	0.827899729920418	0.551817257829845	0.669080577339362	0.726648182992591	0.712747786254622	0.597021493413819	0.78594245170353	0.703804929391238	0.53536443736535	0.875097387920617	0.605004493308694	0.878605500989095	0.719809315550066	0.750529414132101	0.831692605225036	0.671940359963245	0.601862818009682	0.651720176491126	0.605434349230869	0.791174036083986	0.634203698884164	0.629156674093852	0.566201802932253	0.604807120425519	0.604692791904198	0.627865502351609	0.571257407000481	0.621300892195904	0.601549320645425	0.568147435360182	0.726239301015177	0.716374925543358	0.803482607095809	0.611413654130654	0.658985172119152	0.493247085763212	0.733314182171904	0.577666252770984	0.76249583367425	0.734864138371379	0.66526154254638	0.681147260846465	0.618326246698085	0.795081115553948	0.824468713097229	0.690001613697857	0.601433352253581	0.505925079391451	0.92209201712723	0.542892874839142	0.72145419779307	0.924902501022986	0.575992940458432	0.709032685429879	0.859263079010635	0.598370167035914	0.748927455453232	0.796579925935061	0.61092973024007	0.651728169064565	0.723221603103914	0.542150493468324	0.728090601162026	0.648372827536416	0.601057441273052	0.518568066637452	0.522990187035562	0.756123160523951	0.507941717186182	0.800395865488211	0.853768175890837	0.697632774808429	0.601703732059615	0.665970652290141	0.608558910457021	0.85472769398158	0.629864148781716	0.616155813358446	0.668827003510051	0.660818604841261	0.821269994071766	0.686753652766214	0.502148398453458	0.69683816703875	0.786648868414393	0.637735495101692	0.555771462235786	0.476214099982512	0.500747588987384	0.678687126029319	0.607487417446081	0.723336935605713	0.673454959244606	0.732213335475211	0.615153426918856	0.650985586953685	0.727573790508696	0.918256636980897	0.676993063635621	0.703659472169202	0.725921699000385	0.599946582249865	0.738940734533962	0.545499285920722	0.738522496627123	0.783216217392538	0.667890110877986	0.785582901420163	0.777765098974035	0.698918907459975	0.670306524396818	0.730660378182945	0.667439503617594	0.633869351678756	0.530768300710949	0.621826411127709	0.616787801335377	0.53993712451017	0.657307444903257	0.622112910759803	0.572624630280575	0.567595582422689	0.591671213548192	0.828345542244491	0.563450288143849	0.566788722549944	0.62611184286761	0.78261480864855	0.605773513082369	0.92145365410397	0.69646569357978	0.607936020712869	0.777584216660352	0.730785890073177	0.766792878145316	0.70738797970742	0.721899122764448	0.64382088985258	0.540525773550188	0.67740593368216	0.596157994805029	0.787898724791466	0.6393566862739	0.622148689831628	0.659423083073281	0.466748428308948	0.726369525082099	0.554587642053968	0.510112864672373	0.711161839137855	0.687978206409576	0.619805098451946	0.570142529957137	0.506888978715224	0.834547286423565	0.747276800304369	0.833086805282938	0.690473388030504	0.87731435010193	0.545807229386547	0.882677540646516	0.646991187607139	0.66161516047017	0.676322839163499	0.874471368161609	0.565753572779944	0.587902410598103	0.587058186516013	0.684402082251806	0.896122878965281	0.581973329805105	0.581190247277596	0.633449993380337	0.660247519478147	0.752601320858302	0.827455577815602	0.582505908909688	0.617424447488937	0.72654053323081	0.692394587431	0.87530923148673	0.67467084844598	0.585614086153961	0.750988154586937	0.737932734556854	0.728755414393341	0.845325316817886	0.482440267497	0.550348182063311	0.640857851959818	0.86021775796523	0.713492003035576	0.510274538899534	0.876529095258152	0.745884451151783	0.684385340401529	0.653075361631266	0.718353670335164	0.788060647425149	0.75001312759716	0.710058249824702	0.787994491316384	0.59449383996206	0.733488324777958	0.589037949982484	0.751287005149139	0.688311586364264	0.715175275370739	0.490374565179816	0.884912907507298	0.73797054378308	0.588183037963784	0.602960472697921	0.716288521268064	0.736762238096994	0.85323526000272	0.680074794883258	0.495146132713704	0.683652762947935	0.573056554912604	0.859677511746475	0.697258099645823	0.572024002280232	0.713406839801009	0.544875124408519	0.650653513841867	0.767733256773142	0.682610565463251	0.590697047410785	0.660325387233641	0.597354736526281	0.818994339088027	0.721349922264227	0.683013772671386	0.604575334606862	0.787817635434444	0.686728639175652	0.700490815460011	0.843380200453632	0.565838225855107	0.794112855692549	0.688126299693681	0.669856752046334	0.71487032730016	0.621336212300571	0.677638348025005	0.761210625228147	0.488928391459101	0.472636059030184	0.819129206982678	0.570874825866539	0.565134066514014	0.818253945583852	0.759780486754343	0.913397534039387	0.659955063312616	0.590167063370026	0.748916631026655	0.527936867002456	0.824210786744245	0.695223977776471	0.593746700951801	0.635706172101171	0.634699732269698	0.721006569153928	0.582064813157539	0.762942048605836	0.904173702066921	0.647541362229605	0.521025485481598	0.729017559148803	0.664785399670931	0.541898263501428	0.642706353598051	0.719430583705809	0.48988042797249	0.951576153272937	0.806073695173014	0.567395398475171	0.512549999530501	0.611220638599746	0.54065626030227	0.775836746887681	0.661169657222624	0.601153393097159	0.805499239450471	0.712137894174382	0.48241079096077	0.403905499309734	0.806239147255904	0.76249489884226	0.592412262612511	0.521221636367025	0.735955928040417	0.79149574684553	0.652107201286076	0.68031574606884	0.587505237046897	0.826473964796624	0.724706168104551	0.579925444482815	0.826302598295843	0.907103436533712	0.735268575769549	0.702008227037341	0.749981082434834	0.65292832516395	0.708838753631619	0.667119950675843	0.634207718731273	0.625177151359601	0.636759586127827	0.745839157573256	0.620461198814906	0.727121244976793	0.624290738268451	0.739430394041247	0.796313962690578	0.861324897246663	0.707202508515461	0.634001427085691	0.656587531451532	0.761818645967259	0.584962098384889	0.65839614522844	0.835541855395638	0.617356614778239	0.736210134806166	0.652347569243409	0.714268145825677	0.670731477233205	0.808182957096294	0.876664531778965	0.766484106836913	0.646729228893197	0.572168395365997	0.727720079824125	0.719534104012412	0.723081783144608	0.719654667975348	0.779004747075776	0.710018973210113	0.608396724819608	0.754781722664572	0.454330846122267	0.780587800199557	0.512655783373376	0.83829568632892	0.720312833140351	0.853509817056056	0.746447340081612	0.719203067333891	0.762085592551354	0.710745375178803	0.799239780947425	0.77355016938272	0.743111862970005	0.707490162713573	0.630778481954043	0.65318758442129	0.629507864736863	0.573177314122506	0.555401446339874	0.766469098746632	0.606736036298281	0.693991464481962	0.711543222303785	0.829056409600156	0.584075480405049	0.575968917078291	0.845121726882822	0.70448098846552	0.570168247238447	0.719519538100193	0.671443195845854	0.836528290391013	0.661233601986307	0.554133489162406	0.619312987310411	0.680253194785841	0.626459532415274	0.624599388773088	0.622339514585429	0.73057605479726	0.577399766910175	0.687559891876303	0.821329077579593	0.92153276784562	0.64042670677724	0.635522904840704	0.694730852841311	0.655319800350742	0.864004830968693	0.609521600450167	0.530426996567595	0.707069016980853	0.753510747106694	0.659817689731576	0.48060867165367	0.706673635370253	0.699616425918284	0.806497954026359	0.585936890722976	0.680270851525422	0.675420652078081	0.68415405469347	0.694850454297686	0.412801475542974	0.731778706416167	0.8167326918814	0.785323960614476	0.784954558322917	0.748543543334031	0.621714920023534	0.756274826980003	0.535544244379527	0.544181474778404	0.552606082046904	0.822076442135032	0.626776514755077	0.731731143655777	0.541683470992976	0.715951111021907	0.580612400530799	0.740757351083219	0.710554948919491	0.942449016464345	0.798075273808004	0.50637438156513	0.832699459076823	0.647811676192763	0.698688915516798	0.775762363850066	0.639532586821739	0.644589248380392	0.569627313765128	0.751164687572492	0.794081072560579	0.804684606252696	0.43188005446641	0.800009469761958	0.772493371266991	0.733791498867132	0.559765341261894	0.685349799972105	0.556825415831192	0.860350340981631	0.522340341964912	0.719769181716428	0.629213446762746	0.57156720104388	0.829432429761998	0.462178239863884	0.606418107241784	0.658665494730506	0.621777962207574	0.649046828328245	0.687342408002201	0.592500429286807	0.606304099413741	0.670782042098412	0.63924905857276	0.600357348319307	0.733132571259544	0.828772529640305	0.522516185172525	0.783843448878639	0.591384801496094	0.793451599659624	0.75030571948959	0.466427548049929	0.650028341977926	0.563775984736958	0.681388914937476	0.71222350055042	0.699957226819395	0.845253804784986	0.764826529775003	0.763501315120253	0.572542773861512	0.682084084512326	0.68096209359127	0.952330654158585	0.753148195998248	0.654116466741097	0.725652924860024	0.634519151030667	0.609834218225906	0.642495496110428	0.521588607012635	0.687477099098256	0.681227454604221	0.73304792653355	0.599483295682701	0.777927300838778	0.647015228633042	0.790135127323914	0.605308055924399	0.686667115501508	0.716548238297221	0.686750927992592	0.695666512761095	0.551585899451256	0.83161618040231	0.858071211628578	0.771831159753805	0.808089998835403	0.662229063540699	0.65190152207867	0.785349982943269	0.700957430635814	0.610074313625416	0.674207980802287	0.620828768477032	0.721581263711967	0.780587618492622	0.799662561575621	0.634279710091004	0.558528237106124	0.779136246933324	0.775155933439461	0.667867209949992	0.648079822661807	0.724425701720066	0.643581331349702	0.576190709964908	0.609715077135364	0.53603365630441	0.600895134063778	0.516724024081246	0.753803119009674	0.668784908212304	0.621665191649333	0.839360659096067	0.862000603881057	0.511325664415927	0.488386894832106	0.730247092774881	0.709281829855137	0.727421125783694	0.824231861032837	0.668843288085678	0.757064206751981	0.799575983691703	0.741009857329	0.631038859804773	0.70049537628176	0.565400269426229	0.55737565163985	0.782889808581113	0.757480620135245	0.820273260246509	0.756790081687828	0.794372225660785	0.601103451910002	0.580724482046399	0.692042607563938	0.543707084661854	0.657200485020382	0.737982205347048	0.757521483579102	0.593865011371917	0.571274064427034	0.734712780574141	0.551163544493695	0.811535951934499	0.730011659887675	0.978572717884758	0.723249060381428	0.59912180520273	0.819227162988151	0.6153449094423	0.783897092203139	0.741203466848035	0.739101055351958	0.871908164740511	0.643124674467781	0.753100670231715	0.587263725814878	0.551864335928068	0.88313750643723	0.636777727916849	0.434995464584411	0.783638092948862	0.538295744656419	0.626761707090557	0.88244889685209	0.608262996395411	0.562256263065519	0.705316655501613	0.577918799119591	0.558851548249771	0.575689494971376	0.63946652675134	0.839703837213921	0.770593768036575	0.664421340129243	0.668701283234077	0.689267344278603	0.644556316031021	0.624621711028158	0.583330679797959	0.694052047078822	0.826027504694111	0.796408107089153	0.619604453145768	0.620668936727202	0.574741118286354	0.667497627742192	0.826085381938179	0.727258788084738	0.679129324079288	0.572188143821026	0.645486142012552	0.779502479053086	0.773668620773287	0.605769032272338	0.747903060381808	0.672002739249592	0.762171848519489	0.612860114789281	0.654661980085034	0.718052222555105	0.623486909368255	0.703035193581472	0.585809136526684	0.64388036322461	0.557735989052454	0.80677564108788	0.516725541757231	0.687391909089701	0.632627669259115	0.825903363673645	0.605365810022552	0.64182635697727	0.507665744493625	0.752428842586681	0.650314877234226	0.720502118418464	0.684771486272727	0.685386907133207	0.809514184133078	0.874418889153426	0.76304084959407	0.635936412824835	0.669639962887278	0.686692071259093	0.859215021114678	0.816276703569236	0.617951510126646	0.723176046663899	0.693904310364305	0.729409716802289	0.738004655525208	0.581014000207612	0.71469526587296	0.723997188980101	0.52595256985041	0.654564102297517	0.675438737691362	0.58953617865591	0.844886550213494	0.646924267206364	0.725777373359043	0.800714711648747	0.579570559259701	0.576959263909373	0.713590794671559	0.617858227439437	0.559330592901816	0.727002296659509	0.754745762070515	0.638199743433245	0.886797919368319	0.597407023883457	0.792838842441612	0.710131506814537	0.758303874115088	0.842619328691517	0.807497149732384	0.742936479767569	0.713575712804197	0.645248355971587	0.568230035651728	0.61120719610672	0.574882374970166	0.721063996670152	0.661424033921839	0.603044477142837	0.630176572065527	0.676699019195668	0.704147865270387	0.610315608621753	0.703040313665117	0.6845500413842	0.694280624791394	0.681379890179196	0.754693024146239	0.570643287791529	0.625808449731534	0.754520720674537	0.806905815838067	0.5983359581225	0.644106832966385	0.855720905690037	0.415535631341526	0.590194209151792	0.698992540927804	0.562919475145327	0.666550113979151	0.56723858147569	0.66027692612489	0.642524573063608	0.584107134662037	0.637431723579204	0.499774241772601	0.749970440932647	0.603605708036566	0.469464287625878	0.566641056226479	0.83353582040982	0.580319942110431	0.644382648170851	0.828765402052098	0.600843242071529	0.74656327061215	0.799833920976165	0.924272328279993	0.679911580882065	0.775532856051467	0.501324975589333	0.843350267913361	0.48888445568558	0.704765121593572	0.644609276093923	0.523081965204706	0.745162907287325	0.926226155305336	0.656224371846971	0.720659808650429	0.5919167565026	0.649995491266286	0.78023388637944	0.565857267331458	0.623829598506948	0.676772277380522	0.56164933015057	0.619214481579082	0.798608297204184	0.510823228982503	0.514338172622039	0.801115739320146	0.595711021686487	0.497555035686829	0.746935787911228	0.580271768968816	0.703047691647104	0.493039028276874	0.54214059547742	0.848088151233122	0.844906552192045	0.648979313425905	0.572694897547826	0.89141362999466	0.865504210168996	0.683411893369861	0.856187877575446	0.771762196530348	0.800131633947709	0.643927982683442	0.697891071300386	0.826170675690912	0.875455387806415	0.806150922360084	0.564719937917141	0.60414977125537	0.61298699451491	0.731848269635956	0.805148616483186	0.697187444782656	0.7619146305929	0.64534751074487	0.614383373658705	0.80635772486764	0.794607712077399	0.644435298756235	0.584112289614597	0.59722620024695	0.757756624903504	0.732054617069202	0.832071188133926	0.652631566887993	0.709851740383701	0.692911619098632	0.627973414224777	0.930631352122385	0.77335964871358	0.869394879585734	0.733395878959621	0.659869033360381	0.802247983419726	0.926455017938699	0.575060163961676	0.807386675084341	0.567479633949522	0.626552841838733	0.558948753395631	0.660120663562591	0.615240147626796	0.789059184701195	0.793626397092806	0.591397993089653	0.645610589743731	0.716508578183765	0.556255247575059	0.800647526896425	0.637250230532003	0.65534653409048	0.772777517980128	0.621097467069185	0.711886103802042	0.655668975446647	0.703518787818639
Macrophagena	0.393809653593169	0.409866998552526	0.445984179873162	0.354204390860009	0.439904280596846	0.492576874043057	0.297337205708108	0.456366703742994	0.391715992952216	0.402690738856829	0.418748967051282	0.441477278421278	0.384662992061401	0.403535269607173	0.336412434893382	0.417490335495424	0.461512739643355	0.401674386410624	0.422000322566279	0.432416671592911	0.495954338417942	0.380301468730764	0.395660658935111	0.450481103150243	0.457081754589277	0.465470261337559	0.380981099854695	0.378667344201774	0.405371725895641	0.277860761316374	0.432819192719921	0.428800657192561	0.352469275327384	0.490681676330516	0.43657464622835	0.463517829383728	0.3794630515775	0.346908005320022	0.453257409274818	0.448394998189129	0.33949283373953	0.440181527996901	0.401441236758802	0.4038127280077	0.346069026270116	0.38374469511884	0.460117942378346	0.420441902012111	0.443555320391475	0.358029008686404	0.415398599996081	0.41263574281219	0.382637959321758	0.361043743243967	0.460659605880791	0.468751119069175	0.461384740309486	0.282805400599373	0.421219010002414	0.380595705703291	0.49173788127191	0.373395880966927	0.357893393542049	0.443837730053077	0.339659543350503	0.443513895153884	0.335641913911244	0.342050527314909	0.381394464430341	0.406394743047143	0.37479159830179	0.41114749712413	0.397801049983657	0.394963281655265	0.357180904005308	0.493956421670825	0.393618252449796	0.439431044740093	0.362669026825412	0.359030673835675	0.34990406190122	0.362818475353453	0.401372329713717	0.329793847072766	0.409409134030659	0.406904708521446	0.432849977520735	0.434865365598841	0.44151256530267	0.364924946422008	0.452416544708708	0.368317233320093	0.453150106031388	0.480848542380125	0.434723919546462	0.376255286565081	0.364900382745772	0.379025831080132	0.373873750941364	0.33533131545752	0.480437719207583	0.454991030928554	0.316988098402549	0.425589488104083	0.489362293594992	0.513975279501375	0.398198677466271	0.345940728970869	0.305466174243849	0.440606563834863	0.429017367656916	0.336234594652274	0.407436478953168	0.43654752753591	0.434129108980237	0.419538370790134	0.360423838144067	0.310841424569547	0.414069576583925	0.477520116217156	0.290611566718506	0.415257666466469	0.414004165738912	0.411772792403308	0.347460459927471	0.402384013688225	0.3532865337601	0.400104446437523	0.422574329683524	0.380415576873966	0.395157592564916	0.352443165341815	0.460595502794178	0.423528890287078	0.351765968375579	0.370677914317706	0.3288216088649	0.361624221530217	0.348260065418964	0.461121640802806	0.431732874316084	0.448078659935887	0.410819963127798	0.41879228032977	0.510204330424021	0.501218965606001	0.40938770056178	0.4571878251455	0.360648038939988	0.388306064656101	0.327272145056621	0.477976106474675	0.439167565761647	0.431707179719506	0.474908317752756	0.400087219440146	0.397098562549198	0.367946081438025	0.401149933659145	0.440986247826475	0.377520716920658	0.349284702898793	0.3844704611427	0.475396381461643	0.435185402793635	0.474813467208988	0.445072462102266	0.462223690812911	0.339480728458186	0.458109556984992	0.428905369584212	0.435711471542123	0.440355402399063	0.348879878515726	0.396523226546665	0.345696544345344	0.422771058165843	0.434739422644213	0.347062318537344	0.461545860374831	0.433027852323331	0.686102169387556	0.409854192246123	0.586215822373037	0.465463584743141	0.268706264735496	0.399777469412939	0.497999787619652	0.453451540514882	0.318328684690911	0.418831735931711	0.379938762285772	0.373203074443363	0.508993290875239	0.38086309596762	0.497702472124466	0.390296501627833	0.512942846501885	0.458558989809265	0.423125489016001	0.364126799388281	0.524142090091973	0.374199246569224	0.379212769484439	0.402238426863605	0.440611163487675	0.421752731627645	0.437161130066099	0.329587245510136	0.362805857066492	0.39978193651452	0.337730675668186	0.552931422894203	0.477726273773897	0.494414076570558	0.434411504914817	0.396299211467317	0.370421990789975	0.290533012079367	0.450155443474352	0.405743672093064	0.383574105184435	0.352198349740459	0.459030653449989	0.525557130634936	0.359601734100711	0.35622510447739	0.390637581566486	0.453090075475753	0.463044767608994	0.392476478144023	0.425329139168225	0.360317955156958	0.466772369269274	0.509446852912927	0.401348396936135	0.37231041643933	0.492394127943885	0.416511483994662	0.37560181281184	0.33125366487273	0.463843575922077	0.392464623762289	0.340674435335318	0.40365967156128	0.384538634371026	0.360256059259311	0.464815359873337	0.359931785738187	0.400993297626419	0.422853527505535	0.448546578696079	0.372546352532559	0.463442535063058	0.361004232873684	0.552149896165587	0.368081772656278	0.395077121018124	0.460524011864224	0.527101290891253	0.340677549630407	0.304452040167141	0.292643840761419	0.409184594742614	0.311288670733082	0.413529718773319	0.456014293478993	0.396536955259685	0.413227521695463	0.387059456515343	0.329190533488089	0.510187642809131	0.372084472431179	0.359486248894405	0.468785525032803	0.469349610401795	0.332152965878217	0.364342820589005	0.349055526071887	0.425575687350186	0.397653592100423	0.438331498826104	0.469645860501445	0.370909135686662	0.373146777915239	0.441975309483225	0.36616974677601	0.381169018434616	0.510957608502008	0.380375995275121	0.455539390888349	0.33168320141276	0.342778312380487	0.447868745048544	0.466083073952213	0.41679860906575	0.406614533791794	0.354193711950686	0.413620729547245	0.532872175366184	0.390142295095478	0.312893173146863	0.390515918292418	0.37657909184338	0.449494853867766	0.371439281046293	0.584516035847166	0.470036929846904	0.36735622968408	0.353121017620743	0.346135390155457	0.441574663498324	0.484809947173635	0.598096078166807	0.511852985000338	0.554011361287603	0.36979176253775	0.399532294683714	0.377359016096296	0.41292825267728	0.368750635239424	0.41954567724146	0.396575955159908	0.388979744693573	0.32396184261976	0.397817727718844	0.478440182067092	0.387185386803361	0.351111568504244	0.385391154233264	0.355390704761003	0.470697122028533	0.468624266097539	0.338535784184487	0.44932812580414	0.322085433689028	0.390357654419653	0.345337138775935	0.371844856251611	0.326863169008461	0.386447705004375	0.451438463046131	0.378972720911053	0.349336837443184	0.434017529548674	0.425346322477434	0.342474088369396	0.403591518971107	0.394952900718787	0.407364793373371	0.411209688843662	0.434542317573763	0.342218351349471	0.400793088856083	0.339105354433543	0.474437719609281	0.425760442244414	0.377995786758466	0.511415286369249	0.364546366270146	0.446921298815866	0.379228265191233	0.349488633358637	0.407207635358507	0.347591467848175	0.525649648587697	0.45071924161618	0.335744492752558	0.387675924324997	0.395441975546868	0.376773281776118	0.353385234357366	0.416155322639467	0.358633535296955	0.41686015565945	0.393065787974504	0.444277476799096	0.416167654878452	0.402018621606405	0.487373389140759	0.36880738567818	0.480474173129747	0.475133889653032	0.417747497499616	0.520730721721424	0.491906493598384	0.384210211276578	0.365123183745154	0.400412655026331	0.437708998856306	0.360672463869592	0.515160955626173	0.371586840261197	0.314428343887929	0.384408850470849	0.405089790226397	0.404655292785669	0.436830201249035	0.465466894691882	0.314780910263435	0.368672742057593	0.38649716907762	0.347379347605835	0.514194601929786	0.395975634656183	0.403856415191909	0.422287192914731	0.484590949525856	0.465726046754318	0.400600810571416	0.351573881432308	0.386767384308923	0.429880541247202	0.390430228811229	0.428161454454901	0.421686674959673	0.347184692783379	0.413396029991256	0.352690431709328	0.369798484476278	0.384499734221278	0.418497216955247	0.373479513098457	0.358661177097558	0.475763518264991	0.365560467894732	0.354531305355601	0.400067114373944	0.439739723556749	0.364763011769481	0.360952962829773	0.407034644310045	0.400489221015717	0.392686149731157	0.3605138088107	0.382055517152222	0.365918773669816	0.490615825728877	0.411036679719759	0.441365198736302	0.355928640788558	0.365065287635446	0.368147629801196	0.332591673260604	0.496630169320312	0.342709562748399	0.388809458363403	0.458566157950484	0.430613283895682	0.369823075936657	0.45547533535802	0.53202881686606	0.474350730256546	0.381394563600524	0.435806781097	0.34403935812779	0.446154207721217	0.427979565552558	0.410469948187424	0.401740431860476	0.389735980912549	0.43930286503804	0.373230173552963	0.491564658977486	0.4499514645583	0.343420629521833	0.342538707943949	0.4280362786789	0.38070833438217	0.469262212089744	0.389952750784042	0.307452325064015	0.412471711011966	0.33523040362128	0.3948761813502	0.495041022047969	0.512541234711754	0.285740071515161	0.464139828830518	0.443185411662412	0.416174721238236	0.427939820546003	0.432907871764221	0.362637691430457	0.394872135857469	0.374645774228174	0.320973821495508	0.519570687181588	0.461800652956451	0.457941525778057	0.412096230448051	0.342820924672201	0.417150168267321	0.480987681311953	0.598434086444653	0.366987081558957	0.396296631858663	0.493316782960687	0.37411582935716	0.402435183104431	0.486125069055835	0.465484074191681	0.409189452675131	0.40413979905831	0.380199988168683	0.41012660700487	0.395710166487533	0.399885720854148	0.442309060301645	0.336618233877863	0.433019381772277	0.408329313133613	0.389725122137302	0.372142386310257	0.407509075917108	0.415468003574071	0.436155260929981	0.404705727886405	0.408130328335959	0.381189781703958	0.41288447653314	0.461174396225439	0.397335948410922	0.327427608973235	0.404884725797546	0.424766822242038	0.3688564170134	0.454577023531065	0.495261428815012	0.389372213277441	0.405010900205634	0.339793293448483	0.403619997205144	0.408051356529147	0.380011459044162	0.47903768212174	0.452486442810419	0.341711701663703	0.341900831150135	0.362355604018903	0.533006139884193	0.437129646828445	0.456060800009273	0.412019641061869	0.364542640200986	0.359830386897159	0.473067107905751	0.449370522547071	0.405221333681032	0.357895892777817	0.320037220906718	0.452261674730468	0.500201675877205	0.397948281724863	0.42053911463024	0.367726649960396	0.525957536261378	0.416265098271864	0.468504152456013	0.339850410225555	0.438939457616991	0.318427052017554	0.365610501324398	0.41405206925349	0.325657184859101	0.455501956076993	0.345685076086119	0.586986140262253	0.397737472032695	0.4295699781717	0.352914090262918	0.381567324967789	0.387239622925624	0.386333763847226	0.416544820267226	0.537753615357534	0.332002388159887	0.437547852032941	0.430539166192722	0.496358481837905	0.446820668253553	0.473780261255272	0.439887097897094	0.346161543554544	0.408955004684107	0.481100022483351	0.41548309873012	0.364053679392667	0.421961046388564	0.391743981257481	0.348988323635719	0.597444231017354	0.371852960186092	0.480966397187936	0.430126653488026	0.414122141778629	0.435884014410734	0.376816620966192	0.34969479630431	0.375849226280051	0.332008812588609	0.420710655367614	0.350633485908582	0.41249907764331	0.382682104369978	0.362123930856741	0.388230294734538	0.34567583945452	0.368240991265138	0.361286031220815	0.328113351310147	0.373814445771255	0.392292413011003	0.43641080572642	0.440189823058447	0.376339493661823	0.372356733988867	0.337841047570766	0.443761309216908	0.372149016116551	0.437146211677546	0.411085085134758	0.39166984287459	0.351219961738422	0.403356331425799	0.440593304427586	0.478711212546452	0.418766657404085	0.349630924736742	0.343055902209323	0.504903444420442	0.33938759082977	0.456049239562391	0.560034569411259	0.299337260848455	0.391118816721346	0.412454104965821	0.411249370845467	0.416039115792944	0.398341899329039	0.390784035349279	0.352741835713017	0.414475159859444	0.341883877864073	0.421030071844907	0.378764894585642	0.431771103242469	0.369099263162622	0.362481332001955	0.428861423982309	0.318302295497596	0.401095756043388	0.459510205687671	0.419202081029598	0.36982478539565	0.42286800352417	0.365192434768371	0.444346733154128	0.36599160993558	0.390383013749651	0.398399278070612	0.428781211813047	0.538397706905658	0.453806482761811	0.33790324209727	0.399415618450138	0.494262854930497	0.39263629990845	0.354420567609644	0.268180685340396	0.309435710863914	0.386389549236591	0.392008973504599	0.451706289197547	0.410670466540473	0.439823022194293	0.374107651466289	0.377214413677662	0.426415272987227	0.545174974879511	0.353384929306657	0.419609628994085	0.445431299533605	0.368730286623687	0.442193289799502	0.366273545477221	0.451409886605584	0.449575525140135	0.346917730143931	0.500832686492712	0.450874283839135	0.363670601034924	0.416779194208107	0.437979524925481	0.425114082887243	0.345202519019608	0.357337649271124	0.403927042761702	0.374057893884126	0.359534013067915	0.392265169734441	0.353439461142294	0.352244054212919	0.376536250164784	0.381956348998666	0.430052372675882	0.352446902861611	0.317938374008189	0.446266560370491	0.480959944182276	0.356643753939274	0.522545883336989	0.377982207255401	0.427857728458611	0.399324443307956	0.475354981047068	0.508270525877759	0.45056758640486	0.398682148627675	0.352631155739197	0.357288565013878	0.419549196797923	0.420425397269353	0.507907111770981	0.393105574186832	0.347726933770346	0.385389023599864	0.342413622213183	0.402965933352316	0.373924121486224	0.353755767280889	0.355776601098284	0.372357942310322	0.389598970881397	0.314507517987198	0.372473997278552	0.458838922110843	0.474823322844745	0.465446443891398	0.345722252966908	0.524561651384907	0.335438858840935	0.523882062499537	0.409197295603319	0.368781428654787	0.397970657308948	0.517240871763956	0.435649350922826	0.374973956526939	0.353105360519841	0.394182791325449	0.493359300960162	0.345787013139422	0.34772253450358	0.386317108622357	0.395651922654671	0.441663732230633	0.415937717821677	0.306619192158162	0.39085327999812	0.377798556663788	0.410222264804876	0.48538458777861	0.38442423029502	0.338967731081311	0.43451047538094	0.461593937380085	0.403789478453957	0.500193542565289	0.327587250312859	0.368970700587689	0.364627747914972	0.490114016216303	0.422980566121362	0.356860400136868	0.493301933976483	0.402464110186784	0.352718174826261	0.428897632468192	0.382001039567544	0.429903078546011	0.411908910873372	0.431325137119125	0.45752507429187	0.397356885928654	0.409909097247615	0.398603352056608	0.481059790363004	0.367205371621158	0.435263787948003	0.298771613678965	0.541154938784482	0.431206875889506	0.347765724910694	0.407563267649834	0.405514564774128	0.4412913798555	0.478208153902274	0.437155536171765	0.295026587151935	0.390293107825095	0.345879642723051	0.471656956398512	0.426044533863433	0.317791868059884	0.420674679393348	0.397118938983536	0.371396568969876	0.401426738779359	0.407213322675668	0.361331435974267	0.425570900278702	0.365033784692985	0.425130613638413	0.412502901377256	0.461979955526216	0.384681400492345	0.443390219294669	0.379948190513405	0.40079232836057	0.454180726551565	0.368647165356223	0.428996825484308	0.44463923547732	0.419994865487342	0.422785018426408	0.412390512000675	0.4548538538462	0.455550148946003	0.323678525562517	0.29339925195511	0.438337142813055	0.306758118095882	0.354796392903228	0.439292872008587	0.422431299117087	0.498888960287851	0.396002092468204	0.356377807264803	0.445792759470016	0.367733081255522	0.437525230855658	0.369419017283625	0.347023415248434	0.415578313192055	0.384947245132017	0.414883380439717	0.379705391707722	0.480411687047152	0.535287225593165	0.401663771717788	0.311920767568601	0.397741383616195	0.392324443849711	0.385026599430162	0.379975077342297	0.41233645644958	0.389044226169541	0.595967903831832	0.38484101229999	0.349249949270864	0.38222524565817	0.348251415188503	0.372233039770481	0.41354781373344	0.371451570971209	0.358552333562506	0.452930612892235	0.429396170885886	0.357800799489971	0.278384487105751	0.449752459130489	0.379771168603853	0.353500254268826	0.356407356687152	0.442275466328937	0.454317515146016	0.378279691294833	0.398886781294483	0.35139104503163	0.455114745311564	0.427539843913875	0.372516476701188	0.438825384594887	0.651047499457425	0.456016375439467	0.342452098111627	0.470383764964582	0.426067415690661	0.409225358120765	0.361908640756653	0.354512806834493	0.392517399150249	0.381487988233752	0.44856623691581	0.38835978670409	0.398906630708624	0.35090679764185	0.451536798808827	0.41860277971828	0.493638055522741	0.42256497888099	0.403983910072773	0.380770901614912	0.459126283616026	0.410557169087313	0.3667649204523	0.509091103360604	0.366589953775639	0.412607601053407	0.38470965275469	0.405904406091755	0.414551736057401	0.49958871638627	0.491154719647334	0.430696983245629	0.390491636676542	0.388810562241152	0.335944980822154	0.434410583636443	0.474121804856471	0.457447303831875	0.421714532177744	0.395551377918591	0.381916227092788	0.458901462709411	0.336154627199011	0.466523509114342	0.369791420779074	0.475704053730129	0.462969269358403	0.470901759102283	0.483000075192048	0.436119746226271	0.477973646655321	0.434615135174692	0.438745056760259	0.413990234271177	0.435337719428545	0.407565131261391	0.367745477852571	0.387463362680303	0.406668117220207	0.354552039153768	0.313665701396186	0.418840558997674	0.38667799154404	0.410465181737478	0.415846250057076	0.490826843801025	0.406773551983689	0.384075254158842	0.509933611324899	0.416587072776122	0.353761236423165	0.449028390052585	0.373628077109037	0.46106030802993	0.396155023417717	0.352380074380681	0.373858494732396	0.376922335713026	0.421101483619626	0.3684673233898	0.339941501278875	0.404566418431074	0.389558965236723	0.410555903400549	0.502898194462195	0.512347640691072	0.416246873172373	0.353974886364968	0.372498275199801	0.408458732888884	0.51198742838348	0.406645092349742	0.347866136601387	0.436560734422137	0.392853395863366	0.379295328798609	0.323508038465662	0.385717873311961	0.40081962787782	0.450455735155929	0.315442571821617	0.395124448421059	0.396004834762664	0.402692264899108	0.423803326412428	0.321939293588272	0.441567677695519	0.429968584167979	0.462073643721165	0.394760514531916	0.401548126812623	0.391253231139568	0.433305710896165	0.3522889526096	0.326268822003051	0.388198064988643	0.504510235469938	0.349306789727184	0.377381727232424	0.340954882586553	0.434596423222152	0.313607742089452	0.416979029514691	0.459109542817967	0.555120774126721	0.400825948639827	0.341088623524927	0.558040191203754	0.427437770870212	0.408697246722444	0.480125242870457	0.380492002487402	0.389057986635774	0.398614486933879	0.425949165934109	0.471128203769276	0.447516007210198	0.337175197182599	0.41501750598222	0.453458636247847	0.422239808731196	0.370314735083804	0.394954059694908	0.330548821790946	0.44684249000013	0.31641621022296	0.361454103671149	0.338368164370261	0.351853197109996	0.454731455869921	0.320234034764236	0.377588593843252	0.368420130194914	0.354633179855332	0.392286597737685	0.412678489979465	0.328032197224255	0.345677296228881	0.420893942301376	0.403155695281449	0.320031227715812	0.483402285237612	0.53305606413048	0.33344584995417	0.434088909419191	0.321658752298843	0.434556017301095	0.431939146123058	0.373927441965196	0.377990027610674	0.345101768419291	0.326875525054439	0.406475513197004	0.482426209444571	0.454097251719622	0.450668390462309	0.421672519965493	0.335972225410902	0.344398369940936	0.394741536956466	0.494920275749225	0.402454330992145	0.368376508483847	0.411555789745941	0.470032898208737	0.341475398481503	0.359666742127187	0.367388593527282	0.412508385504087	0.354597270454227	0.412361075249426	0.372360334748452	0.404231846572165	0.428581254537437	0.379696100472796	0.351255206024843	0.383221834598193	0.447059836527602	0.43577781609579	0.443304484143215	0.369549326770818	0.426412088699132	0.447906806465968	0.430443690047849	0.419043287426599	0.389253475524533	0.343300796708038	0.440322227338126	0.425551274434187	0.410000200804815	0.397618904680695	0.339337648023465	0.433686120650148	0.411594871364448	0.503965399681879	0.400501163370163	0.391618014824436	0.403227214631009	0.431279501062533	0.370891388505297	0.424614717402749	0.423047853645803	0.392853833577603	0.361034064231833	0.37359166354681	0.355197654113945	0.426729748783448	0.374265890753457	0.405287299954649	0.394889457775932	0.400524054439513	0.425687047902863	0.474636760423875	0.389329456990901	0.400639222655746	0.407456181488428	0.385694988874995	0.418097476261841	0.471356475235571	0.384972050115898	0.423660707701512	0.583744048173199	0.404232683844191	0.372819505143283	0.359784010386791	0.360767224887471	0.407189738694189	0.459044491843576	0.460119635393139	0.465058908237427	0.451692737101218	0.392582975924608	0.363676175387944	0.382643658624425	0.385556621663919	0.377816769268581	0.353678688487679	0.438724715333039	0.44910328667047	0.329063749298797	0.433627190470613	0.459815336636239	0.354957566723629	0.377775961909659	0.387478519322177	0.637567923059717	0.399927029121228	0.35165011597828	0.448802199407646	0.374245407386133	0.455946032272932	0.463729162060306	0.501064943274658	0.401677392251061	0.376466375481075	0.484052073922003	0.369502911763698	0.344606510371283	0.466998774223337	0.392817646314144	0.312232439221239	0.41825562251224	0.408731410361619	0.449967023027194	0.497530552181659	0.389649784049832	0.409968201942269	0.388282695474702	0.364497998748155	0.315373012890758	0.379349510182902	0.414789259931002	0.428467087305203	0.385722598722466	0.38855793756169	0.359592191168418	0.343978900579021	0.401183825369629	0.356929147609774	0.332084327921225	0.405402893853023	0.535718295062286	0.428031689482303	0.428318749189119	0.380624469019355	0.338558610152465	0.37671207684252	0.389978768360264	0.346499407692074	0.39886090813177	0.392253232998467	0.327668218727335	0.41840447104913	0.439783391278044	0.340363166038717	0.426827607337801	0.387161758665501	0.398377316306874	0.346756382796433	0.404279214918882	0.341678715600962	0.390834273163711	0.391778717321418	0.342717225855568	0.394922656742817	0.372788451922247	0.368432392917603	0.372033931548781	0.424197672733881	0.348763591913097	0.54172195394679	0.380968531338503	0.33316004529932	0.330868510462823	0.48612938007358	0.373704987699561	0.464792736219902	0.396103953404211	0.320480250981642	0.42978310864394	0.509288338261013	0.456139741028891	0.307965915783449	0.424728630510419	0.380136807199933	0.522028763480488	0.436611192409176	0.377659425907848	0.411111985650979	0.333841778041808	0.468317952525131	0.435566920927984	0.331323136307941	0.399371004904886	0.414040870787926	0.324077026762121	0.366519385224827	0.342292399487231	0.372054128161084	0.401180631797785	0.451459775446097	0.439070667510296	0.45538173533147	0.42004091661615	0.339442612318492	0.388850702958627	0.376411524309927	0.332619719236011	0.388118216398158	0.43039340019376	0.329493649732001	0.479504146711919	0.394912535112811	0.463393577437046	0.383896467524178	0.41268820508915	0.50529586399183	0.418735182264492	0.429458577208307	0.455363101469517	0.417772856229009	0.40931464379073	0.376998911776421	0.386035520886031	0.391843694133139	0.384636957925761	0.399659243145871	0.400818094758306	0.41558372878933	0.35857464829014	0.346604596553292	0.40456168322381	0.397471523721242	0.416360881684992	0.384796792447668	0.447392932873666	0.362794270488158	0.35319146331711	0.428125428967546	0.385504974856389	0.412773861639519	0.419846880542693	0.468273648814139	0.324382203670867	0.398817275439246	0.369681772445728	0.318762245780523	0.347240240644827	0.371907216702318	0.408155763100401	0.384779938098105	0.393544139278219	0.406686113389893	0.326545202525232	0.447773348088307	0.333348360226416	0.378807935315122	0.337664735151163	0.412088247070104	0.384172362382411	0.363725960511309	0.383385173399719	0.295677373092822	0.423565567608273	0.487606206010821	0.446289997452815	0.421700816818752	0.39479655349359	0.323794834595061	0.454832536719952	0.354619688679304	0.435902892721145	0.375589688122819	0.356098627416689	0.439832128235018	0.575398517919951	0.33347395785939	0.360064633426612	0.390448021394252	0.386755143328028	0.429586791413487	0.391837278971587	0.389779967283111	0.405633351710751	0.364222093996437	0.404150342511577	0.447405714341918	0.362311928402845	0.353395704262158	0.380141282542672	0.365373388635935	0.364876744135775	0.424414094426704	0.344828782922134	0.411095054993044	0.331221135062726	0.353371962948372	0.462572287944296	0.432880801346907	0.424379780805237	0.329839064695842	0.541096985926291	0.449737316389755	0.349050309534861	0.423500166552843	0.447126455930759	0.491073599492161	0.365138326317893	0.416686007752948	0.45185389906895	0.456501305058792	0.443959939190352	0.347601534457996	0.361525796540372	0.391760846045364	0.474516708991915	0.434394415624364	0.406847609576285	0.365210622273865	0.389346737790037	0.419433151141772	0.373114343681297	0.460739453880158	0.473832289884156	0.349319267166656	0.401291327603765	0.438604777962918	0.423932527452312	0.42270866768916	0.381836099085389	0.375235380385383	0.382968580677712	0.406061034954521	0.494176003199597	0.435153880194099	0.500864472530078	0.425280950047773	0.400222306177063	0.375704004173829	0.501127348377629	0.375021109543689	0.437830454293528	0.331549177991034	0.389239984430885	0.362992310653587	0.371895570516455	0.343099937643801	0.435086654727612	0.389293421878292	0.386966264152953	0.362335687301383	0.412486844565574	0.412537508162452	0.389095563854611	0.407104210891265	0.408032709904518	0.407076782640474	0.365756099545771	0.395307760502186	0.377449867732774	0.402029951624872
Mast.cellna	0.575746584425604	0.526909584566038	0.582296933024797	0.362541343928069	0.425889828975014	0.583960140439473	0.475121787634609	0.482475694019242	0.422680618148172	0.407244600703641	0.411833638157221	0.460460572814809	0.485275145858556	0.430071695462559	0.439667429669109	0.454830969216088	0.496610929225884	0.436935460614296	0.521893912297347	0.483827336785887	0.542793257458536	0.520322158893173	0.520853138321365	0.620729107201005	0.558865453190203	0.460839275404181	0.416143255606766	0.452690317122064	0.375191276252925	0.315986773989813	0.431469009887166	0.506727913055819	0.502474720899752	0.410914210556801	0.479930875173846	0.517137143942007	0.514068546614725	0.457347892811457	0.542128591122347	0.567096430593962	0.495427457159851	0.519177949142344	0.446170007210108	0.490939501254119	0.409147747500211	0.491717486460247	0.461718979703286	0.455008124770642	0.520912295001259	0.520024720472583	0.449288437992337	0.581274556841429	0.379094641891877	0.442567266442002	0.568214818716426	0.5269412401473	0.522283373574349	0.439494419962165	0.533977934520176	0.470755599921047	0.500210566129881	0.423263341910302	0.427110671166116	0.519765898708462	0.502276704007161	0.4719229385931	0.44163923114655	0.47753294217838	0.539481952939772	0.420061787711908	0.52454443173912	0.49188474175624	0.391817275759748	0.402904590986296	0.487366904434873	0.450620094099037	0.511459246104235	0.487947309493337	0.494315497886654	0.467133546724724	0.39318009224066	0.380827989640801	0.515938077620235	0.445480862854899	0.561854207737495	0.450845171718131	0.537898552465255	0.565510175134747	0.456262784456721	0.559577259286564	0.523716366942844	0.428113959947606	0.632188744837623	0.536904380140516	0.522831087952381	0.590830996725278	0.409732795638515	0.531983418574969	0.337629024086084	0.436018900330819	0.557833411630633	0.446870038854248	0.437478688013581	0.40263519165048	0.48935586929425	0.538645934166358	0.453977502401714	0.439007072789451	0.403792012847048	0.51096783035005	0.473038944324397	0.530204417182905	0.428597352869717	0.511511756561672	0.404663173330485	0.434057427518946	0.390753255271226	0.431505654922283	0.447270976168165	0.482078917862286	0.365310986032761	0.417567154147895	0.497373111578828	0.49504142368221	0.423103632672494	0.462420781220452	0.444496057601847	0.469122524454813	0.49473667595011	0.526912046438155	0.446739878397552	0.400486497478618	0.485231428138316	0.463761499176708	0.429425609357466	0.378771231961908	0.510076693821814	0.394615316588673	0.385915052767591	0.422650229257592	0.469277235188279	0.576161484611615	0.46025359133566	0.415683382453837	0.527517271080883	0.519759273955492	0.432146870145578	0.502445164088128	0.464994659781255	0.406035657456071	0.463677760644067	0.442858303511647	0.457403212146146	0.404769753125787	0.65762158446467	0.393634911583952	0.416712925090701	0.418517842999072	0.488492080583129	0.472743183316986	0.342854190539378	0.359840719589357	0.404508791112383	0.513334517971531	0.483207879681764	0.521948365749344	0.442614123542784	0.459709565235803	0.541485186594808	0.540745845400629	0.386082387895211	0.416643282612889	0.561299557594667	0.50789565040557	0.441862168728731	0.402569071414068	0.488348771607294	0.493800274971743	0.497508770586825	0.55106406752775	0.555919567493873	0.733231085669705	0.522553341619059	0.519516508641437	0.475473667333406	0.411123651246091	0.479716150022397	0.527171613623754	0.442209660167064	0.335976974897088	0.518617574434581	0.407026661288895	0.421168141710909	0.533226301718745	0.444403701122154	0.48264905958127	0.512367280646735	0.531658197720643	0.442326806812311	0.432861428808197	0.426873756052597	0.54534930258222	0.479345828772369	0.441753652961366	0.41174004020618	0.526356208147221	0.562627659512547	0.55235807244352	0.524979244481993	0.377721659795308	0.417076449575815	0.375856673850884	0.639377807537507	0.622349280575183	0.451461373233256	0.604370138984728	0.424138411355874	0.577616596987579	0.44520702799215	0.439617260816601	0.38038551641487	0.39820560878096	0.451321414543452	0.615267482645604	0.50682525101583	0.457605761843589	0.498381803413347	0.479445670741568	0.498361136551894	0.441286008874167	0.418645799735688	0.483658273267084	0.547295735528541	0.512845244892569	0.544475612629773	0.576251025952844	0.513785000326549	0.603547188028938	0.648149903058108	0.502905638197682	0.324377280881087	0.561655890582642	0.524468850262392	0.36407610217384	0.467325374815987	0.4570174982824	0.388403059715165	0.462119074189404	0.451610434723645	0.445503389454533	0.571541989949599	0.483989698054347	0.42174070098585	0.457835719516265	0.521325028652152	0.650020493661566	0.477261318911696	0.475812818212638	0.559246361728784	0.55760560263857	0.41137551621249	0.293480017261064	0.506580597402493	0.433080385242876	0.658097376049814	0.451015314544172	0.469346890430464	0.407052036078741	0.434547948720804	0.417666254686429	0.4280481182467	0.588982160802881	0.437799439843789	0.455399626971085	0.630160169847501	0.458624641194135	0.445290346555485	0.400419602077922	0.33912780475514	0.449376481363361	0.542613895576938	0.482353873866793	0.529896851159391	0.368621747930331	0.490846970398521	0.429064774310123	0.471950464916273	0.383780219470255	0.565787015080786	0.376573476081278	0.435886859800218	0.601372490207881	0.355772331088821	0.534196060318742	0.630533303011587	0.512141315255828	0.503180148582165	0.487176985150319	0.49121257393411	0.710706821942457	0.574479576654356	0.439268987831287	0.36643874511333	0.472339426722684	0.518985826588195	0.429641855227715	0.575502523118783	0.495133844574392	0.413217288929742	0.375991249206348	0.414399662904034	0.481394699601106	0.502534401857936	0.675682297504332	0.492831418854138	0.629865907163895	0.409898760319397	0.53828430588033	0.438904122108157	0.455764629022703	0.448725772609359	0.426009394370658	0.458112467803543	0.37546167051737	0.440803597747932	0.452078700310624	0.42979094575083	0.458775313550032	0.39202929011181	0.475247579454168	0.402499500639645	0.479230775266186	0.502532903142571	0.415802364031371	0.405852380097364	0.488984884582914	0.446234863465654	0.577589318486151	0.369869147187292	0.319449367793246	0.408863628110709	0.51114733676715	0.529679801453562	0.466656954186884	0.434897857367445	0.489018127662978	0.324680305551651	0.421060145440319	0.522051168528452	0.40550598727401	0.518138171441621	0.443096657493421	0.533153582020153	0.499566409179927	0.390685659084551	0.488554487831949	0.435141576664963	0.513136801795342	0.586240131895456	0.47312216916487	0.465768894081383	0.469987105216325	0.475660727824839	0.418228445483971	0.43170887963799	0.446926096714904	0.538679953271233	0.363505128309232	0.453807031094784	0.436812638865315	0.343952211489466	0.33966636298326	0.480723563764049	0.471721069497266	0.424349576206121	0.510686014676792	0.516979006030675	0.562698862721245	0.455858675439088	0.531881314432382	0.439795635747007	0.512766707232097	0.467157408733001	0.598628104196375	0.452017837090004	0.585313996443877	0.454262880946881	0.411259536218648	0.456726100210835	0.466323655909613	0.431995825575874	0.535156953565058	0.475461796805958	0.408123768043382	0.495818292254253	0.363354127313558	0.621894424620343	0.393614849743817	0.482285169215606	0.330289704179827	0.459129488205859	0.402855442288532	0.508233803380103	0.520708058520792	0.526826697476024	0.451296250464066	0.430689704096033	0.532633592095845	0.531247607211679	0.48797160626455	0.442665219428155	0.446455527357543	0.439249849156076	0.473855419038989	0.536099503133731	0.445320979698803	0.446630468264761	0.455564896994878	0.398867861728118	0.548708791266343	0.568422670302027	0.517694281009331	0.457524072345882	0.447253508979593	0.585258838048264	0.403810752032597	0.388146406002238	0.613512860665708	0.495472414842936	0.480005778076843	0.484731492651889	0.522585988755756	0.40000084264424	0.433643802525329	0.402029766986199	0.461950525972396	0.338445926302005	0.555069675844104	0.471188687955163	0.433049852845747	0.493985712546007	0.478346739840546	0.510503110804854	0.428800521816328	0.542191529456806	0.344834454076	0.48415228005966	0.500258350747284	0.514605167890049	0.426955859710585	0.513083969080535	0.461891061025073	0.527453916599462	0.482528193188071	0.416286782822563	0.486852757313876	0.441493550317761	0.447333013187588	0.572187307785679	0.5078169042387	0.35748656585169	0.472339284131902	0.477406964297466	0.465491489607898	0.510514550863309	0.388899986510042	0.499407894405637	0.483904583452135	0.53974584808669	0.494916624352157	0.467252409673515	0.388705437822015	0.358085855331349	0.513347158332617	0.517634286200835	0.404299098481852	0.489892177742786	0.325301725165045	0.495395972948408	0.576960738051749	0.459469896474904	0.505347640932192	0.414889383442012	0.488038997635103	0.492557608868589	0.499535502807515	0.45995566930278	0.641599703243702	0.431299402335834	0.650833459620099	0.510671623400457	0.328380452281073	0.425242337050722	0.484375961152287	0.733498419582875	0.455114670032997	0.386324030261491	0.465173024375835	0.581847773333353	0.587545069903179	0.617761119268948	0.562723080771542	0.51752912162555	0.339661889335948	0.499568912873021	0.521612392674189	0.534416445005031	0.438823278125372	0.476035054871809	0.43474250539864	0.523455685310869	0.487231686250072	0.494476325149073	0.611873917008821	0.502911235519855	0.444576679687467	0.489572771844582	0.44593519105336	0.55927431998651	0.458514433082509	0.437253172184124	0.583714089535074	0.466341855991652	0.392994238520878	0.474877662712393	0.442766443433593	0.515457139523292	0.513714960162329	0.519830727661247	0.522882991017796	0.565979416345149	0.489034900120106	0.400230338883873	0.662685991800009	0.445013283812599	0.423387878754529	0.460428946237345	0.383112957612607	0.321754606309984	0.523411627795313	0.546589274779219	0.546923462741348	0.45254375107174	0.448916300552887	0.333992199600356	0.400845203754707	0.622915735248885	0.460605183670355	0.513821909764102	0.427129391628302	0.342269517072301	0.497305486546506	0.461165913667204	0.563305595406753	0.454114681241698	0.411422512330686	0.435799656707864	0.423479668424522	0.5462598317173	0.412328676963667	0.54699589242511	0.364453770280625	0.415639033212274	0.536370656684468	0.393697258676197	0.45962182917723	0.349735914828183	0.492854689512451	0.386650764176992	0.465123545651546	0.465363507622217	0.458887748618886	0.444715061854918	0.458573840160446	0.429488629378675	0.487544293204655	0.456583555180285	0.403864939490061	0.529061115169837	0.550732834601572	0.414616088809121	0.463749733624019	0.490113810764236	0.458628728681218	0.441037545674854	0.629768120392805	0.457642293650388	0.466716201648188	0.517037454927433	0.611886650008827	0.482725207820483	0.566282227046493	0.424676660142997	0.565828305031417	0.561780165855791	0.628956544803529	0.672008404591259	0.507751074027468	0.346554595709598	0.489017511443974	0.485968669730151	0.470330489894017	0.387892908332228	0.385129927146912	0.439123619820285	0.544331144501698	0.474562945036335	0.554277147321303	0.456645768070621	0.442167596034004	0.450326331346374	0.492812443002527	0.442020802999147	0.573904022640312	0.468467266627522	0.418096032519195	0.579229633014735	0.422867872115839	0.410393295168528	0.397485325004854	0.586169868117173	0.477381201189641	0.520075630415061	0.517440446261129	0.423093765879394	0.45929875209794	0.483053009336947	0.435711138866022	0.46517207754385	0.39301936015209	0.43848117333154	0.421837596760536	0.54085257862353	0.523882425390701	0.472329642630279	0.492821012896704	0.449810417756595	0.459801666256244	0.448609889814455	0.524400223253833	0.610640984448103	0.478430014196262	0.483503796145677	0.412169117629036	0.447245748490385	0.471849693660173	0.473899795144791	0.476837004600039	0.438263363074759	0.514640204928017	0.361060133538032	0.417922627277223	0.527488183192513	0.415956745125788	0.432888118308764	0.555163687487939	0.505380862938216	0.638475393589242	0.358695939355459	0.446253852722895	0.496481588824288	0.510240117308035	0.439994812145076	0.512414783655147	0.374977804401599	0.464620742105535	0.627950679735692	0.524020988212136	0.419470096986988	0.430635706275904	0.409672396016001	0.561147397910199	0.420520742318016	0.486235536380434	0.501795654240121	0.469741942552206	0.52683692327708	0.323546384263119	0.518129200381194	0.57871159045271	0.516459279923473	0.520031027189324	0.531201086330614	0.460178439593629	0.485767015171778	0.55273786663806	0.603867544271133	0.52898211880001	0.448529171137045	0.53939983766846	0.483830656949883	0.416270507055896	0.459288955010495	0.551008098568829	0.550224083747454	0.42822781048985	0.439580486829155	0.523865115977149	0.420720606899962	0.566870809747985	0.504809099890498	0.370794861832943	0.404454950424861	0.509957527964689	0.456860183498007	0.488534707081738	0.413720148795388	0.452281763356448	0.540809805600184	0.535605647628241	0.436423568738243	0.612060279299801	0.453554367661163	0.462176911673366	0.546094945703192	0.489010224834652	0.566264293234124	0.552637641751338	0.50590143966416	0.466649109079113	0.45760557316656	0.50799655203301	0.521601040942524	0.566971387327782	0.379149939892633	0.407686533094474	0.472756404713666	0.383311396649572	0.440052437956016	0.408381792788264	0.433204000619758	0.378419076491512	0.445220736417876	0.48950364642717	0.527999333238534	0.444078434904184	0.679921573431036	0.502055427180463	0.490543091837781	0.429116582104539	0.556343100781215	0.402880631535618	0.464477413067183	0.505238921388147	0.422511355973742	0.509908166785969	0.54226164951838	0.422146415678351	0.44356208961563	0.373622315990888	0.480671581201526	0.518860614524412	0.458239985953141	0.465514328986851	0.472224621245704	0.449801821387443	0.431479904625246	0.576417935264194	0.375612412998113	0.592754322593939	0.478619026498534	0.376673340388654	0.499584770831393	0.396465685532648	0.46145145400196	0.46680863596146	0.530096923388947	0.425293221846973	0.510833877032588	0.358255584335107	0.430533166427847	0.508234377601142	0.426749189568005	0.574786151494158	0.431430073254348	0.442857352245576	0.466073833739985	0.48967212685166	0.4386931064171	0.442854676204619	0.506187575313798	0.372855062675308	0.432539706139474	0.415586729681129	0.328833451594647	0.504886936500926	0.574949424948804	0.494996241055103	0.40337867856551	0.57433644569737	0.467485596698227	0.529169372564518	0.455009000084432	0.466160002062058	0.483673069250728	0.59907297487278	0.537030563707538	0.491097224063766	0.639770099291022	0.37234823430613	0.519860652301286	0.398726357982763	0.448980430297279	0.443972679050041	0.459847742584328	0.471638209327718	0.390036324309444	0.389628120666513	0.472125857392723	0.38942421602163	0.508699537461346	0.494434852193107	0.322875667284944	0.406905161664057	0.399944551957984	0.525501968032478	0.537904453282873	0.552942113566949	0.394736218568782	0.449736311621146	0.433473450657533	0.426297250267155	0.447866182922357	0.507686549962661	0.421593085901277	0.568133848115298	0.451531801797946	0.469112424052097	0.552352067067224	0.348295612505943	0.538003309354785	0.441474175822066	0.457854154817333	0.425467911598851	0.420729742947402	0.558262052033629	0.518589539580647	0.473788699415812	0.446767138536743	0.421449222311639	0.524062232030915	0.417643902014045	0.515369312201273	0.436441791982141	0.481970939282205	0.538258504621636	0.494931438182171	0.49310835621542	0.646446687382587	0.563297048072396	0.530711195870557	0.430488079595386	0.566999722033865	0.452266019964254	0.50364971153632	0.499752434450558	0.455255079099377	0.387042590207978	0.740866162052423	0.445000425980005	0.435886617576308	0.438101190924375	0.493913213854594	0.457323194321624	0.429566462843675	0.487439886396016	0.399226622694936	0.592841544970999	0.48528073269545	0.363498774500414	0.319973922056744	0.517023776642218	0.458469945448555	0.419441916180742	0.536240451778613	0.468529633607241	0.542159841620299	0.553412436101666	0.585558012173563	0.36181346980433	0.516738897987466	0.489306294490634	0.50694585823982	0.449125011401946	0.579688544260476	0.537542065488468	0.384899350331215	0.430280435939552	0.396415619777761	0.389979145383351	0.480292730603389	0.53049347810981	0.451410278644987	0.507341978909927	0.396599733868461	0.463877507438883	0.531874368833273	0.43308124971037	0.541584092259617	0.468223500948785	0.509048094424537	0.43758099093919	0.471352040364562	0.387914195876734	0.544141968570203	0.455950351806723	0.511746881267735	0.629855599193298	0.503646858380716	0.509706772459992	0.506420459302636	0.401095001626812	0.561311471143748	0.474801388369368	0.52868004320859	0.450998986671785	0.562962703872635	0.423072549585316	0.402219300100171	0.643563140695635	0.512597329908022	0.453295578701106	0.615610266614202	0.396107177070052	0.437699606583274	0.534245255855262	0.455109179091883	0.53229829975956	0.514499539678711	0.512456744693607	0.536091749260503	0.537154625099425	0.476751801286069	0.437063443040695	0.576394846784334	0.538022816965644	0.515283623123061	0.512834581436849	0.588545199764228	0.440884165830231	0.362596246689961	0.40023697251234	0.516621187407701	0.407835953160621	0.452424550548492	0.400017178415972	0.355741158556342	0.538487218139678	0.486151444762089	0.499965061903723	0.416034895395074	0.386225915478013	0.72448318840613	0.596052582095294	0.483607266086001	0.476332095034792	0.417184655896544	0.433208643409461	0.509223899799445	0.514613698879608	0.407664656449186	0.485739500552396	0.414558926061178	0.504145853544377	0.55401303802199	0.43416318817758	0.369660393307252	0.622901496832762	0.513583427445644	0.445556876801176	0.399419676563773	0.521143531241433	0.449155666257538	0.377465684375794	0.464195631577583	0.528551809411973	0.460378437405699	0.558134937728515	0.468776751213149	0.436775172280715	0.369218896408285	0.442369199173777	0.587466425637067	0.439182453481327	0.450987782663952	0.526330434307784	0.434863426071366	0.395885373401841	0.482243016122873	0.400440327005286	0.473034146583141	0.430381676161736	0.528771855525595	0.505613651562206	0.460895372419248	0.429505199278873	0.454293657931412	0.472287719267279	0.41573877904343	0.460869059097972	0.600723612831594	0.353361246917954	0.473245197435206	0.366383977856144	0.494367600482412	0.42714326538374	0.528456917317182	0.437696561415552	0.58536170795646	0.491237336188108	0.454120177519269	0.536894716139956	0.556117649677817	0.499784480703188	0.458317911858109	0.358077479429557	0.445116487684267	0.445427086909321	0.438344137055084	0.546696358119064	0.637833610665198	0.369995030090987	0.53705629418612	0.444725615995722	0.487303601945482	0.463619025779173	0.392645693581869	0.323387639850238	0.439052127760729	0.40077477857526	0.424601672377498	0.331669408705587	0.479907278601634	0.522642587258184	0.266928982837925	0.43770178547755	0.487378226596457	0.384175773800076	0.424661814168701	0.571806578623779	0.395640742616473	0.357839573041534	0.44915698189271	0.584734459308766	0.420555365478035	0.454393831961561	0.474286331763789	0.413535793917546	0.420291521396091	0.438164854698988	0.44315660631925	0.459956629515557	0.563187439584746	0.460563060672159	0.59122073413775	0.486295904925866	0.34254101620205	0.434025275678667	0.540776914285718	0.582615290741391	0.456923366114997	0.405824064490883	0.468911413366942	0.477804117095352	0.561880124926855	0.478458333622446	0.556916818899984	0.640839808925228	0.539414223302316	0.564594936761828	0.493421561987648	0.425085278756376	0.373435848786093	0.410731034356331	0.50658622495616	0.465325145465736	0.418680195696195	0.507740005679257	0.453118680082123	0.348726293048901	0.460206455794486	0.448585887324752	0.370870345503559	0.480484403091562	0.485688119779504	0.484164423496813	0.469522878192917	0.549928942990061	0.424362345461481	0.505519931015428	0.421016984220527	0.419375954747303	0.574509712885669	0.487565930981128	0.432692137235177	0.413294046948299	0.428407485913291	0.474601546821433	0.473813595658457	0.514623670234301	0.420360617003673	0.494427482029871	0.515921001721194	0.503134620218579	0.514745785360339	0.455132023751509	0.428260232655021	0.521815485314318	0.435675352596552	0.496167905759248	0.426008165119172	0.511027571110461	0.503658811987651	0.508107803794962	0.417821824392592	0.46568528927858	0.533170015162442	0.432493660992529	0.454010169989887	0.463452484616535	0.476015369754308	0.465388896468966	0.511687311604877	0.533060481177364	0.471837749496253	0.701405395805546	0.447043320675302	0.541604674471844	0.417680988093389	0.492120596420725	0.460130224515484	0.488881045434577	0.504232642653583	0.555637475722924	0.547691957814049	0.51619961970841	0.515887521294298	0.546559707078777	0.520221553538124	0.355648343669821	0.479895575405588	0.563679990792601	0.53538391290082	0.482913804882255	0.453642095192679	0.444047053751938	0.543588720084418	0.435666209295838	0.412209456317735	0.659639532770354	0.408304243649921	0.405323358867508	0.481766885433331	0.440773406252947	0.481516846034804	0.40910936552171	0.537707763199197	0.395282606815522	0.413159289614532	0.490340343058963	0.456904630808435	0.42349001112464	0.473335229532607	0.398762629788599	0.357858909147204	0.364742850040021	0.398634540964534	0.52022189759939	0.551824489205588	0.467418851669607	0.447518406582507	0.44910039974811	0.383257708625296	0.441161222471165	0.39581159182911	0.551712760692459	0.464106616565943	0.46610411093691	0.432744483578385	0.401642861320962	0.497395150357914	0.498835527156819	0.470247910946325	0.44572866592118	0.498891070402225	0.565232793719905	0.503117632726982	0.540086206555912	0.439252514829823	0.532332751495325	0.430579912831395	0.50502787797726	0.363874380979621	0.429771218837981	0.500554564410059	0.412856154919659	0.392946389125231	0.612566602342595	0.390960005696779	0.497221889400957	0.426982918380752	0.573191762440108	0.386798079372561	0.507365098128595	0.345043890488699	0.356372304162367	0.482638599902944	0.407440615584672	0.391717812168866	0.433606699866626	0.431226620678029	0.467166229244136	0.466980772405538	0.425720513286739	0.630463852752625	0.518426685897042	0.493836346546956	0.418861815335293	0.475866488098438	0.492668217039077	0.567596146303469	0.476062423959135	0.434237590297355	0.446930345064334	0.555407971823192	0.481578401565621	0.430900540218719	0.338793195062789	0.429120873369533	0.548006376566025	0.607717278520088	0.41902640906344	0.41404707062601	0.336714484861996	0.591798892064378	0.388882951858252	0.401261633782872	0.463191932167905	0.394892567530614	0.53849169604394	0.541908487273222	0.408580666860262	0.365857719684923	0.494786811614229	0.494650855513188	0.545198523001186	0.485875515194312	0.47324342716247	0.557535731000153	0.510412731718168	0.35233174984953	0.504973181670394	0.573418076771491	0.509287325590659	0.388872613288818	0.464675161861458	0.429025105178408	0.506337003589238	0.514611923168607	0.416368198497133	0.477492844465722	0.463726421432071	0.361699454121873	0.511996191014754	0.393668055699775	0.412913184358821	0.411983687640113	0.385792826191736	0.52210914870303	0.484125650509515	0.466231768916694	0.472520861518431	0.448225692574618	0.42078380551511	0.488738024796202	0.530311114576211	0.41782059170117	0.495652314883468	0.500787243713056	0.491270619813469	0.442550504051073	0.557730645021683	0.441415748932894	0.474577419610292	0.511367470051824	0.51372632142247	0.46080465028253	0.339772138863985	0.424577255926931	0.462702469302098	0.42592683240788	0.487653998279317	0.435860824528291	0.486268538639524	0.439305258464839	0.399274106403525	0.506867452432221	0.429395270808596	0.501286053896294	0.48844238998353	0.369867455942021	0.511249863558121	0.436349209892817	0.405810854599464	0.468354045034247	0.46331898343571	0.46611320501893	0.453720177803039	0.517620775841857	0.521861147454065	0.537487400338466	0.44507672644884	0.324257906010377	0.517092293005253	0.418925541624216	0.417471120343694	0.496391187254356	0.508750665039247	0.51581484792922	0.5870275760183	0.558879026037589	0.485792258885303	0.424248902048012	0.417076023955814	0.476670260688723	0.494515530737397	0.46015374908419	0.480554221170992	0.414185551588642	0.505523393562962	0.507906837793976	0.40856219877459	0.462847529701073	0.480837368756834	0.373499972864422	0.437975620202254	0.49682361088321	0.394549296042151	0.513625896087727	0.359246809549856	0.505020160967171	0.517133153995478	0.429948046504134	0.490042649603099	0.500205434654275	0.549409967702532	0.57788939126196	0.494392457318326	0.50401715851047	0.483661543521789	0.515657444720886	0.51730361732064	0.54051543903332	0.633753281783499	0.474078933142551	0.449964325692328	0.520684044423	0.489260370686481	0.577947409339092	0.518886811219787	0.480949809681051	0.447754577910147	0.542464001557592	0.544424400964519	0.586548488842217	0.487665326548947	0.551294451290891	0.53784883298872	0.559646868626875	0.545356289561995	0.633042040523248	0.451016655081948	0.528097291813252	0.504604085065855	0.559745431524779	0.553253975302048	0.582534163764592	0.553754845593076	0.525850101371024	0.543874122191858	0.564564074182268	0.420041424726322	0.539996823567082	0.584957268838318	0.433167332376539	0.603085446901953	0.47822040242956	0.496461440999471	0.514133415520543	0.550274542499669	0.521782181551327	0.572266484490021	0.484135119927656	0.46834458526394	0.465031832455047	0.492187871395454	0.525277480052847	0.531872598124086	0.533708801453052	0.609047222040113	0.515528936178125	0.556472879129438	0.541824589532942	0.47804505379633	0.616792814678559
Monocytena	0.621545232134468	0.702348444708963	0.733690883393894	0.672623167018503	0.718356298687033	0.785662832854666	0.678802000865593	0.776469162708932	0.704565860503556	0.725615338470073	0.69343242511014	0.735298091670379	0.71022854694624	0.736186083280679	0.694796221870559	0.72555331741829	0.709788968763084	0.709476165305767	0.705681599290371	0.714429938868904	0.741438069297747	0.697023177055035	0.704063107917432	0.716468445506934	0.771995383701703	0.717648577340843	0.69042798385452	0.702188854001127	0.680885246765381	0.699852986462821	0.730773722380631	0.683272963408354	0.706875502411739	0.724680373245221	0.707903915590715	0.71419642452429	0.708905219908314	0.684170883365482	0.717692291228849	0.720418784887206	0.693261014961792	0.724559945300723	0.709062225774249	0.706851611876854	0.674107177200689	0.69195617888344	0.771013853560284	0.733989098279163	0.711959775666283	0.713207272358918	0.694125297189135	0.694346596417827	0.723180344624146	0.696016837412672	0.779529885122911	0.728704517131228	0.755605280637395	0.733137163663376	0.684242956181574	0.727175992918779	0.706318347548921	0.670184959956253	0.697006273295941	0.729055132167582	0.69016855604772	0.73437092521068	0.682918889545812	0.68971103982074	0.700960541038831	0.697366089553372	0.723603727816961	0.709380562965726	0.740005200471798	0.736685030392072	0.694350556973453	0.734867853569953	0.716807130678673	0.702657469218312	0.709432811763614	0.687912738048212	0.713452295892265	0.708595423852205	0.706011664420432	0.718514647701096	0.701749557265819	0.747750550110409	0.698654882702416	0.72119528721427	0.70450712918237	0.701677842624342	0.687548311262603	0.706253972926169	0.707111665240138	0.698423970510613	0.73633202172708	0.696316621361322	0.662159276420504	0.674200920719888	0.71157317546442	0.69172041019956	0.709102978994759	0.705724009763759	0.678605540163008	0.701308028582988	0.711736487620997	0.733544862797393	0.678547690891285	0.72363217392211	0.620456744870392	0.721234284350015	0.715334094333668	0.692989906732003	0.717100423725505	0.706501745052865	0.698884088133391	0.718606982676459	0.696776281948456	0.68798873571582	0.733771245032922	0.728242796510526	0.628450520609576	0.710595177271993	0.720497558967795	0.715202494288753	0.706940552041939	0.722599395970621	0.677006428157008	0.695950674607183	0.694051458516452	0.699235570956976	0.683050034233338	0.732015892560685	0.709649701572813	0.703643548755251	0.693966677782782	0.707253028618439	0.68389113269156	0.745570927413038	0.770127529264572	0.725756009676984	0.751241550813201	0.712805790148082	0.710840922842918	0.71358982281936	0.747126307312075	0.768032841526506	0.73043310239688	0.6928313592906	0.670157754016229	0.726300732569729	0.693393128321536	0.737725202708242	0.690529404545318	0.76223430997419	0.734414595587191	0.714950855080834	0.680239145901598	0.736160403863142	0.695148983057088	0.702032703938716	0.664667506173496	0.738133631725336	0.722530789349501	0.725034522973885	0.701594337838339	0.741207098863289	0.730835258149969	0.718029650984689	0.690571314828141	0.705311609812809	0.701166664483441	0.685927994042884	0.705746099849857	0.712655619544269	0.719624077231088	0.690944364943126	0.715398651376246	0.707428369752194	0.691025645027928	0.762587591364246	0.728450561683905	0.80866036834699	0.726376431614732	0.74779262039293	0.711437569494987	0.669219259308351	0.690065604960947	0.705264599398261	0.725659635742045	0.696589518330337	0.713540090830605	0.734547272295763	0.697990053538195	0.755154221174129	0.705322808929774	0.704843801349182	0.67821070645435	0.742271435618501	0.739680906444165	0.715784875470918	0.703546387427869	0.71866657946148	0.70888882913161	0.646537536534986	0.707880445783894	0.690084143307221	0.722474236439573	0.751987447022042	0.6940551366664	0.675684279382837	0.692927234406447	0.712548957841032	0.730752602778092	0.70662519246952	0.692616128187379	0.709930557950972	0.732613428309166	0.68420792334144	0.668437237187444	0.727959164802273	0.698702737896724	0.712565320250127	0.714502116949012	0.714604122897721	0.773257194205193	0.689022265482691	0.673700661019431	0.676001682152871	0.724842843043751	0.718324461607472	0.69439598497895	0.725457186842241	0.685255410030452	0.717309493103876	0.749132942566237	0.70883381177692	0.744760653509925	0.715975647890041	0.710988235975896	0.708081704093991	0.638680534226785	0.71882665886494	0.708187921582295	0.681264371722522	0.713035758249783	0.696110320345317	0.712794606617937	0.704166485667635	0.694935501719465	0.715371214822115	0.728336128571181	0.71723624376263	0.682410608445529	0.738864056864578	0.710322426489687	0.7384811671119	0.671501333852024	0.736369798288519	0.726348843502797	0.745253051975542	0.692399218122246	0.701753222205728	0.619111449573706	0.697661947615612	0.6936319997253	0.709712447265147	0.726972298296806	0.727157330462078	0.707926779119759	0.697909558868853	0.685235111410764	0.719605180998573	0.66254303170462	0.710127574529915	0.726280727313781	0.723171739706886	0.712058180951558	0.704440912809713	0.674618030311524	0.703519712318009	0.716240718493169	0.724805516552291	0.683277519510546	0.692551830111071	0.701084285012972	0.720936127061379	0.708143004096871	0.682087105821425	0.71065483677426	0.684600853876435	0.712917538832727	0.699938411896739	0.639579686716109	0.712572366168739	0.706097303713008	0.688457613312596	0.72295270497666	0.702663993419383	0.738359911382041	0.740599328017484	0.686260844392461	0.700689229227739	0.735438492799571	0.684927070141364	0.696461921236347	0.679325596491501	0.718091269790489	0.728973303818458	0.709925131397689	0.697980985253679	0.675737497262391	0.692912314760226	0.715324459874704	0.779404913098829	0.748245143099544	0.756669385820049	0.671103363857399	0.648986023360139	0.708679838378217	0.732069448548593	0.712575148051999	0.697357880981813	0.691057377904426	0.704060478785206	0.679182061254629	0.703163986365351	0.691366810228031	0.703325289724991	0.684497604984489	0.679762547114128	0.693445101681812	0.729335503656604	0.733040023561128	0.702497441265962	0.705611245363139	0.710678261116324	0.72775979997394	0.709583622157537	0.683023107995291	0.714140109058656	0.6979548364414	0.716623731027651	0.658739586075957	0.691932157678266	0.723741588123299	0.709989204623394	0.650970574435612	0.691971312046973	0.712015257306049	0.690973699783677	0.747203413366057	0.760162134685506	0.697379466108811	0.712131517047374	0.714383750503752	0.685875014950913	0.73719683379959	0.687968501788596	0.727084837359536	0.692611321429315	0.72445143309394	0.675715879348808	0.680462705181022	0.73808835514023	0.71898340588771	0.753810658619392	0.736694264337222	0.713997763329824	0.696359317208806	0.733057912852227	0.723265098799037	0.747725514994969	0.706514855422856	0.684701155645806	0.734250255725199	0.690433540094925	0.702195308245158	0.73239004435546	0.666352282898976	0.788096190243818	0.719162654121766	0.747380403685564	0.686620103328487	0.704526427735579	0.731412910256747	0.747904781725959	0.690120931623081	0.727988645817947	0.707157849226599	0.712240407667139	0.738097050210655	0.711927273453938	0.708706467398951	0.68220599635492	0.706651863618612	0.784467438802495	0.705816136523266	0.694282281905779	0.735305524033819	0.713523657642013	0.693894309241757	0.707711263335859	0.706805821617402	0.69532903886749	0.707250557083805	0.689677819585094	0.709096207292828	0.702527730204195	0.764352799439488	0.691754894064352	0.68423124869999	0.692774088156146	0.696530524322261	0.675643097184159	0.697827447680478	0.698834459638748	0.690753381475208	0.689038344833941	0.710686140131929	0.697860451267484	0.667919962102769	0.7435666067105	0.683065742156544	0.695873947407019	0.739467480437048	0.701751311107775	0.693284615869045	0.730986408022602	0.680473187668998	0.700095289778593	0.667417941822962	0.692611457722866	0.770579497746161	0.722052643664392	0.678719477001504	0.687665831681516	0.722487505855497	0.71390706523475	0.72566697998301	0.736159738142451	0.682785468953357	0.701667605894309	0.684679067480302	0.659091096868675	0.706415209514199	0.713088905241454	0.702086240416239	0.712764229188453	0.697459530527419	0.719771692858218	0.695539221985763	0.745652633722093	0.782874562923532	0.693617035809	0.686817015303444	0.706279878650292	0.768114447789716	0.702546471327204	0.727805508051008	0.714651577172619	0.71071443855292	0.706013216875144	0.673968127798156	0.744800313529082	0.755274664074907	0.690819957079683	0.690015496061922	0.708248691294242	0.677823474267909	0.71299820872421	0.720560354527245	0.689909325611523	0.714126335750822	0.681233568342415	0.706265280781418	0.718038862874615	0.718368655544174	0.676633870065921	0.711017277418078	0.712850882516958	0.666781167863578	0.72675348370456	0.730581788286149	0.739658588755367	0.718725628461726	0.70141279017846	0.697753376255132	0.763106825324156	0.771964357854196	0.718625128033716	0.70344466237256	0.713070508344824	0.72060441444254	0.735190482807628	0.777498444056913	0.688633610507239	0.715461607845675	0.759994282100632	0.710275782403245	0.723127970314669	0.768868442334168	0.749470035337172	0.699090215037936	0.701144438006025	0.712662402089244	0.689153177062739	0.716738317072803	0.689354508067948	0.725642513640582	0.688813309747497	0.695799843003117	0.68853361993099	0.671735938904796	0.695418055742726	0.72395063055119	0.690660908392885	0.700992204374471	0.669959745716969	0.661332737793483	0.69740044826745	0.705096265986836	0.725560006286831	0.681627224991576	0.725297476766444	0.698657178001143	0.720945136291212	0.704587499561026	0.726738258661833	0.714270166023794	0.706717053513635	0.703494112588245	0.766347189028038	0.6960321226317	0.713223504687678	0.745667223177564	0.723134090754717	0.753228169365044	0.730262965536837	0.688098845746964	0.700865773232941	0.727421370253768	0.705595648292551	0.760028509993822	0.686585486428226	0.693028040570287	0.694984133335352	0.722792977099184	0.713138038911542	0.714002871811347	0.739571485958821	0.689948339701657	0.703088745916091	0.71235504919343	0.695304952954621	0.718603771852083	0.671479933662735	0.73136833640163	0.725417951158648	0.736490114644087	0.693271682915145	0.73966111507379	0.688324604868579	0.706162270069794	0.699845140361253	0.666823929391157	0.731346482966654	0.709558151268995	0.704110176632373	0.698023104160753	0.719322489693704	0.675479129517411	0.688224629956237	0.684659247162559	0.690079068668563	0.718867410679671	0.757610895045147	0.683082569625714	0.712115654416628	0.735466883484499	0.720798256360014	0.691564979750794	0.722558131536003	0.737412204865327	0.715610468766617	0.679916850128049	0.723089082271788	0.755091845546357	0.676995428065844	0.73453372976033	0.696976075253905	0.678851739697235	0.754719887107887	0.723115085084108	0.736244343340702	0.713160561914948	0.733438760975586	0.726765075473846	0.69566882699457	0.739855863587248	0.682302317692309	0.684638312835639	0.709266144901339	0.713403867566567	0.727596092073957	0.687556248248691	0.673691537495681	0.667371998969244	0.691092716657732	0.739199647364108	0.697261174788418	0.670785621608633	0.686204656193108	0.70369582205698	0.721872840988851	0.72997416530439	0.697868924200266	0.691953500514412	0.692759671563358	0.764923118130231	0.705221110117153	0.709627271246415	0.734573057728232	0.696564354954512	0.676546434782235	0.677635200049159	0.676693675939519	0.785421248474993	0.699723752646294	0.669761467833592	0.686156468445363	0.721622976439221	0.660474104701855	0.706890913326139	0.741059285387247	0.723983634365157	0.702499318908421	0.709254990783248	0.686212919450641	0.694662917819609	0.754059435988266	0.682708788263316	0.71383522665909	0.692349613408477	0.691821229776049	0.713902473592415	0.688406507976064	0.694669157707945	0.661701358917722	0.697861118905534	0.704778979777468	0.655504840013581	0.694083359562916	0.738545264799708	0.695848771461439	0.648254677441914	0.732072720760776	0.688616740422251	0.774346968425057	0.705024571068954	0.708740592367549	0.695697631308141	0.689325679518993	0.716084702605424	0.687606266749213	0.681628075247891	0.708127492364209	0.727782162484972	0.697375474310132	0.706476104441956	0.692342854273386	0.680479375071794	0.704733009355033	0.704902413156749	0.689235001899537	0.692293590002266	0.724585629947564	0.714998108857809	0.710780370041047	0.691937062905438	0.779228168554627	0.690055125548937	0.700212404230931	0.70424905275699	0.689156960823013	0.686705533983196	0.681950441279234	0.734681338853546	0.719668168079523	0.676943159449964	0.710240587868224	0.711869629954496	0.688589165255893	0.731566228784724	0.699342675757441	0.671947573649506	0.721780486059831	0.683971931990728	0.682067229979496	0.662508424855015	0.674435466950437	0.725301058362367	0.665456631936209	0.707150851370214	0.718233978734725	0.719884857132973	0.762945737315696	0.695287257668998	0.685905075560219	0.738378526456219	0.735155931862023	0.664238974371322	0.764783365591155	0.696249577542995	0.708234523631482	0.707990851927935	0.746102238522501	0.73788867535315	0.71100716264062	0.722303696493299	0.672686489198333	0.657179953208892	0.715925087135842	0.690772334603296	0.68549172056332	0.684777786906445	0.673800833687032	0.718715133535111	0.712212200677858	0.737485173046511	0.685135685696765	0.721797787481023	0.724687443139445	0.690919631182233	0.688306445928	0.673093017218491	0.681165137973443	0.744871917958763	0.721145086231915	0.735331481713923	0.683728734404528	0.77476030302088	0.690252791041716	0.759154278673426	0.693061491130067	0.724726611075682	0.714670415797761	0.715146814104225	0.684603331060023	0.721837059185508	0.684800205292456	0.698544378214409	0.742019390383878	0.671390773944283	0.679004943080569	0.697249218386262	0.724214923012269	0.673508689386761	0.723125498643286	0.776915597739802	0.687505582404426	0.714859487884494	0.707121785684196	0.742809500647323	0.68482282654777	0.676856322611606	0.698569977679705	0.705143185609991	0.703733036862241	0.703426530109144	0.725604084778085	0.703777620121364	0.698150698987601	0.720167056322758	0.724522386832218	0.727591019973987	0.70712508441387	0.719101300830433	0.699519631130719	0.700596211799975	0.713905052675893	0.717002690813184	0.724635262668488	0.693989329319107	0.723589969642012	0.707327009202913	0.68829606819081	0.699636393340947	0.738236369819843	0.723465068768596	0.712986610685471	0.653742726339189	0.742668719483728	0.703954581435295	0.705273294919161	0.689405704005058	0.698970609941897	0.67850711861786	0.779245912701923	0.699244926953584	0.700367055979211	0.702657540762462	0.704959343454677	0.707317040761696	0.736484975981798	0.68548141369606	0.703182947623727	0.72439236701295	0.727836447484201	0.718190989684361	0.721491796541172	0.730188638645086	0.675429174628361	0.706600780859416	0.745908173720166	0.742496535253904	0.710999078862664	0.701485631615767	0.718859185504598	0.6757897655609	0.670286635014565	0.798235487496312	0.672363791899769	0.697311541069208	0.7523468095409	0.73629522950182	0.713891100438333	0.705713725178478	0.736386228888383	0.69816668105511	0.679724662941643	0.656344787371766	0.761685109554399	0.684029927925342	0.678630647976203	0.714322027795502	0.715846517478681	0.763305026159964	0.712422619502877	0.712529701698821	0.690727987306506	0.712484572255988	0.700903031517848	0.682208724242232	0.703695346111851	0.696940569083923	0.678531531440374	0.713445390964824	0.684122942190365	0.720784090080088	0.753228485896742	0.69814901294765	0.664074728070912	0.712780125091917	0.705142861074241	0.706878224162716	0.699335771782273	0.704862268510157	0.717090172309123	0.779653456066423	0.694392947452477	0.678213884816219	0.674972735742618	0.717607967974953	0.677443316601396	0.711999730696983	0.690494146394869	0.682906200917514	0.729268443522716	0.712758598317893	0.642621774443011	0.58499429292553	0.698226584366588	0.668150865974363	0.672888742419596	0.666248714395857	0.697634903861716	0.729031414395149	0.74244360169092	0.708153985722036	0.707351725021218	0.716628603293321	0.714068687184298	0.690982253267992	0.749045768240812	0.773437927711831	0.712440306185224	0.711154199635873	0.74350248647284	0.692078517743723	0.714186629584224	0.705700458078291	0.718429370094624	0.703197836458628	0.678922208653661	0.70600572159412	0.700069364202794	0.705883836788816	0.72646548628871	0.729179925407256	0.73141604573535	0.721279638510895	0.69527572737634	0.703942156935149	0.663636759661714	0.699929332528151	0.698771253000932	0.693056572819372	0.731921324693525	0.731675402079924	0.747046397509	0.696424069568715	0.715420590691095	0.688201347737965	0.735361538223069	0.731362966011197	0.718627244580513	0.68430336302181	0.70479126702844	0.742417605416718	0.707997810340177	0.705234839811786	0.723888381044608	0.726398900082282	0.674106934497249	0.67594739541081	0.72854535857106	0.67257363617798	0.735030958773794	0.720240732071739	0.721355124660422	0.702130062132595	0.714493193070578	0.745656138923358	0.704811838777643	0.724705162982184	0.75839225764262	0.711233920135684	0.743627156029316	0.727830236935218	0.707173430626214	0.679163607547318	0.757434413971572	0.692746294957523	0.699982965757285	0.69496227887491	0.704284012733501	0.652193667446329	0.730259684370709	0.734405421079187	0.744704199238252	0.722349793860283	0.699090265179278	0.746629061839811	0.712740661743599	0.688570566007079	0.727567061712185	0.681567249433881	0.714997420394726	0.732635656557517	0.662468776961028	0.695363201412868	0.703870204028765	0.693324676812735	0.723271665054015	0.696741579545062	0.720261268151335	0.66943223810905	0.70021580605768	0.717930018842641	0.730488673392983	0.699515919982716	0.678050615179259	0.708924304762826	0.686111321943905	0.774780832052329	0.716457075260189	0.679026967153953	0.715190501421842	0.701292953951932	0.660828910233185	0.716896557888914	0.676522348227933	0.691084568885787	0.741164666803757	0.698531585926585	0.673369482359596	0.731517543878455	0.702339811460368	0.725764338976655	0.727925830336052	0.700409699631622	0.694816069268416	0.720972932340755	0.717334031164742	0.697808872123852	0.708013729177592	0.752134240374427	0.675932040761874	0.663625545932242	0.700491274442666	0.714890590778822	0.688848062214884	0.696518593167644	0.703425636803495	0.727912188192595	0.717189243537007	0.739107407524997	0.70795916812038	0.767742868070364	0.735453165877803	0.702944655282919	0.730478337813533	0.673483787908387	0.72613468597627	0.700838685456648	0.704405372291579	0.710523939920843	0.701980637392617	0.713867591464557	0.698931034259209	0.720806451067393	0.729599243056631	0.729507271619209	0.684597363951207	0.739411608084512	0.70388165923508	0.699261507645667	0.719517915756829	0.716414904210921	0.702269581643441	0.698415615480512	0.714029358963704	0.737602578148961	0.725062932788302	0.672593767341925	0.712277080161656	0.732841571189638	0.705351438158548	0.733548390073086	0.700988540560948	0.709098164660218	0.683503325612454	0.68976306520116	0.703614706242199	0.752981196748822	0.741113258164042	0.720668575234243	0.663100454314516	0.704040827178439	0.706114662638937	0.683484741460579	0.735474502859622	0.719606781033771	0.702223179327767	0.675255829729883	0.695092505829763	0.760041690092591	0.678813181424968	0.781876364825567	0.710768707979373	0.697062810594673	0.705960493458782	0.716516697473478	0.688189613984572	0.837331715752232	0.703865629006786	0.693891785059322	0.707865234593952	0.685841596422932	0.69897332031458	0.691258782663775	0.692470337313352	0.683493732828334	0.717079097741868	0.721908919605446	0.708280279671636	0.70497931901866	0.695394217620365	0.700534244359785	0.695695574925624	0.750786790139351	0.709863472384779	0.718315011037102	0.724714954394541	0.678555697971986	0.69683103472797	0.717262744788272	0.707869124289613	0.699347109853107	0.689960231391092	0.699427826878134	0.715987412821502	0.679983205206952	0.71016101253171	0.69084058531119	0.694984452946399	0.72458889830718	0.670861439453809	0.699904877953732	0.70661746901764	0.694025705027099	0.73480223397161	0.707790797770123	0.717431714111053	0.700584928662395	0.721897865489977	0.69179517561041	0.718046261300965	0.695011609991871	0.678107519015967	0.678165064958957	0.677197685951147	0.69528456565735	0.658161309530444	0.676080306698189	0.710018933909695	0.767735267465696	0.733103044699506	0.654917922927582	0.70579604856917	0.712648505157923	0.698913540985363	0.742200822216159	0.679067001280501	0.739434269670271	0.734154178454426	0.702437576403913	0.705573553852473	0.702461391915656	0.741069238702603	0.677612070480742	0.697522300655101	0.71196757741325	0.712818497334104	0.725847920840269	0.765492685013155	0.658988022349926	0.663982857936005	0.685990085399413	0.71499433080933	0.694710949156152	0.690478703691115	0.722365091150857	0.72222844999541	0.754064131620548	0.707399935964815	0.708251844664505	0.758106076115902	0.725605518851151	0.785539555312813	0.701846912064935	0.697659648046716	0.730678767207474	0.701063170892683	0.705184761822245	0.687549759791896	0.718397603490776	0.749892112995677	0.731593887951869	0.693082410346944	0.69041611752836	0.648731448011546	0.719142684722162	0.735358261723868	0.689381419559258	0.747417378675491	0.696123850799214	0.720311338386606	0.728541465029589	0.696901312914126	0.673656218355383	0.701033990190015	0.702093690821836	0.722871435604541	0.695814860296982	0.692936522336446	0.720509155362373	0.755783394431794	0.682710943949171	0.680692874400327	0.694095500903637	0.680625013996369	0.692356661707538	0.696371722001186	0.65884402312051	0.704362316136441	0.753438500340492	0.721184598320807	0.683209767874039	0.722134688218814	0.694941922070931	0.720992145194639	0.701022717053821	0.64035163763575	0.701641751215151	0.679635002880518	0.706330325789756	0.736665647580405	0.659506088826165	0.74762866168928	0.702751179773107	0.695748819671311	0.735790554299006	0.701705081438432	0.734309065413786	0.671408111815419	0.701489199915226	0.681663975149244	0.678330957259278	0.666477290303585	0.744903317764943	0.683337808213005	0.706739637850871	0.686133546350632	0.729440319674356	0.670778845132274	0.703951519746425	0.723688070375643	0.696012580125819	0.681921107298862	0.735217780721752	0.684750533653397	0.690645088883031	0.775497070815701	0.737968550520354	0.755634228402811	0.699980557566407	0.721860508920931	0.668058018389011	0.749282797138712	0.737406976234022	0.690301723080131	0.732852439074741	0.741787371061866	0.714756574823644	0.688753350336626	0.702103422432903	0.688161289949531	0.705226564284933	0.690384699779042	0.742243895678438	0.688335415333803	0.728500351212043	0.747689753619195	0.70552474999594	0.681315290530768	0.686186434200525	0.700495450271535	0.704910143318248	0.695515918587143	0.705038395362798	0.703946826674808	0.725090949499464	0.69866044239672	0.68908645712041	0.740958914492572	0.698567508565092	0.701853891935563	0.711472766359844	0.722141709087536	0.723381642140242	0.719212400446855	0.71080421215015	0.683468749018482	0.695291897663894	0.698390771338405	0.747584651586352	0.699352653431911	0.736677526671655	0.711540972587089	0.683424494228954	0.713093748050923	0.734795883213449	0.718853321393805	0.712802837312562	0.696183779453605	0.708955982040304	0.718814438079709	0.700115576214726	0.690460860766212	0.698343350187359	0.681272023659341	0.697430208450257	0.744903654251371	0.69812632629213	0.703761658850388	0.748972937936852	0.674635575014435	0.696223297537251	0.719990976271206	0.67998043397811	0.690089249933537	0.704954996212789	0.692824252497701	0.70837797028881	0.682146250939261	0.708841248279184	0.667110588759739	0.728354866858013	0.724223654822747	0.662113674676759	0.724049943530054	0.753668570729012	0.694698357044679	0.684564675412381	0.736371367134372	0.727838150738829	0.733788758112903	0.707161755554393	0.746125371163619	0.686510748961977	0.691397005925469	0.733040002673332	0.707882568571784	0.688818866489495	0.723044527306898	0.691578712533388	0.748559990087507	0.679028623114327	0.738837251143603	0.677520893080366	0.698996747917579	0.691823878109862	0.701739660592836	0.733342783670668	0.696844422708323	0.697482943113605	0.716763231917931	0.676820312254651	0.696130781278093	0.724130372190769	0.70309209283572	0.670603557596659	0.700728425828448	0.694615094752237	0.698051081122918	0.690496517129038	0.717972469258373	0.744742246146789	0.732251386351624	0.671867257872732	0.766677086045339	0.715923273511251	0.682199978861865	0.67809512226046	0.743444774758601	0.727194890929174	0.659068463348787	0.754761395125959	0.695628320679716	0.75215664432657	0.705203462689343	0.7582572134037	0.725961453069024	0.787417774775023	0.727613274557451	0.691024693398151	0.663594765573321	0.702916657264925	0.698759892830716	0.735490439451614	0.689262874427689	0.707640366734983	0.740594335824617	0.71296278671932	0.719694528864898	0.730768214728715	0.684476422960997	0.69316258022323	0.684965921568942	0.671970324087314	0.707337278337497	0.759056802629267	0.698245603605558	0.702233781514436	0.766231846549118	0.664057171798166	0.748612884944408	0.694616103369025	0.720145512800895	0.722331004370537	0.71411842256037	0.740203902794847	0.728089683528961	0.700152471208715	0.718903671400895	0.672050807715227	0.71833080990919	0.668186142993752	0.728333103645209	0.701240310085135	0.697072671585633	0.71280515078811	0.692239753732659	0.683330303457585	0.733488759492669	0.710862738248698	0.685891967646733	0.710199343621925	0.699857882688995	0.678639213774293	0.726047246748906	0.684980234222812	0.714862735144024	0.726955369667878
[truncated: 226,429 more chars]
